# Supplementary material for: A model for genuineness detection in genetically and phenotypically similar maize variety seeds based on hyperspectral imaging and machine learning
Source: Plant Methods. 2022 Jun 11;18:81. doi: 10.1186/s13007-022-00918-7 (PMC9188178; doi:10.1186/s13007-022-00918-7)
Supplement: Supplementary file 2 — Additional file 2: The training data of hyperspectral imaging. [file 13007_2022_918_MOESM2_ESM.xlsx]

## Sheet: germ
category	400.377	401.113	401.85	402.587	403.324	404.062	404.799	405.537	406.275	407.013	407.752	408.491	409.229	409.969	410.708	411.447	412.187	412.927	413.667	414.408	415.148	415.889	416.63	417.371	418.113	418.854	419.596	420.338	421.08	421.823	422.565	423.308	424.051	424.794	425.538	426.281	427.025	427.769	428.514	429.258	430.003	430.748	431.493	432.238	432.983	433.729	434.475	435.221	435.967
JK 968	0.140973	0.134811	0.133679	0.131574	0.130343	0.131818	0.128574	0.128919	0.127355	0.126851	0.124392	0.125175	0.123652	0.124882	0.126721	0.126388	0.124543	0.125283	0.126986	0.126302	0.127246	0.129271	0.127617	0.128433	0.129919	0.127505	0.128584	0.128283	0.128845	0.128711	0.128815	0.128219	0.12877	0.130563	0.129983	0.128892	0.13077	0.130178	0.130225	0.130942	0.130496	0.132004	0.132758	0.131557	0.13196	0.133229	0.132611	0.134227	0.133251
JK 968	0.177404	0.173342	0.174392	0.178128	0.176914	0.174603	0.172763	0.174803	0.176175	0.175268	0.175237	0.174862	0.173132	0.176154	0.178025	0.177783	0.178699	0.180782	0.182716	0.1823	0.183905	0.185883	0.185724	0.186772	0.186521	0.187243	0.187834	0.187646	0.190269	0.18974	0.191647	0.19092	0.193563	0.194671	0.194591	0.196855	0.197838	0.198519	0.199633	0.200831	0.200955	0.201535	0.202708	0.202286	0.205551	0.205486	0.20555	0.206313	0.20762
JK 968	0.145855	0.146096	0.141359	0.14423	0.138351	0.139978	0.13686	0.134871	0.134396	0.131855	0.131861	0.130911	0.126394	0.127455	0.128398	0.125341	0.12683	0.125807	0.123835	0.124262	0.125093	0.123319	0.12286	0.122756	0.122499	0.12453	0.121895	0.122021	0.123329	0.123603	0.12276	0.123952	0.12494	0.124491	0.125768	0.127792	0.12546	0.125161	0.127609	0.125686	0.12641	0.128321	0.126688	0.126157	0.127418	0.126953	0.12738	0.127622	0.128036
JK 968	0.172686	0.171275	0.170614	0.170923	0.165065	0.167166	0.166585	0.166363	0.166688	0.162501	0.163132	0.161429	0.160803	0.166203	0.163393	0.162365	0.162655	0.163291	0.163388	0.164797	0.165554	0.165886	0.166835	0.168029	0.167986	0.169386	0.16917	0.169975	0.171028	0.17075	0.170889	0.172926	0.174337	0.172599	0.175444	0.17705	0.175569	0.177133	0.178475	0.17745	0.179446	0.180886	0.17988	0.180981	0.182398	0.180984	0.182483	0.18275	0.183898
JK 968	0.181972	0.17913	0.180546	0.176562	0.178356	0.178075	0.177898	0.180488	0.178102	0.176705	0.179597	0.177939	0.179992	0.179702	0.181341	0.182391	0.184192	0.185174	0.185575	0.187508	0.188194	0.187512	0.191529	0.18989	0.193549	0.192687	0.194236	0.196566	0.19489	0.196109	0.197687	0.200052	0.199164	0.200261	0.203012	0.202183	0.203271	0.2049	0.205659	0.206121	0.206731	0.2074	0.20779	0.209567	0.208491	0.210383	0.211069	0.211431	0.213127
JK 968	0.149631	0.143414	0.144112	0.142413	0.142432	0.144832	0.143927	0.143711	0.144341	0.144945	0.141787	0.144873	0.144207	0.145094	0.147642	0.146212	0.147157	0.148576	0.15001	0.150787	0.152761	0.155374	0.154169	0.155839	0.157681	0.156307	0.157431	0.158422	0.158802	0.159557	0.160423	0.159298	0.160705	0.162816	0.162952	0.161999	0.16497	0.164142	0.165083	0.16646	0.165998	0.16847	0.169208	0.168437	0.168464	0.171154	0.170982	0.172431	0.172356
JK 968	0.163581	0.158737	0.158987	0.161944	0.15921	0.157497	0.154204	0.153861	0.155452	0.153974	0.153014	0.154372	0.148929	0.1512	0.151494	0.151546	0.152113	0.152712	0.15306	0.152528	0.153093	0.15391	0.153082	0.154292	0.153111	0.154245	0.153026	0.15348	0.155324	0.155816	0.155377	0.155776	0.157831	0.158073	0.157297	0.159699	0.161025	0.15985	0.161813	0.162254	0.161899	0.162969	0.163155	0.162971	0.165666	0.165709	0.165366	0.165839	0.167047
JK 968	0.167439	0.167635	0.163278	0.167371	0.163782	0.166535	0.163548	0.161627	0.163147	0.157801	0.160605	0.160217	0.157762	0.158563	0.160454	0.159272	0.160795	0.16055	0.160295	0.16057	0.161698	0.161132	0.161423	0.161421	0.161973	0.163965	0.161769	0.162992	0.163716	0.164381	0.164146	0.165204	0.166388	0.166726	0.168483	0.171272	0.168904	0.167705	0.171158	0.169547	0.171056	0.17307	0.172161	0.171156	0.17298	0.173001	0.173285	0.173775	0.175194
JK 968	0.17486	0.172505	0.171938	0.172306	0.168026	0.169376	0.166455	0.167901	0.168297	0.163219	0.166886	0.161981	0.163302	0.167241	0.165243	0.164577	0.164264	0.164915	0.165883	0.167087	0.168297	0.168458	0.170647	0.171497	0.172088	0.173396	0.172611	0.174674	0.17489	0.174877	0.176114	0.178352	0.179639	0.178094	0.181337	0.182934	0.180909	0.18244	0.184667	0.183591	0.185505	0.187114	0.186633	0.187963	0.189803	0.188496	0.190015	0.190818	0.192102
JK 968	0.173106	0.169077	0.170407	0.16526	0.166921	0.165909	0.165306	0.168331	0.164045	0.16468	0.166098	0.161459	0.165486	0.163298	0.164326	0.164781	0.166464	0.167241	0.166573	0.169435	0.170168	0.167432	0.171721	0.170438	0.172522	0.172572	0.173358	0.175186	0.173479	0.174382	0.176419	0.17759	0.176826	0.177981	0.180477	0.179776	0.180543	0.183049	0.182453	0.18335	0.183462	0.183695	0.184471	0.185579	0.185002	0.186414	0.187691	0.187823	0.188753
JK 968	0.142211	0.138093	0.140177	0.138668	0.139459	0.143461	0.14109	0.143173	0.141967	0.143332	0.143147	0.144296	0.143904	0.146415	0.147484	0.149232	0.148358	0.15092	0.15179	0.15368	0.154572	0.158564	0.157292	0.159628	0.161668	0.160816	0.163862	0.16439	0.164752	0.166124	0.167342	0.16739	0.168376	0.170416	0.170968	0.170202	0.172926	0.173325	0.172989	0.174516	0.174972	0.176523	0.178031	0.177214	0.177663	0.180155	0.179895	0.181552	0.18109
JK 968	0.142714	0.138879	0.13729	0.140492	0.141106	0.137919	0.134557	0.134882	0.136186	0.135206	0.134867	0.134597	0.131349	0.132269	0.133693	0.133849	0.133668	0.135659	0.134815	0.1341	0.134219	0.136543	0.135917	0.136887	0.134984	0.135865	0.135231	0.136019	0.137692	0.137519	0.137921	0.137169	0.139188	0.13953	0.138779	0.141442	0.141347	0.141369	0.142527	0.143139	0.142931	0.143642	0.144016	0.143245	0.146327	0.146188	0.145393	0.146349	0.147178
JK 968	0.161895	0.161515	0.158117	0.161464	0.158902	0.158288	0.158418	0.155881	0.156806	0.153897	0.155436	0.155279	0.152312	0.152478	0.155905	0.153618	0.156583	0.155116	0.154605	0.156072	0.156706	0.156692	0.155662	0.156292	0.157322	0.158952	0.156619	0.158374	0.159045	0.159719	0.159904	0.16034	0.162566	0.162903	0.164136	0.166807	0.164705	0.164085	0.166855	0.166093	0.166934	0.168948	0.168004	0.16768	0.169274	0.169637	0.169568	0.170309	0.17124
JK 968	0.171912	0.173097	0.170238	0.173081	0.168763	0.172819	0.170078	0.171339	0.173042	0.169018	0.171993	0.16992	0.171578	0.176534	0.176008	0.175522	0.176097	0.176819	0.179417	0.179694	0.181548	0.18235	0.184412	0.185636	0.185928	0.187522	0.186662	0.189544	0.1896	0.189982	0.191149	0.193459	0.194967	0.193518	0.196943	0.198816	0.197321	0.198564	0.200802	0.200264	0.202364	0.203662	0.202876	0.204405	0.206586	0.204617	0.206646	0.207388	0.208194
JK 968	0.163341	0.159539	0.160179	0.157722	0.159904	0.160571	0.160391	0.164206	0.161072	0.160926	0.16442	0.162099	0.165075	0.165346	0.165871	0.168052	0.170142	0.172183	0.173417	0.175416	0.176603	0.175063	0.179236	0.17836	0.181346	0.180392	0.184006	0.185457	0.183221	0.185556	0.187023	0.189393	0.188685	0.190306	0.193004	0.192257	0.194142	0.196065	0.196961	0.197971	0.198064	0.198382	0.199573	0.201665	0.201049	0.203186	0.204639	0.204589	0.206396
JK 968	0.143044	0.138223	0.138259	0.136203	0.13745	0.138018	0.13745	0.139029	0.137789	0.137857	0.137145	0.137685	0.13742	0.139696	0.142079	0.142481	0.140764	0.144219	0.145079	0.146361	0.14782	0.150853	0.150086	0.151329	0.154452	0.152643	0.154686	0.15495	0.155457	0.156342	0.157389	0.157513	0.158499	0.161286	0.161043	0.160918	0.162942	0.163277	0.163569	0.16502	0.1647	0.167433	0.168605	0.167529	0.168135	0.170588	0.169922	0.172097	0.171789
JK 968	0.165032	0.16081	0.163103	0.166706	0.167832	0.165656	0.162969	0.163237	0.164965	0.165284	0.163633	0.163885	0.161621	0.164404	0.166178	0.166708	0.167908	0.170683	0.171054	0.170764	0.171512	0.173757	0.173962	0.174822	0.173887	0.174904	0.17495	0.175567	0.177774	0.177286	0.178694	0.178809	0.180649	0.181332	0.180875	0.183266	0.184392	0.184566	0.184992	0.186547	0.185699	0.18693	0.187596	0.187511	0.190639	0.190991	0.190939	0.191408	0.192459
JK 968	0.161358	0.162213	0.158745	0.161763	0.161362	0.162416	0.159363	0.159471	0.161243	0.156625	0.158036	0.158809	0.157444	0.158318	0.161951	0.159287	0.16241	0.163776	0.162532	0.163597	0.165463	0.166009	0.166304	0.167498	0.169086	0.171237	0.169446	0.170969	0.172397	0.173439	0.17424	0.175388	0.176938	0.177517	0.179954	0.183205	0.181401	0.18097	0.18414	0.183701	0.185234	0.18724	0.186637	0.186924	0.18918	0.189374	0.190531	0.191018	0.192035
JK 968	0.164987	0.163163	0.162735	0.163702	0.157057	0.162972	0.159207	0.160521	0.161678	0.157531	0.159015	0.156895	0.157182	0.161837	0.160631	0.159751	0.160376	0.159555	0.160865	0.162165	0.163694	0.163647	0.165852	0.167154	0.166863	0.16823	0.167688	0.169271	0.169347	0.169042	0.170137	0.17236	0.17304	0.172067	0.175147	0.176409	0.174982	0.175862	0.177414	0.177275	0.178169	0.180213	0.179438	0.180573	0.18264	0.181028	0.182511	0.183007	0.183572
JK 968	0.127627	0.12215	0.122749	0.118447	0.11889	0.116961	0.117274	0.118624	0.115383	0.112934	0.116027	0.111851	0.11403	0.112023	0.112387	0.112534	0.114364	0.112883	0.11402	0.115047	0.115034	0.111741	0.115904	0.114219	0.116555	0.115906	0.116871	0.11832	0.116026	0.116474	0.118087	0.119012	0.11821	0.119661	0.121858	0.119681	0.121684	0.121777	0.122375	0.122425	0.1225	0.122785	0.122914	0.123805	0.122945	0.124031	0.125411	0.124887	0.126078
JK 968	0.154748	0.149871	0.148358	0.146725	0.148633	0.148963	0.146796	0.147549	0.146106	0.146416	0.146639	0.146823	0.145535	0.14733	0.149996	0.151649	0.148435	0.152677	0.152283	0.153458	0.154277	0.157732	0.157336	0.158206	0.160426	0.159506	0.161195	0.163981	0.163226	0.164434	0.164796	0.165489	0.16589	0.16803	0.168806	0.167682	0.170121	0.170717	0.170541	0.170948	0.172495	0.17371	0.174583	0.174431	0.175214	0.176912	0.176533	0.178758	0.178953
JK 968	0.176828	0.173274	0.1723	0.179404	0.176327	0.175933	0.175673	0.174234	0.177181	0.175596	0.177072	0.176894	0.174681	0.175783	0.1796	0.17896	0.179765	0.18222	0.183268	0.184575	0.185285	0.188007	0.18713	0.187125	0.188894	0.188555	0.189086	0.188672	0.189933	0.189508	0.190897	0.190728	0.192145	0.194249	0.194675	0.195859	0.196147	0.197853	0.1976	0.199535	0.199455	0.200022	0.201181	0.201257	0.203276	0.20341	0.203093	0.20381	0.204438
JK 968	0.180426	0.180478	0.177657	0.184362	0.178768	0.181195	0.179925	0.17853	0.180451	0.178999	0.179909	0.182105	0.177086	0.180533	0.184182	0.18192	0.186156	0.186022	0.184634	0.186757	0.188825	0.188647	0.187163	0.187943	0.188872	0.191221	0.190201	0.19148	0.19215	0.1938	0.193903	0.194263	0.197216	0.197894	0.199045	0.20204	0.200647	0.200261	0.202943	0.202126	0.202979	0.204779	0.205327	0.204335	0.206234	0.20696	0.206993	0.208519	0.208384
JK 968	0.1706	0.168753	0.168291	0.169832	0.162254	0.167435	0.16451	0.163656	0.165868	0.161298	0.164489	0.161317	0.161604	0.16638	0.164613	0.164205	0.164378	0.164453	0.165856	0.165749	0.167291	0.167482	0.167821	0.169729	0.168796	0.170839	0.169023	0.171433	0.171475	0.171816	0.172495	0.174765	0.175535	0.17375	0.176945	0.178328	0.176783	0.178044	0.178707	0.178727	0.180096	0.181147	0.181324	0.182043	0.183435	0.181575	0.182653	0.183204	0.184133
JK 968	0.157259	0.15317	0.156557	0.150917	0.153449	0.154831	0.152035	0.157781	0.154951	0.153365	0.158115	0.153509	0.158751	0.157355	0.158461	0.16118	0.162445	0.164653	0.165354	0.167469	0.169256	0.16622	0.17121	0.170031	0.173132	0.172802	0.174393	0.176276	0.174713	0.176233	0.17785	0.180059	0.179763	0.181724	0.184155	0.183505	0.185134	0.186542	0.187768	0.188516	0.188425	0.189642	0.190557	0.191805	0.191776	0.193271	0.194756	0.194529	0.196673
JK 968	0.152401	0.146509	0.147355	0.145014	0.14595	0.148638	0.147115	0.147418	0.146316	0.147415	0.145886	0.147247	0.147664	0.148829	0.151675	0.151978	0.150148	0.15392	0.153256	0.155783	0.156603	0.160113	0.158549	0.160516	0.163258	0.161069	0.163511	0.163588	0.165165	0.165159	0.166315	0.166312	0.167164	0.169828	0.169273	0.169999	0.172009	0.171603	0.172396	0.173367	0.173779	0.175827	0.176882	0.176931	0.176936	0.179379	0.179243	0.181015	0.180813
JK 968	0.158489	0.154347	0.155398	0.158135	0.15619	0.156174	0.151819	0.152812	0.154823	0.153559	0.153399	0.153172	0.150812	0.151689	0.154908	0.153441	0.154819	0.155632	0.156531	0.157782	0.157112	0.158956	0.158958	0.160137	0.160577	0.160608	0.16027	0.159604	0.161404	0.160937	0.162289	0.161578	0.164047	0.164665	0.164962	0.166735	0.166719	0.168148	0.168368	0.170101	0.170435	0.170252	0.171834	0.170867	0.173679	0.174046	0.173511	0.173981	0.175481
JK 968	0.166078	0.168038	0.164649	0.169785	0.166173	0.166816	0.165819	0.165424	0.165822	0.165247	0.166026	0.168513	0.162969	0.166459	0.168463	0.168719	0.171659	0.171065	0.170248	0.173424	0.173798	0.174065	0.172245	0.174123	0.174377	0.177011	0.176083	0.176858	0.177994	0.178905	0.178653	0.179849	0.182314	0.18239	0.18393	0.18661	0.184783	0.185034	0.187657	0.186491	0.187117	0.189372	0.189488	0.18814	0.190376	0.191436	0.19118	0.192718	0.192748
JK 968	0.136279	0.13624	0.131066	0.135166	0.128808	0.131289	0.128223	0.128775	0.130243	0.126903	0.128095	0.125248	0.123287	0.128221	0.12721	0.125367	0.126294	0.126683	0.126242	0.126681	0.129521	0.129227	0.129682	0.129911	0.12925	0.132209	0.131172	0.131172	0.133608	0.133288	0.133145	0.133403	0.135896	0.134859	0.136477	0.137643	0.136663	0.138704	0.139072	0.137835	0.139755	0.141489	0.141139	0.141256	0.142727	0.141395	0.142803	0.143376	0.144126
JK 968	0.150586	0.147197	0.149674	0.144768	0.14625	0.146312	0.147012	0.150519	0.150121	0.148393	0.151874	0.149473	0.153031	0.152295	0.152996	0.154766	0.155785	0.158199	0.157477	0.159933	0.161409	0.159105	0.164285	0.163538	0.165864	0.165902	0.16715	0.169391	0.168477	0.168562	0.170668	0.172598	0.172327	0.173154	0.176133	0.176135	0.177256	0.179143	0.180493	0.181359	0.181012	0.182721	0.182773	0.185494	0.184682	0.186064	0.188225	0.188	0.189731
JK 968	0.174895	0.176771	0.177047	0.179304	0.175229	0.181157	0.180351	0.182142	0.185659	0.185015	0.184076	0.190849	0.188989	0.193449	0.190462	0.192541	0.19258	0.192865	0.197968	0.197815	0.200138	0.198537	0.201088	0.204462	0.20523	0.205133	0.208837	0.210674	0.211243	0.213109	0.217285	0.217543	0.220281	0.223478	0.224392	0.226027	0.227773	0.229714	0.230727	0.230922	0.232194	0.232944	0.233278	0.232999	0.236417	0.238648	0.239867	0.240449	0.24135
JK 968	0.182563	0.182648	0.178894	0.180504	0.177811	0.179284	0.178223	0.181968	0.177896	0.180327	0.18067	0.17975	0.178884	0.179024	0.180634	0.175827	0.180156	0.178922	0.180855	0.180618	0.183644	0.18263	0.182832	0.18297	0.186689	0.188428	0.188312	0.188993	0.190283	0.192492	0.193252	0.192898	0.193277	0.193966	0.195077	0.194435	0.197161	0.19766	0.197578	0.198525	0.199231	0.199851	0.201271	0.20263	0.201296	0.203952	0.203681	0.204279	0.204593
JK 968	0.210088	0.204745	0.205448	0.202375	0.203734	0.200589	0.20127	0.198427	0.199478	0.198592	0.200513	0.195978	0.194128	0.196626	0.194935	0.19681	0.197184	0.199602	0.200182	0.201002	0.202332	0.203508	0.204256	0.203431	0.205883	0.207565	0.207711	0.209284	0.208848	0.209526	0.210575	0.211917	0.212128	0.21355	0.214434	0.2144	0.21608	0.217503	0.219086	0.219495	0.220626	0.219659	0.220369	0.221439	0.222916	0.223554	0.224602	0.224323	0.224071
JK 968	0.204668	0.199367	0.198549	0.196827	0.195598	0.191782	0.192358	0.192845	0.191533	0.190042	0.187083	0.185581	0.181913	0.186027	0.186647	0.186508	0.185404	0.18774	0.186541	0.189113	0.18965	0.187845	0.190977	0.192369	0.191496	0.192079	0.195762	0.197382	0.196708	0.196203	0.196149	0.196176	0.198401	0.198113	0.197938	0.199951	0.201705	0.200859	0.202061	0.201778	0.202624	0.202064	0.202625	0.204635	0.204999	0.20483	0.205041	0.205755	0.206361
JK 968	0.194931	0.195794	0.198461	0.194231	0.193837	0.196082	0.19661	0.194624	0.192934	0.191673	0.189951	0.191284	0.190182	0.189873	0.193953	0.192997	0.198039	0.199094	0.201544	0.200705	0.203013	0.203675	0.204385	0.205677	0.206224	0.210025	0.212064	0.21161	0.213156	0.21394	0.213784	0.214474	0.215001	0.216222	0.217265	0.218025	0.218608	0.219517	0.219511	0.222233	0.221303	0.2227	0.224052	0.225053	0.224646	0.225964	0.226553	0.228062	0.228517
JK 968	0.148335	0.141978	0.141874	0.138604	0.139407	0.140648	0.138458	0.139328	0.137785	0.137079	0.1365	0.136995	0.135665	0.136884	0.138561	0.138989	0.136285	0.139643	0.14021	0.140377	0.14278	0.14547	0.143588	0.144887	0.14721	0.144373	0.145929	0.145908	0.148023	0.147282	0.148087	0.148448	0.148654	0.150763	0.150761	0.150244	0.152515	0.151853	0.152828	0.15338	0.15333	0.155943	0.15631	0.155682	0.155542	0.157811	0.15776	0.158913	0.158609
JK 968	0.148269	0.14213	0.141946	0.146812	0.145219	0.141147	0.138632	0.140036	0.140824	0.139355	0.139505	0.138622	0.13627	0.138367	0.138393	0.1379	0.139758	0.140659	0.14082	0.140692	0.14153	0.143301	0.142998	0.144083	0.143209	0.143354	0.143607	0.14361	0.146073	0.145575	0.146321	0.146558	0.148487	0.149231	0.149954	0.15151	0.152187	0.152563	0.153782	0.154806	0.154857	0.155326	0.156454	0.156191	0.15942	0.159886	0.159119	0.159815	0.160547
JK 968	0.187782	0.190529	0.187115	0.190865	0.189278	0.191388	0.189568	0.190547	0.19271	0.189759	0.191895	0.193145	0.192813	0.194513	0.197523	0.197307	0.19909	0.199086	0.201485	0.202104	0.203417	0.204001	0.204523	0.205205	0.206477	0.209003	0.207934	0.208981	0.210445	0.212039	0.211856	0.2133	0.215598	0.216162	0.217623	0.220987	0.219363	0.21924	0.221825	0.221153	0.223117	0.225543	0.225011	0.224655	0.226925	0.227064	0.227949	0.227987	0.229916
JK 968	0.160601	0.159172	0.158942	0.159949	0.155405	0.157016	0.155932	0.157726	0.156068	0.154454	0.155572	0.15441	0.15668	0.160484	0.157577	0.157471	0.159076	0.158156	0.162168	0.162324	0.163754	0.163451	0.165751	0.167387	0.167859	0.169657	0.167486	0.17166	0.171464	0.172075	0.172879	0.175897	0.17675	0.175327	0.179174	0.180696	0.178719	0.181212	0.181788	0.182499	0.184332	0.186034	0.185432	0.187738	0.188885	0.187117	0.189319	0.189805	0.19071
JK 968	0.196416	0.190602	0.195056	0.19242	0.197437	0.198337	0.198689	0.201905	0.199385	0.198565	0.202661	0.203131	0.20831	0.207466	0.21056	0.213202	0.215447	0.216404	0.218802	0.221503	0.222972	0.221683	0.226051	0.224674	0.229038	0.229887	0.231015	0.234196	0.233169	0.235326	0.236251	0.239899	0.239453	0.241854	0.24417	0.244596	0.247058	0.248823	0.250447	0.251711	0.251678	0.253635	0.25454	0.254733	0.255358	0.257166	0.258049	0.259427	0.260541
JK 968	0.171202	0.168475	0.169263	0.168997	0.171629	0.174265	0.172983	0.176356	0.174878	0.175891	0.174482	0.17742	0.177496	0.180305	0.182658	0.184804	0.184445	0.186894	0.189264	0.191155	0.194663	0.197662	0.197525	0.200349	0.203672	0.202824	0.205246	0.206755	0.206734	0.209006	0.209992	0.211882	0.213349	0.215941	0.216378	0.216928	0.219734	0.219673	0.221145	0.222828	0.223273	0.22621	0.227241	0.227045	0.228255	0.23155	0.230959	0.233066	0.233296
JK 968	0.171521	0.169887	0.17014	0.170761	0.173558	0.171598	0.167856	0.168774	0.169525	0.169872	0.169745	0.169155	0.167575	0.168988	0.170607	0.171795	0.172162	0.174756	0.174312	0.174755	0.175825	0.177042	0.177796	0.178996	0.178707	0.179419	0.179582	0.180878	0.183189	0.183561	0.184091	0.184591	0.187102	0.187446	0.187468	0.190513	0.191005	0.191402	0.192919	0.19401	0.194303	0.194983	0.195955	0.19579	0.198755	0.199068	0.199715	0.20065	0.201499
JK 968	0.164153	0.164705	0.160929	0.162506	0.159587	0.162132	0.159107	0.156965	0.158253	0.153284	0.155826	0.154643	0.153547	0.154247	0.155047	0.152946	0.155133	0.155485	0.154807	0.155006	0.1556	0.156194	0.156407	0.157212	0.157912	0.159957	0.157556	0.159458	0.159975	0.1615	0.161354	0.162181	0.163586	0.164235	0.166167	0.168383	0.166535	0.166105	0.169455	0.168182	0.169863	0.172162	0.171518	0.17076	0.172792	0.172694	0.173472	0.173859	0.1753
JK 968	0.188121	0.186624	0.191553	0.188298	0.18517	0.185659	0.18579	0.187604	0.189083	0.187814	0.189266	0.188457	0.191162	0.195359	0.193651	0.194651	0.196653	0.197901	0.197935	0.200693	0.201828	0.200817	0.204141	0.205565	0.20696	0.207218	0.206959	0.21112	0.209344	0.209818	0.21211	0.214436	0.214911	0.214496	0.218815	0.21837	0.21728	0.22036	0.221603	0.221635	0.223033	0.224659	0.224161	0.226754	0.226167	0.225903	0.228645	0.228204	0.229372
JK 968	0.148827	0.140419	0.144502	0.140075	0.140982	0.140163	0.138601	0.141035	0.136879	0.135767	0.138419	0.135424	0.13669	0.134652	0.136715	0.138419	0.140097	0.139167	0.141658	0.141888	0.14287	0.143122	0.145121	0.143114	0.146825	0.14662	0.148893	0.150361	0.14867	0.150155	0.151171	0.154424	0.153838	0.155547	0.157202	0.155851	0.159949	0.161008	0.16153	0.161883	0.162631	0.163385	0.164979	0.164923	0.16542	0.166665	0.167983	0.169919	0.169989
JK 968	0.138424	0.13645	0.135693	0.13424	0.134187	0.135604	0.133985	0.135538	0.13416	0.135052	0.133227	0.135703	0.133365	0.135451	0.139018	0.137528	0.138011	0.139895	0.140942	0.141491	0.144332	0.146901	0.146699	0.148786	0.151493	0.149253	0.151203	0.150887	0.152229	0.152765	0.153967	0.154081	0.155169	0.157963	0.158215	0.158422	0.159946	0.159147	0.160741	0.162089	0.16235	0.16463	0.165193	0.16526	0.16582	0.167265	0.167534	0.169423	0.169269
JK 968	0.144471	0.144996	0.143481	0.147119	0.14871	0.145214	0.143022	0.143351	0.143731	0.145939	0.144908	0.144888	0.143201	0.144739	0.146992	0.147455	0.149159	0.151187	0.15015	0.152273	0.153292	0.154608	0.155095	0.157207	0.155852	0.157289	0.157071	0.159115	0.160708	0.161355	0.162709	0.162615	0.164693	0.165604	0.165427	0.167714	0.168446	0.168786	0.171126	0.171731	0.171818	0.172598	0.173272	0.173876	0.176462	0.176643	0.178007	0.179329	0.179547
JK 968	0.178838	0.179565	0.177472	0.179428	0.178667	0.181936	0.179806	0.179782	0.180321	0.178271	0.179795	0.181843	0.181584	0.182865	0.186522	0.186074	0.187944	0.188489	0.189571	0.190589	0.192547	0.194804	0.195602	0.196065	0.197117	0.199109	0.198602	0.200535	0.202956	0.204171	0.204316	0.206739	0.208417	0.208724	0.211114	0.214954	0.213575	0.21361	0.216615	0.216803	0.218794	0.220817	0.220982	0.220767	0.22326	0.223691	0.224682	0.225533	0.227257
JK 968	0.178278	0.174834	0.178055	0.175856	0.173087	0.176818	0.175734	0.177834	0.177436	0.17523	0.177011	0.178216	0.179868	0.183695	0.183682	0.184279	0.184875	0.185928	0.189228	0.190853	0.191958	0.19206	0.195524	0.196843	0.197573	0.19909	0.197817	0.202445	0.202164	0.202869	0.204846	0.207534	0.208523	0.207598	0.211945	0.213049	0.212125	0.214731	0.21604	0.217186	0.218612	0.220849	0.22047	0.222718	0.224012	0.222472	0.225042	0.225144	0.226719
JK 968	0.170428	0.162987	0.16695	0.16551	0.166598	0.16855	0.167464	0.171009	0.167674	0.166397	0.169605	0.169909	0.172515	0.171713	0.174906	0.17595	0.17885	0.180237	0.183489	0.183625	0.18526	0.185581	0.187968	0.186788	0.191151	0.191143	0.193563	0.195328	0.193719	0.195899	0.196549	0.200296	0.200643	0.201841	0.203485	0.202745	0.205995	0.207589	0.209425	0.20966	0.210748	0.211445	0.213063	0.21293	0.213784	0.216182	0.216942	0.218864	0.219099
JK 968	0.153628	0.149482	0.149467	0.14769	0.15037	0.150655	0.149002	0.149625	0.150143	0.150742	0.147236	0.151953	0.150132	0.152189	0.155236	0.154569	0.154297	0.155716	0.156603	0.158076	0.161415	0.164143	0.16381	0.165125	0.167988	0.165967	0.166933	0.167872	0.168978	0.169734	0.170252	0.170911	0.171452	0.174577	0.174381	0.174414	0.176998	0.176819	0.177728	0.178966	0.17922	0.1815	0.182566	0.182018	0.182399	0.184959	0.18367	0.185854	0.185412
JK 968	0.147349	0.147359	0.145507	0.150083	0.149193	0.146526	0.144128	0.14396	0.144665	0.144563	0.144221	0.144803	0.141074	0.142688	0.143857	0.14325	0.143198	0.146346	0.144421	0.145246	0.147325	0.147283	0.146434	0.147935	0.146353	0.148032	0.147548	0.149438	0.150746	0.150752	0.151463	0.151578	0.153939	0.153834	0.15338	0.15639	0.156683	0.156558	0.158344	0.158272	0.158315	0.159393	0.159877	0.159569	0.161893	0.161993	0.162727	0.164036	0.163989
JK 968	0.169276	0.171273	0.167924	0.171762	0.167404	0.171129	0.167859	0.170028	0.171661	0.167506	0.16855	0.169603	0.169458	0.170182	0.17224	0.171136	0.173779	0.174876	0.175973	0.176268	0.178078	0.178275	0.178922	0.179279	0.180677	0.18377	0.181793	0.183566	0.185448	0.186048	0.18631	0.187418	0.188995	0.189769	0.192176	0.194578	0.193302	0.193251	0.196501	0.195653	0.198277	0.199962	0.199962	0.19965	0.201593	0.201766	0.202772	0.203324	0.205304
JK 968	0.16236	0.161117	0.163635	0.162496	0.158718	0.160533	0.160194	0.162038	0.161377	0.158244	0.159756	0.158821	0.161051	0.163656	0.163065	0.162756	0.164999	0.16479	0.168061	0.169288	0.169847	0.169415	0.172939	0.174702	0.175064	0.175756	0.175373	0.179866	0.17826	0.179031	0.180382	0.183833	0.18453	0.183584	0.187812	0.18814	0.18627	0.189734	0.191428	0.191397	0.193207	0.195063	0.194707	0.196758	0.19776	0.197228	0.199996	0.199582	0.201173
JK 968	0.134749	0.127296	0.130516	0.129406	0.130946	0.130265	0.128701	0.13085	0.126391	0.125549	0.127872	0.125814	0.12733	0.126631	0.129515	0.130336	0.131227	0.130843	0.13307	0.133414	0.13214	0.134941	0.135868	0.134493	0.138158	0.137087	0.139022	0.140447	0.138428	0.13981	0.140304	0.142448	0.142377	0.143539	0.144831	0.143369	0.146765	0.14757	0.147831	0.148474	0.149363	0.149434	0.150116	0.150289	0.150307	0.152114	0.153463	0.154517	0.15472
JK 968	0.153039	0.15083	0.148634	0.148831	0.14928	0.148992	0.1495	0.150491	0.151179	0.149717	0.150078	0.153218	0.150486	0.152382	0.15667	0.157518	0.158452	0.159562	0.160631	0.162357	0.164199	0.16711	0.166973	0.168562	0.171914	0.170475	0.171664	0.171822	0.172992	0.174437	0.175792	0.176221	0.177698	0.181253	0.181019	0.181377	0.184043	0.183895	0.185882	0.187351	0.187502	0.189751	0.190687	0.190471	0.192177	0.194105	0.193585	0.19508	0.195334
JK 968	0.191536	0.191815	0.189206	0.194001	0.193942	0.190822	0.189555	0.189267	0.19094	0.191049	0.191039	0.190846	0.187375	0.190255	0.192632	0.193333	0.196016	0.19834	0.196679	0.199319	0.200125	0.200232	0.200614	0.202739	0.20238	0.204705	0.203648	0.206021	0.208232	0.209709	0.20968	0.211224	0.213472	0.214081	0.214069	0.216698	0.218037	0.217635	0.220363	0.220877	0.221062	0.222934	0.22299	0.222658	0.225783	0.226962	0.22756	0.228707	0.229479
JK 968	0.177016	0.177592	0.174612	0.176952	0.173902	0.175483	0.172372	0.172995	0.175385	0.171371	0.172493	0.171676	0.171575	0.173515	0.173915	0.172266	0.17558	0.176022	0.176901	0.176348	0.178138	0.179941	0.179464	0.179723	0.180543	0.183886	0.182341	0.183724	0.185805	0.186523	0.186153	0.187094	0.188689	0.188065	0.191075	0.193233	0.191501	0.192769	0.194793	0.193568	0.196363	0.197719	0.198124	0.198026	0.199097	0.199356	0.200622	0.201081	0.202766
JK 968	0.181936	0.181458	0.181642	0.182798	0.17766	0.178848	0.178389	0.179495	0.179037	0.176186	0.176473	0.176118	0.178751	0.181495	0.180241	0.179787	0.180735	0.181258	0.183225	0.184973	0.185279	0.185754	0.189336	0.190209	0.190038	0.191912	0.191077	0.195226	0.19389	0.194441	0.196017	0.199369	0.199597	0.198252	0.202244	0.203242	0.202156	0.204145	0.205731	0.206166	0.207856	0.209297	0.209558	0.21127	0.212135	0.211125	0.21345	0.213356	0.21477
JK 968	0.178972	0.172151	0.175334	0.17373	0.175358	0.177834	0.17624	0.179181	0.175374	0.175304	0.177407	0.17902	0.181673	0.180063	0.183892	0.186486	0.188413	0.188475	0.191096	0.192428	0.193555	0.195038	0.196785	0.195427	0.199876	0.199548	0.202549	0.204167	0.203472	0.204401	0.206178	0.209049	0.209882	0.210352	0.212691	0.21198	0.215575	0.217137	0.218276	0.218762	0.219434	0.220859	0.2217	0.222081	0.222591	0.224607	0.225575	0.227328	0.226976
JK 968	0.165504	0.161284	0.158717	0.158509	0.156252	0.157013	0.15441	0.15433	0.153468	0.151134	0.151625	0.15222	0.150521	0.152455	0.154629	0.152298	0.152424	0.154065	0.15465	0.154147	0.156151	0.157587	0.156114	0.155653	0.159023	0.156383	0.157034	0.156285	0.156941	0.157673	0.157804	0.157824	0.158299	0.160435	0.159097	0.159717	0.161166	0.160756	0.161809	0.162941	0.162609	0.164758	0.164982	0.164204	0.165411	0.165784	0.165876	0.16689	0.166303
JK 968	0.174475	0.175627	0.174425	0.17821	0.176631	0.173576	0.171978	0.171661	0.172048	0.172091	0.171085	0.172731	0.169272	0.17155	0.173293	0.173013	0.174066	0.17727	0.17469	0.177027	0.178614	0.17837	0.177752	0.179942	0.179568	0.181705	0.180423	0.18191	0.184248	0.185199	0.185508	0.18553	0.188153	0.189435	0.188699	0.191181	0.191749	0.19198	0.194275	0.194373	0.194653	0.195502	0.196093	0.196116	0.198638	0.199328	0.199889	0.201538	0.201856
JK 968	0.169825	0.169998	0.166457	0.167764	0.165254	0.168362	0.16498	0.163633	0.166469	0.164114	0.163726	0.162995	0.16255	0.166177	0.164819	0.162527	0.164313	0.166252	0.166117	0.167094	0.169058	0.16971	0.170068	0.171484	0.171076	0.173004	0.173336	0.173766	0.177028	0.176942	0.17634	0.177117	0.179869	0.178682	0.181364	0.184502	0.183145	0.184925	0.18701	0.184918	0.188225	0.189172	0.189689	0.190089	0.191361	0.191655	0.192911	0.194015	0.195621
JK 968	0.177392	0.176799	0.176994	0.176046	0.17129	0.172293	0.171995	0.173783	0.172631	0.169936	0.170713	0.1704	0.172194	0.174249	0.172262	0.172263	0.174567	0.17461	0.176286	0.178524	0.179078	0.178482	0.181786	0.183061	0.183999	0.184685	0.183774	0.188105	0.187189	0.187176	0.188533	0.191429	0.191855	0.191071	0.195995	0.195703	0.194656	0.197886	0.19919	0.199222	0.200897	0.201824	0.201805	0.204	0.204273	0.204443	0.206654	0.207219	0.208307
JK 968	0.173144	0.166048	0.168282	0.166116	0.167624	0.166509	0.16663	0.168737	0.165098	0.163373	0.165735	0.163318	0.164677	0.16425	0.165435	0.167815	0.16926	0.169249	0.172015	0.171933	0.172608	0.17306	0.175897	0.173383	0.177091	0.176691	0.178607	0.180961	0.178983	0.179813	0.180636	0.184084	0.183605	0.184476	0.186767	0.185883	0.188902	0.190331	0.190308	0.191365	0.191384	0.192671	0.193456	0.193536	0.193638	0.195787	0.196964	0.19808	0.199005
JK 968	0.153261	0.148582	0.146773	0.146914	0.146068	0.144012	0.144079	0.143753	0.143551	0.142515	0.140952	0.142796	0.140217	0.140113	0.143759	0.143624	0.144281	0.143113	0.143514	0.145102	0.146115	0.147382	0.147409	0.147367	0.149541	0.147812	0.148955	0.147289	0.148516	0.148874	0.149371	0.149418	0.149943	0.152217	0.151933	0.151769	0.15367	0.153016	0.154316	0.155885	0.155447	0.15656	0.157656	0.156632	0.157492	0.159103	0.158498	0.158984	0.158589
JK 968	0.196113	0.197432	0.194837	0.199999	0.198441	0.197138	0.197099	0.197023	0.199273	0.197575	0.197607	0.199037	0.195711	0.199536	0.201323	0.20212	0.20514	0.207493	0.205304	0.209826	0.211297	0.210824	0.210343	0.212708	0.213394	0.216439	0.216747	0.218181	0.220751	0.221677	0.222482	0.223667	0.22705	0.228944	0.229617	0.232625	0.233496	0.2337	0.236997	0.236859	0.238149	0.240473	0.24128	0.241063	0.243757	0.245814	0.246843	0.24778	0.24852
JK 968	0.188876	0.190182	0.187022	0.18889	0.18464	0.187616	0.185349	0.185181	0.18756	0.183274	0.182987	0.182363	0.183078	0.185955	0.185172	0.183336	0.186524	0.186956	0.187687	0.187576	0.189258	0.190382	0.190432	0.190567	0.191545	0.193998	0.193343	0.193854	0.19629	0.197317	0.197116	0.197296	0.199939	0.199522	0.201577	0.204791	0.202492	0.204198	0.205615	0.204538	0.207296	0.208586	0.208734	0.209359	0.210501	0.210062	0.211284	0.212054	0.213716
JK 968	0.170397	0.169959	0.169828	0.167741	0.164384	0.163589	0.162518	0.164466	0.162285	0.160418	0.16078	0.159967	0.159664	0.161064	0.159078	0.157928	0.159634	0.159965	0.159782	0.161373	0.160594	0.160351	0.163097	0.163669	0.163865	0.164115	0.163	0.166707	0.164538	0.164735	0.16559	0.168007	0.167609	0.166675	0.169978	0.169353	0.167744	0.170422	0.171132	0.170666	0.171995	0.172323	0.172071	0.174105	0.174069	0.173506	0.175222	0.17492	0.175833
JK 968	0.174013	0.170423	0.174125	0.172993	0.175553	0.171941	0.173181	0.178048	0.17273	0.174541	0.176198	0.174319	0.178584	0.177353	0.179898	0.181238	0.183402	0.185276	0.187542	0.188214	0.188122	0.191029	0.191542	0.19245	0.195463	0.194948	0.197622	0.19944	0.199229	0.201847	0.203178	0.205562	0.204943	0.207451	0.209872	0.209165	0.213316	0.214012	0.215134	0.216125	0.217558	0.217922	0.219755	0.219798	0.220883	0.222275	0.223107	0.225074	0.225538
JK 968	0.15756	0.159605	0.160477	0.16281	0.165028	0.164126	0.166201	0.167734	0.169978	0.171663	0.169147	0.172027	0.172893	0.174117	0.176182	0.176242	0.177894	0.179626	0.181211	0.18201	0.182528	0.182975	0.18444	0.185283	0.186283	0.187567	0.188384	0.189801	0.190424	0.191202	0.192409	0.194235	0.195872	0.196185	0.197163	0.199418	0.19956	0.201577	0.201169	0.202481	0.203303	0.204668	0.206038	0.207122	0.207269	0.209388	0.209875	0.210944	0.211369
JK 968	0.151378	0.151303	0.150709	0.149801	0.14918	0.149477	0.149111	0.149249	0.151642	0.149743	0.150423	0.150348	0.149936	0.150984	0.150833	0.149665	0.149022	0.149366	0.149641	0.150928	0.150454	0.15035	0.151139	0.151073	0.152996	0.153408	0.154171	0.155656	0.156587	0.157932	0.158724	0.159836	0.160275	0.162238	0.163221	0.163822	0.164555	0.165856	0.166281	0.16687	0.16761	0.168776	0.169146	0.169593	0.170016	0.170379	0.172125	0.172428	0.172957
JK 968	0.164088	0.16306	0.160608	0.159922	0.159615	0.160709	0.15943	0.157809	0.158771	0.158325	0.159334	0.158781	0.158067	0.158	0.158194	0.1585	0.157638	0.157573	0.159877	0.160953	0.160845	0.162106	0.163656	0.164493	0.165383	0.1665	0.167375	0.168517	0.170456	0.171736	0.172297	0.173288	0.174342	0.177074	0.177174	0.177863	0.178151	0.179916	0.180194	0.18106	0.18226	0.183144	0.183736	0.184199	0.185315	0.186118	0.187566	0.188173	0.189431
JK 968	0.165092	0.167728	0.163407	0.163279	0.164823	0.165724	0.16348	0.163629	0.163721	0.163118	0.164331	0.164264	0.164249	0.163142	0.164333	0.165262	0.166469	0.166185	0.167756	0.16758	0.16821	0.169727	0.171215	0.17272	0.173308	0.174105	0.175489	0.176323	0.17785	0.178409	0.180656	0.180572	0.181317	0.183254	0.184403	0.184316	0.185037	0.186167	0.187021	0.18732	0.188929	0.189295	0.189792	0.190408	0.191924	0.192512	0.193634	0.194841	0.195971
JK 968	0.159787	0.16135	0.162	0.161516	0.163798	0.164133	0.164675	0.164159	0.164195	0.164477	0.165459	0.165766	0.165626	0.165955	0.165889	0.167606	0.168075	0.168076	0.169237	0.169671	0.17078	0.172444	0.172869	0.174841	0.174822	0.175774	0.177782	0.177579	0.180391	0.180296	0.182557	0.183353	0.183896	0.185243	0.186713	0.186969	0.187438	0.188896	0.190637	0.190908	0.192544	0.192709	0.193341	0.194677	0.195365	0.196367	0.196765	0.198246	0.199385
JK 968	0.133636	0.133727	0.134227	0.135348	0.135489	0.134052	0.135861	0.137128	0.137721	0.138818	0.136777	0.138524	0.139574	0.139843	0.141388	0.140444	0.141709	0.142449	0.143445	0.144422	0.144259	0.144628	0.145235	0.145778	0.146406	0.14707	0.147154	0.148097	0.147976	0.14876	0.149384	0.151115	0.151806	0.15209	0.15321	0.154792	0.15507	0.157207	0.155923	0.157436	0.157946	0.158408	0.159117	0.159999	0.160151	0.16107	0.161831	0.162151	0.162499
JK 968	0.168772	0.169128	0.169481	0.16951	0.169023	0.171361	0.170235	0.17119	0.173811	0.172838	0.17365	0.17358	0.174515	0.176679	0.175889	0.1751	0.175383	0.175813	0.176353	0.178127	0.177839	0.177831	0.179133	0.17928	0.180895	0.181932	0.182639	0.184039	0.185042	0.186076	0.187392	0.18859	0.189208	0.191443	0.192122	0.192717	0.193686	0.195235	0.195752	0.196663	0.19706	0.198593	0.199317	0.199983	0.200259	0.201111	0.202963	0.203704	0.204422
JK 968	0.178796	0.177619	0.177374	0.176533	0.177666	0.180314	0.179184	0.177748	0.179376	0.179789	0.181429	0.182268	0.181451	0.182396	0.183253	0.1837	0.183723	0.183362	0.185833	0.187787	0.186506	0.187647	0.189575	0.189998	0.191296	0.192591	0.193932	0.195075	0.197427	0.198175	0.199046	0.201223	0.201639	0.204575	0.20519	0.205147	0.206469	0.208314	0.208578	0.209657	0.210884	0.212099	0.213317	0.214148	0.215061	0.215987	0.217843	0.218343	0.219234
JK 968	0.153024	0.155218	0.152103	0.151325	0.154047	0.155578	0.153587	0.15306	0.154093	0.153527	0.154686	0.155782	0.155013	0.15453	0.155943	0.15726	0.158243	0.157704	0.159839	0.159502	0.160311	0.161996	0.163388	0.164818	0.165297	0.166327	0.16792	0.168674	0.170276	0.17097	0.172393	0.173048	0.174035	0.17585	0.176708	0.176443	0.177312	0.179056	0.17939	0.17963	0.181148	0.181966	0.182164	0.183005	0.184254	0.184827	0.185911	0.186748	0.187879
JK 968	0.160514	0.163611	0.165145	0.163879	0.168005	0.16958	0.172031	0.17118	0.172355	0.173729	0.17539	0.176219	0.176456	0.177521	0.17916	0.181424	0.182151	0.181951	0.183453	0.185177	0.186754	0.188728	0.189619	0.191757	0.192634	0.193655	0.195402	0.19629	0.199146	0.199539	0.201335	0.203185	0.204464	0.206052	0.207808	0.208319	0.209435	0.211216	0.213693	0.214111	0.216054	0.217185	0.218106	0.219861	0.221388	0.222312	0.223526	0.224994	0.226427
JK 968	0.151045	0.150376	0.150772	0.152143	0.152713	0.151992	0.153028	0.154286	0.155212	0.156657	0.153915	0.155837	0.156001	0.156429	0.158315	0.157735	0.158864	0.159555	0.160675	0.161321	0.16152	0.161913	0.162751	0.163994	0.164473	0.165123	0.164965	0.166896	0.166795	0.167631	0.168968	0.169995	0.171371	0.172268	0.173513	0.17529	0.174791	0.176818	0.17664	0.178008	0.178827	0.179555	0.18088	0.181277	0.181924	0.183702	0.183967	0.184536	0.184785
JK 968	0.170374	0.1708	0.170383	0.169937	0.169549	0.169404	0.168059	0.168492	0.171079	0.169301	0.169765	0.169678	0.169659	0.170655	0.172123	0.169781	0.169782	0.169944	0.169892	0.171074	0.170416	0.170619	0.17134	0.171576	0.172525	0.173318	0.173927	0.175243	0.176538	0.177463	0.178565	0.179221	0.179738	0.181642	0.182177	0.182935	0.183297	0.184481	0.185129	0.185602	0.18633	0.187197	0.187853	0.187847	0.188008	0.189196	0.190665	0.19091	0.191391
JK 968	0.187088	0.187661	0.185455	0.184799	0.186665	0.187815	0.186026	0.185775	0.186923	0.187325	0.188213	0.189098	0.188374	0.188839	0.189757	0.189842	0.189661	0.189841	0.191935	0.193472	0.193109	0.194608	0.196544	0.196812	0.197965	0.199589	0.200144	0.201539	0.203533	0.204384	0.20484	0.206238	0.207288	0.209908	0.210166	0.210693	0.211318	0.213663	0.213869	0.21501	0.216602	0.217462	0.218527	0.219033	0.220414	0.221194	0.222477	0.223355	0.224503
JK 968	0.166779	0.16845	0.164181	0.164303	0.165264	0.166009	0.163524	0.163265	0.163483	0.161373	0.163146	0.1629	0.162245	0.161834	0.161718	0.162783	0.163431	0.163082	0.164651	0.16415	0.164499	0.165305	0.167205	0.167688	0.16819	0.169252	0.170578	0.17126	0.172533	0.17332	0.174824	0.175378	0.176025	0.177412	0.178476	0.178378	0.179295	0.180245	0.18087	0.18091	0.182201	0.1827	0.18295	0.18361	0.184856	0.184813	0.186306	0.186841	0.188207
JK 968	0.166362	0.168596	0.16983	0.169765	0.172796	0.173683	0.176025	0.175095	0.174749	0.176923	0.178425	0.179151	0.179704	0.180247	0.180482	0.183058	0.184029	0.184258	0.185246	0.186907	0.187641	0.189834	0.190635	0.192339	0.193084	0.194102	0.195767	0.196294	0.198996	0.19913	0.201458	0.203041	0.204211	0.205846	0.207445	0.208309	0.209585	0.211093	0.21357	0.213536	0.216209	0.216838	0.217581	0.219578	0.221104	0.221926	0.222757	0.224643	0.225982
JK 968	0.140121	0.139978	0.140352	0.142026	0.141262	0.140721	0.141996	0.142494	0.143371	0.144441	0.143166	0.143807	0.14331	0.144819	0.146084	0.145698	0.146199	0.146916	0.147634	0.147974	0.148439	0.148745	0.149738	0.150161	0.150657	0.150994	0.151085	0.152506	0.152339	0.153648	0.154554	0.155753	0.156799	0.158135	0.158732	0.160477	0.160073	0.16168	0.161614	0.16241	0.163101	0.164135	0.165144	0.165082	0.165901	0.167318	0.167382	0.167775	0.1678
JK 968	0.180551	0.182368	0.181367	0.181026	0.181183	0.181693	0.181216	0.181416	0.183914	0.182591	0.183299	0.183514	0.183141	0.18492	0.185109	0.184772	0.184504	0.185162	0.185375	0.186765	0.186518	0.187009	0.188001	0.188465	0.189379	0.190342	0.19148	0.192804	0.194224	0.195768	0.196603	0.197697	0.198419	0.200628	0.201242	0.202272	0.203367	0.204838	0.205716	0.206603	0.208192	0.209345	0.20977	0.210848	0.211117	0.212655	0.214606	0.214832	0.215968
JK 968	0.169881	0.168278	0.16583	0.165146	0.164994	0.16631	0.164251	0.162955	0.163002	0.163139	0.162617	0.163115	0.160887	0.161204	0.162126	0.16144	0.16034	0.159535	0.161657	0.162769	0.161883	0.163317	0.165293	0.164973	0.166036	0.167073	0.168069	0.169328	0.171117	0.171503	0.172279	0.173654	0.173865	0.176455	0.176321	0.17657	0.176933	0.178782	0.178773	0.179466	0.180544	0.180986	0.18165	0.18189	0.18285	0.183099	0.185042	0.185195	0.186466
JK 968	0.161211	0.161298	0.158485	0.157206	0.15782	0.158403	0.156563	0.155753	0.15627	0.153924	0.154667	0.154823	0.153405	0.15276	0.15314	0.153507	0.15381	0.154254	0.155064	0.155408	0.15545	0.156892	0.158033	0.159708	0.159922	0.160477	0.16214	0.162678	0.164446	0.165664	0.16687	0.167719	0.168096	0.169716	0.170416	0.170383	0.171053	0.172541	0.172429	0.173023	0.174158	0.174383	0.174991	0.175888	0.176523	0.176835	0.17837	0.179004	0.179785
JK 968	0.147196	0.148838	0.148951	0.147848	0.149964	0.149942	0.150663	0.14944	0.14996	0.148731	0.150311	0.151256	0.150803	0.150484	0.151418	0.153163	0.154355	0.153606	0.154833	0.155639	0.157288	0.158368	0.159225	0.161228	0.162198	0.163547	0.164913	0.165243	0.167489	0.167789	0.169787	0.171256	0.171444	0.173364	0.174835	0.175065	0.176206	0.177808	0.179299	0.179934	0.181659	0.181891	0.182992	0.184238	0.185145	0.186113	0.187084	0.188195	0.18945
JK 968	0.139593	0.138761	0.136949	0.138838	0.1377	0.137407	0.138009	0.138482	0.139726	0.139202	0.138006	0.138117	0.138043	0.139558	0.139006	0.139338	0.139681	0.140195	0.140058	0.140136	0.140262	0.140658	0.140929	0.141242	0.142696	0.14251	0.142352	0.143967	0.143702	0.144665	0.146157	0.14733	0.147935	0.14911	0.150079	0.151471	0.150957	0.15263	0.152506	0.153046	0.154216	0.155278	0.155747	0.155971	0.156583	0.157209	0.157578	0.157698	0.158375
JK 968	0.151421	0.151613	0.150096	0.150003	0.149438	0.149367	0.148869	0.14825	0.150766	0.149121	0.149293	0.150384	0.149649	0.150804	0.150992	0.150332	0.150069	0.150284	0.150001	0.151423	0.151295	0.151307	0.151874	0.152451	0.153735	0.154388	0.155309	0.15665	0.157823	0.159197	0.160208	0.161387	0.161963	0.163951	0.164901	0.165516	0.166205	0.167233	0.167739	0.168107	0.169319	0.169892	0.170118	0.170615	0.170496	0.171612	0.172994	0.173382	0.173838
JK 968	0.17289	0.171494	0.169217	0.168228	0.168396	0.169016	0.167549	0.165126	0.166262	0.164577	0.165099	0.165085	0.16441	0.163779	0.163741	0.163679	0.163707	0.163975	0.165254	0.165913	0.16604	0.167013	0.168529	0.169675	0.169878	0.170519	0.171651	0.172666	0.174316	0.175394	0.176043	0.177071	0.177887	0.180266	0.180669	0.180924	0.181445	0.182762	0.183071	0.184084	0.184855	0.185651	0.186134	0.186852	0.187628	0.188138	0.189426	0.189766	0.190995
JK 968	0.16338	0.165821	0.163698	0.16277	0.164457	0.165554	0.163582	0.162962	0.165214	0.16248	0.164296	0.164655	0.164423	0.164575	0.165206	0.16569	0.166909	0.16601	0.168548	0.167613	0.168379	0.169361	0.170646	0.171898	0.172107	0.173138	0.174403	0.175413	0.17645	0.177145	0.178847	0.179457	0.179966	0.181637	0.182713	0.18272	0.183986	0.184948	0.185752	0.186101	0.187515	0.187934	0.188401	0.189001	0.189993	0.190797	0.192178	0.19283	0.193823
JK 968	0.184818	0.188426	0.189809	0.189309	0.191795	0.193545	0.197007	0.195969	0.197281	0.198491	0.200226	0.201316	0.201647	0.203054	0.205025	0.205905	0.207651	0.207515	0.208563	0.21024	0.21126	0.212946	0.213787	0.215605	0.216131	0.217512	0.21952	0.220574	0.223132	0.223863	0.22664	0.228196	0.229814	0.231255	0.233021	0.23425	0.235676	0.237276	0.240084	0.240487	0.242435	0.243794	0.245137	0.246717	0.247968	0.249293	0.25048	0.25188	0.253416
JK 968	0.13378	0.132577	0.132642	0.134792	0.133069	0.13394	0.133557	0.133903	0.135861	0.135552	0.135131	0.13444	0.133313	0.135386	0.134983	0.134701	0.134942	0.135273	0.135191	0.135598	0.135555	0.136	0.136353	0.136402	0.137189	0.137588	0.13704	0.138455	0.1383	0.138747	0.140178	0.140876	0.141955	0.14281	0.14355	0.144437	0.144304	0.145532	0.145522	0.146155	0.147063	0.147703	0.148476	0.148728	0.148867	0.149761	0.149948	0.150007	0.150595
JK 968	0.168654	0.17054	0.170767	0.171069	0.170249	0.171549	0.170646	0.169828	0.173266	0.172237	0.173236	0.173514	0.173451	0.175296	0.17563	0.175073	0.174701	0.175708	0.175296	0.176577	0.176871	0.17758	0.177797	0.178669	0.179454	0.180687	0.181604	0.182867	0.184097	0.185147	0.185899	0.187226	0.187242	0.189903	0.190415	0.191116	0.192152	0.19331	0.194306	0.194674	0.196284	0.197041	0.197455	0.198389	0.198519	0.199929	0.201442	0.20205	0.202824
JK 968	0.175116	0.174759	0.173744	0.173191	0.17388	0.174917	0.173936	0.173011	0.174341	0.173997	0.174793	0.175025	0.174949	0.175398	0.175337	0.175739	0.175775	0.176104	0.177644	0.178918	0.17943	0.179928	0.181664	0.1828	0.18395	0.185156	0.1859	0.187552	0.189365	0.190605	0.191317	0.192414	0.193098	0.195509	0.195961	0.196787	0.197209	0.199165	0.199406	0.200333	0.201404	0.202461	0.202907	0.203486	0.2045	0.205358	0.206701	0.206987	0.208286
JK 968	0.162111	0.164462	0.161366	0.160833	0.162728	0.163308	0.162534	0.161279	0.162374	0.159911	0.161199	0.160674	0.161432	0.161038	0.161716	0.161845	0.163423	0.162276	0.164144	0.164322	0.165005	0.165407	0.166881	0.168807	0.169089	0.170439	0.171518	0.172558	0.173741	0.173959	0.175649	0.176349	0.176528	0.178101	0.179189	0.179083	0.179765	0.181202	0.181749	0.182241	0.183799	0.184395	0.184846	0.185626	0.18684	0.187326	0.188595	0.189263	0.190385
JK 968	0.127717	0.128744	0.127988	0.127134	0.128558	0.127832	0.129978	0.128595	0.129011	0.127413	0.127067	0.12858	0.127544	0.12802	0.1281	0.128945	0.129282	0.128553	0.128892	0.129661	0.12983	0.130142	0.13171	0.132912	0.133299	0.134196	0.135287	0.135915	0.13823	0.138219	0.140159	0.140698	0.141552	0.14305	0.144519	0.144659	0.145186	0.146307	0.147948	0.148178	0.148665	0.149865	0.150273	0.15088	0.15169	0.151716	0.152464	0.153707	0.15452
JK 968	0.168309	0.16743	0.167462	0.17079	0.169804	0.170495	0.171477	0.172437	0.1746	0.17468	0.174627	0.174734	0.174324	0.177035	0.177061	0.17729	0.178323	0.179441	0.179247	0.179878	0.180409	0.181107	0.181992	0.18274	0.184116	0.184011	0.18424	0.186209	0.186132	0.187587	0.188628	0.189494	0.190752	0.191906	0.192893	0.193903	0.193943	0.19562	0.195983	0.197058	0.198044	0.199138	0.200208	0.200701	0.201816	0.203021	0.203136	0.203902	0.204705
JK 968	0.157215	0.15809	0.158186	0.156861	0.156725	0.156442	0.15598	0.154918	0.156896	0.155537	0.156175	0.156199	0.155282	0.156504	0.156727	0.155756	0.155532	0.155764	0.155125	0.156905	0.155975	0.156724	0.157445	0.157321	0.158497	0.158873	0.159882	0.161254	0.162384	0.163496	0.164273	0.165406	0.165345	0.167449	0.167929	0.168098	0.16913	0.170024	0.170259	0.170436	0.171601	0.172209	0.172472	0.172952	0.173271	0.174199	0.175303	0.175309	0.17597
JK 968	0.164183	0.164759	0.162963	0.162268	0.1633	0.164288	0.164065	0.16194	0.16332	0.162929	0.164166	0.163941	0.163183	0.163564	0.163217	0.163669	0.163738	0.164208	0.165942	0.166984	0.167465	0.16831	0.170318	0.171487	0.171652	0.17248	0.17348	0.174572	0.17631	0.177292	0.178538	0.179061	0.179783	0.18199	0.18208	0.182685	0.183596	0.185165	0.185294	0.186056	0.187014	0.188147	0.188804	0.189416	0.190249	0.190965	0.192102	0.192737	0.194001
JK 968	0.167849	0.170891	0.169578	0.168748	0.171307	0.173313	0.171528	0.171299	0.173592	0.171413	0.172815	0.174023	0.174608	0.174675	0.175801	0.176591	0.178134	0.178183	0.180119	0.18052	0.18145	0.182399	0.183775	0.185313	0.186266	0.188003	0.18868	0.189739	0.190813	0.191424	0.193347	0.194636	0.195019	0.196535	0.198468	0.198599	0.199491	0.201203	0.202094	0.202716	0.204612	0.205619	0.206071	0.207136	0.208261	0.209311	0.210818	0.211681	0.213
JK 968	0.144353	0.146697	0.147058	0.145069	0.148296	0.148082	0.149886	0.149059	0.149661	0.148545	0.149215	0.151417	0.150124	0.150328	0.151368	0.152808	0.153302	0.152371	0.153353	0.15466	0.154861	0.155726	0.157321	0.158813	0.159205	0.160403	0.1614	0.161455	0.163577	0.163748	0.165926	0.167135	0.167779	0.169002	0.170408	0.170822	0.171296	0.172414	0.174628	0.175217	0.175889	0.177223	0.177902	0.178634	0.179534	0.18045	0.181063	0.182443	0.183281
JK 968	0.15756	0.159605	0.160477	0.16281	0.165028	0.164126	0.166201	0.167734	0.169978	0.171663	0.169147	0.172027	0.172893	0.174117	0.176182	0.176242	0.177894	0.179626	0.181211	0.18201	0.182528	0.182975	0.18444	0.185283	0.186283	0.187567	0.188384	0.189801	0.190424	0.191202	0.192409	0.194235	0.195872	0.196185	0.197163	0.199418	0.19956	0.201577	0.201169	0.202481	0.203303	0.204668	0.206038	0.207122	0.207269	0.209388	0.209875	0.210944	0.211369
JK 968	0.151378	0.151303	0.150709	0.149801	0.14918	0.149477	0.149111	0.149249	0.151642	0.149743	0.150423	0.150348	0.149936	0.150984	0.150833	0.149665	0.149022	0.149366	0.149641	0.150928	0.150454	0.15035	0.151139	0.151073	0.152996	0.153408	0.154171	0.155656	0.156587	0.157932	0.158724	0.159836	0.160275	0.162238	0.163221	0.163822	0.164555	0.165856	0.166281	0.16687	0.16761	0.168776	0.169146	0.169593	0.170016	0.170379	0.172125	0.172428	0.172957
JK 968	0.164088	0.16306	0.160608	0.159922	0.159615	0.160709	0.15943	0.157809	0.158771	0.158325	0.159334	0.158781	0.158067	0.158	0.158194	0.1585	0.157638	0.157573	0.159877	0.160953	0.160845	0.162106	0.163656	0.164493	0.165383	0.1665	0.167375	0.168517	0.170456	0.171736	0.172297	0.173288	0.174342	0.177074	0.177174	0.177863	0.178151	0.179916	0.180194	0.18106	0.18226	0.183144	0.183736	0.184199	0.185315	0.186118	0.187566	0.188173	0.189431
JK 968	0.165092	0.167728	0.163407	0.163279	0.164823	0.165724	0.16348	0.163629	0.163721	0.163118	0.164331	0.164264	0.164249	0.163142	0.164333	0.165262	0.166469	0.166185	0.167756	0.16758	0.16821	0.169727	0.171215	0.17272	0.173308	0.174105	0.175489	0.176323	0.17785	0.178409	0.180656	0.180572	0.181317	0.183254	0.184403	0.184316	0.185037	0.186167	0.187021	0.18732	0.188929	0.189295	0.189792	0.190408	0.191924	0.192512	0.193634	0.194841	0.195971
JK 968	0.159787	0.16135	0.162	0.161516	0.163798	0.164133	0.164675	0.164159	0.164195	0.164477	0.165459	0.165766	0.165626	0.165955	0.165889	0.167606	0.168075	0.168076	0.169237	0.169671	0.17078	0.172444	0.172869	0.174841	0.174822	0.175774	0.177782	0.177579	0.180391	0.180296	0.182557	0.183353	0.183896	0.185243	0.186713	0.186969	0.187438	0.188896	0.190637	0.190908	0.192544	0.192709	0.193341	0.194677	0.195365	0.196367	0.196765	0.198246	0.199385
JK 968	0.133636	0.133727	0.134227	0.135348	0.135489	0.134052	0.135861	0.137128	0.137721	0.138818	0.136777	0.138524	0.139574	0.139843	0.141388	0.140444	0.141709	0.142449	0.143445	0.144422	0.144259	0.144628	0.145235	0.145778	0.146406	0.14707	0.147154	0.148097	0.147976	0.14876	0.149384	0.151115	0.151806	0.15209	0.15321	0.154792	0.15507	0.157207	0.155923	0.157436	0.157946	0.158408	0.159117	0.159999	0.160151	0.16107	0.161831	0.162151	0.162499
JK 968	0.168772	0.169128	0.169481	0.16951	0.169023	0.171361	0.170235	0.17119	0.173811	0.172838	0.17365	0.17358	0.174515	0.176679	0.175889	0.1751	0.175383	0.175813	0.176353	0.178127	0.177839	0.177831	0.179133	0.17928	0.180895	0.181932	0.182639	0.184039	0.185042	0.186076	0.187392	0.18859	0.189208	0.191443	0.192122	0.192717	0.193686	0.195235	0.195752	0.196663	0.19706	0.198593	0.199317	0.199983	0.200259	0.201111	0.202963	0.203704	0.204422
JK 968	0.178796	0.177619	0.177374	0.176533	0.177666	0.180314	0.179184	0.177748	0.179376	0.179789	0.181429	0.182268	0.181451	0.182396	0.183253	0.1837	0.183723	0.183362	0.185833	0.187787	0.186506	0.187647	0.189575	0.189998	0.191296	0.192591	0.193932	0.195075	0.197427	0.198175	0.199046	0.201223	0.201639	0.204575	0.20519	0.205147	0.206469	0.208314	0.208578	0.209657	0.210884	0.212099	0.213317	0.214148	0.215061	0.215987	0.217843	0.218343	0.219234
JK 968	0.152926	0.155075	0.151992	0.151219	0.153948	0.155461	0.153498	0.152986	0.154002	0.153451	0.154607	0.155709	0.154955	0.154461	0.155889	0.157202	0.158182	0.157662	0.159807	0.159453	0.160261	0.161953	0.163347	0.164791	0.165264	0.166286	0.16789	0.168638	0.170237	0.170951	0.172372	0.173019	0.17401	0.175822	0.176689	0.176425	0.177287	0.179033	0.179376	0.179614	0.181134	0.181954	0.182151	0.182997	0.184241	0.184812	0.185911	0.186735	0.187871
JK 968	0.160514	0.163611	0.165145	0.163879	0.168005	0.16958	0.172031	0.17118	0.172355	0.173729	0.17539	0.176219	0.176456	0.177521	0.17916	0.181424	0.182151	0.181951	0.183453	0.185177	0.186754	0.188728	0.189619	0.191757	0.192634	0.193655	0.195402	0.19629	0.199146	0.199539	0.201335	0.203185	0.204464	0.206052	0.207808	0.208319	0.209435	0.211216	0.213693	0.214111	0.216054	0.217185	0.218106	0.219861	0.221388	0.222312	0.223526	0.224994	0.226427
JK 968	0.151045	0.150376	0.150772	0.152143	0.152713	0.151992	0.153028	0.154286	0.155212	0.156657	0.153915	0.155837	0.156001	0.156429	0.158315	0.157735	0.158864	0.159555	0.160675	0.161321	0.16152	0.161913	0.162751	0.163994	0.164473	0.165123	0.164965	0.166896	0.166795	0.167631	0.168968	0.169995	0.171371	0.172268	0.173513	0.17529	0.174791	0.176818	0.17664	0.178008	0.178827	0.179555	0.18088	0.181277	0.181924	0.183702	0.183967	0.184536	0.184785
JK 968	0.170374	0.1708	0.170383	0.169937	0.169549	0.169404	0.168059	0.168492	0.171079	0.169301	0.169765	0.169678	0.169659	0.170655	0.172123	0.169781	0.169782	0.169944	0.169892	0.171074	0.170416	0.170619	0.17134	0.171576	0.172525	0.173318	0.173927	0.175243	0.176538	0.177463	0.178565	0.179221	0.179738	0.181642	0.182177	0.182935	0.183297	0.184481	0.185129	0.185602	0.18633	0.187197	0.187853	0.187847	0.188008	0.189196	0.190665	0.19091	0.191391
JK 968	0.187088	0.187661	0.185455	0.184799	0.186665	0.187815	0.186026	0.185775	0.186923	0.187325	0.188213	0.189098	0.188374	0.188839	0.189757	0.189842	0.189661	0.189841	0.191935	0.193472	0.193109	0.194608	0.196544	0.196812	0.197965	0.199589	0.200144	0.201539	0.203533	0.204384	0.20484	0.206238	0.207288	0.209908	0.210166	0.210693	0.211318	0.213663	0.213869	0.21501	0.216602	0.217462	0.218527	0.219033	0.220414	0.221194	0.222477	0.223355	0.224503
JK 968	0.166966	0.168577	0.164318	0.164428	0.165367	0.166122	0.163615	0.163364	0.163562	0.161441	0.163213	0.162939	0.162264	0.161872	0.161754	0.162802	0.163433	0.163079	0.164623	0.16412	0.164442	0.165276	0.167146	0.167635	0.168137	0.169195	0.170507	0.171187	0.172461	0.173251	0.174725	0.175299	0.175943	0.177326	0.178384	0.17829	0.179205	0.180153	0.180781	0.180797	0.182104	0.182604	0.182838	0.183498	0.184736	0.184697	0.18619	0.186721	0.18808
JK 968	0.166362	0.168596	0.16983	0.169765	0.172796	0.173683	0.176025	0.175095	0.174749	0.176923	0.178425	0.179151	0.179704	0.180247	0.180482	0.183058	0.184029	0.184258	0.185246	0.186907	0.187641	0.189834	0.190635	0.192339	0.193084	0.194102	0.195767	0.196294	0.198996	0.19913	0.201458	0.203041	0.204211	0.205846	0.207445	0.208309	0.209585	0.211093	0.21357	0.213536	0.216209	0.216838	0.217581	0.219578	0.221104	0.221926	0.222757	0.224643	0.225982
JK 968	0.140121	0.139978	0.140352	0.142026	0.141262	0.140721	0.141996	0.142494	0.143371	0.144441	0.143166	0.143807	0.14331	0.144819	0.146084	0.145698	0.146199	0.146916	0.147634	0.147974	0.148439	0.148745	0.149738	0.150161	0.150657	0.150994	0.151085	0.152506	0.152339	0.153648	0.154554	0.155753	0.156799	0.158135	0.158732	0.160477	0.160073	0.16168	0.161614	0.16241	0.163101	0.164135	0.165144	0.165082	0.165901	0.167318	0.167382	0.167775	0.1678
JK 968	0.180218	0.182042	0.181029	0.180697	0.180859	0.181375	0.180928	0.181115	0.183623	0.182313	0.183001	0.183249	0.182861	0.184645	0.184836	0.184513	0.184254	0.184893	0.18513	0.18651	0.18628	0.186765	0.187764	0.188215	0.189127	0.190097	0.19123	0.192569	0.19398	0.195515	0.196347	0.197443	0.198153	0.20037	0.20098	0.202016	0.203113	0.204578	0.205452	0.206334	0.207924	0.209051	0.209478	0.210553	0.210823	0.212354	0.214305	0.214523	0.215659
JK 968	0.169832	0.168204	0.165762	0.165076	0.164926	0.166236	0.164176	0.162879	0.162939	0.163065	0.162532	0.163009	0.16078	0.161094	0.162035	0.161336	0.160236	0.159425	0.161556	0.162654	0.161774	0.163205	0.165172	0.164855	0.165917	0.166958	0.167949	0.169208	0.170988	0.171378	0.172155	0.173524	0.17375	0.176328	0.176189	0.176423	0.176796	0.178645	0.178637	0.179327	0.180401	0.180852	0.181509	0.181748	0.1827	0.182957	0.184892	0.185049	0.186319
JK 968	0.161211	0.161298	0.158485	0.157206	0.15782	0.158403	0.156563	0.155753	0.15627	0.153924	0.154667	0.154823	0.153405	0.15276	0.15314	0.153507	0.15381	0.154254	0.155064	0.155408	0.15545	0.156892	0.158033	0.159708	0.159922	0.160477	0.16214	0.162678	0.164446	0.165664	0.16687	0.167719	0.168096	0.169716	0.170416	0.170383	0.171053	0.172541	0.172429	0.173023	0.174158	0.174383	0.174991	0.175888	0.176523	0.176835	0.17837	0.179004	0.179785
JK 968	0.147196	0.148838	0.148951	0.147848	0.149964	0.149942	0.150663	0.14944	0.14996	0.148731	0.150311	0.151256	0.150803	0.150484	0.151418	0.153163	0.154355	0.153606	0.154833	0.155639	0.157288	0.158368	0.159225	0.161228	0.162198	0.163547	0.164913	0.165243	0.167489	0.167789	0.169787	0.171256	0.171444	0.173364	0.174835	0.175065	0.176206	0.177808	0.179299	0.179934	0.181659	0.181891	0.182992	0.184238	0.185145	0.186113	0.187084	0.188195	0.18945
JK 968	0.139807	0.138969	0.137176	0.139107	0.137914	0.137629	0.138178	0.138707	0.139989	0.139467	0.138241	0.138347	0.13826	0.139763	0.139258	0.139583	0.139942	0.140457	0.140309	0.140386	0.140511	0.140915	0.141189	0.14152	0.142956	0.142788	0.142633	0.14423	0.143966	0.144936	0.146441	0.147632	0.148231	0.149406	0.150371	0.151771	0.151244	0.152944	0.152814	0.153352	0.15453	0.155592	0.156073	0.156293	0.156913	0.157547	0.157909	0.15803	0.158715
JK 968	0.151928	0.152161	0.150684	0.150601	0.150049	0.14993	0.149474	0.148844	0.151377	0.149732	0.149918	0.150992	0.150341	0.151463	0.151638	0.150987	0.150774	0.150976	0.150688	0.152103	0.151984	0.151991	0.152599	0.153183	0.154437	0.155149	0.156062	0.15739	0.158571	0.159984	0.160996	0.162168	0.162758	0.164764	0.165714	0.166306	0.166998	0.168062	0.16855	0.168931	0.170144	0.170727	0.170955	0.171454	0.171347	0.172457	0.173844	0.17423	0.174696
JK 968	0.17289	0.171494	0.169217	0.168228	0.168396	0.169016	0.167549	0.165126	0.166262	0.164577	0.165099	0.165085	0.16441	0.163779	0.163741	0.163679	0.163707	0.163975	0.165254	0.165913	0.16604	0.167013	0.168529	0.169675	0.169878	0.170519	0.171651	0.172666	0.174316	0.175394	0.176043	0.177071	0.177887	0.180266	0.180669	0.180924	0.181445	0.182762	0.183071	0.184084	0.184855	0.185651	0.186134	0.186852	0.187628	0.188138	0.189426	0.189766	0.190995
JK 968	0.163651	0.166065	0.163977	0.163032	0.164718	0.165789	0.163833	0.163201	0.165458	0.162734	0.164513	0.164901	0.164658	0.164796	0.165427	0.1659	0.167122	0.166208	0.168735	0.167812	0.168576	0.169544	0.170846	0.172091	0.172288	0.173319	0.174575	0.175604	0.17663	0.17733	0.179022	0.179631	0.180143	0.181809	0.182888	0.182895	0.184157	0.185114	0.185914	0.186258	0.187687	0.188101	0.18856	0.189171	0.190156	0.190956	0.192341	0.192992	0.193987
JK 968	0.18478	0.188389	0.189777	0.18928	0.19177	0.193523	0.196978	0.195937	0.197243	0.198459	0.200204	0.201284	0.201611	0.203019	0.204991	0.205871	0.207618	0.207479	0.208527	0.210206	0.211225	0.212912	0.213749	0.215571	0.216094	0.217472	0.219484	0.220534	0.223093	0.223824	0.226601	0.228157	0.229772	0.231216	0.232979	0.234211	0.235634	0.237236	0.240041	0.240444	0.242394	0.243754	0.245096	0.246675	0.247925	0.249248	0.250437	0.251835	0.25337
JK 968	0.133791	0.132597	0.132661	0.134803	0.133094	0.133966	0.133577	0.133927	0.135895	0.135581	0.135163	0.134472	0.133335	0.135426	0.135015	0.13473	0.134981	0.13531	0.13523	0.135632	0.135597	0.136036	0.136396	0.136446	0.137227	0.137627	0.137084	0.138496	0.138343	0.138791	0.140218	0.140921	0.141996	0.142853	0.143599	0.144485	0.144355	0.145579	0.145565	0.146207	0.147111	0.147753	0.148523	0.148779	0.148918	0.149813	0.149998	0.15006	0.150646
JK 968	0.16825	0.170122	0.170348	0.170613	0.169755	0.171064	0.170155	0.169345	0.172782	0.171753	0.172697	0.172995	0.172948	0.174759	0.175071	0.174501	0.17412	0.175107	0.174668	0.175977	0.176259	0.176942	0.177159	0.17804	0.178806	0.180028	0.180941	0.182188	0.183419	0.184452	0.185196	0.18652	0.186533	0.189198	0.189698	0.190408	0.191422	0.192572	0.19357	0.193939	0.195527	0.196275	0.196688	0.197625	0.197738	0.199142	0.200649	0.201261	0.202026
JK 968	0.175116	0.174759	0.173744	0.173191	0.17388	0.174917	0.173936	0.173011	0.174341	0.173997	0.174793	0.175025	0.174949	0.175398	0.175337	0.175739	0.175775	0.176104	0.177644	0.178918	0.17943	0.179928	0.181664	0.1828	0.18395	0.185156	0.1859	0.187552	0.189365	0.190605	0.191317	0.192414	0.193098	0.195509	0.195961	0.196787	0.197209	0.199165	0.199406	0.200333	0.201404	0.202461	0.202907	0.203486	0.2045	0.205358	0.206701	0.206987	0.208286
JK 968	0.162111	0.164462	0.161366	0.160833	0.162728	0.163308	0.162534	0.161279	0.162374	0.159911	0.161199	0.160674	0.161432	0.161038	0.161716	0.161845	0.163423	0.162276	0.164144	0.164322	0.165005	0.165407	0.166881	0.168807	0.169089	0.170439	0.171518	0.172558	0.173741	0.173959	0.175649	0.176349	0.176528	0.178101	0.179189	0.179083	0.179765	0.181202	0.181749	0.182241	0.183799	0.184395	0.184846	0.185626	0.18684	0.187326	0.188595	0.189263	0.190385
JK 968	0.127717	0.128744	0.127988	0.127134	0.128558	0.127832	0.129978	0.128595	0.129011	0.127413	0.127067	0.12858	0.127544	0.12802	0.1281	0.128945	0.129282	0.128553	0.128892	0.129661	0.12983	0.130142	0.13171	0.132912	0.133299	0.134196	0.135287	0.135915	0.13823	0.138219	0.140159	0.140698	0.141552	0.14305	0.144519	0.144659	0.145186	0.146307	0.147948	0.148178	0.148665	0.149865	0.150273	0.15088	0.15169	0.151716	0.152464	0.153707	0.15452
JK 968	0.168309	0.16743	0.167462	0.17079	0.169804	0.170495	0.171477	0.172437	0.1746	0.17468	0.174627	0.174734	0.174324	0.177035	0.177061	0.17729	0.178323	0.179441	0.179247	0.179878	0.180409	0.181107	0.181992	0.18274	0.184116	0.184011	0.18424	0.186209	0.186132	0.187587	0.188628	0.189494	0.190752	0.191906	0.192893	0.193903	0.193943	0.19562	0.195983	0.197058	0.198044	0.199138	0.200208	0.200701	0.201816	0.203021	0.203136	0.203902	0.204705
JK 968	0.156956	0.157804	0.157884	0.156559	0.156442	0.156179	0.155734	0.154639	0.156626	0.155278	0.155873	0.155864	0.155006	0.156201	0.156449	0.155475	0.155223	0.155485	0.154838	0.156617	0.155702	0.156436	0.157155	0.157048	0.158214	0.158577	0.159573	0.160953	0.162076	0.163193	0.16397	0.165095	0.16503	0.167155	0.167626	0.167767	0.168812	0.169707	0.169941	0.170104	0.171273	0.171886	0.172147	0.172628	0.17293	0.173856	0.174966	0.174961	0.175627
JK 968	0.163274	0.163887	0.161968	0.161353	0.162419	0.163336	0.163067	0.160967	0.162327	0.161923	0.163154	0.162992	0.16218	0.162454	0.16215	0.162616	0.162654	0.163102	0.164841	0.165847	0.166272	0.167162	0.16912	0.170256	0.170418	0.171251	0.172238	0.173247	0.175038	0.176007	0.177265	0.177711	0.178415	0.180636	0.180696	0.181325	0.182236	0.18377	0.183912	0.184646	0.18553	0.186709	0.187341	0.187963	0.18879	0.189498	0.190607	0.191207	0.192456
JK 968	0.167821	0.170884	0.16953	0.168724	0.1713	0.173365	0.171638	0.171365	0.173715	0.171526	0.172969	0.174198	0.174785	0.17489	0.176013	0.176846	0.178382	0.178457	0.180441	0.180833	0.181776	0.182726	0.184135	0.185648	0.186608	0.188379	0.189075	0.190159	0.191225	0.191866	0.193778	0.195057	0.195464	0.197033	0.198922	0.199081	0.19997	0.201697	0.202604	0.20322	0.205145	0.206159	0.206612	0.207702	0.208847	0.209917	0.211407	0.212288	0.213643
JK 968	0.146384	0.14856	0.148996	0.147091	0.150415	0.150169	0.151908	0.151124	0.151672	0.150554	0.151225	0.153611	0.152275	0.15243	0.153518	0.15503	0.155471	0.154612	0.15562	0.156867	0.157113	0.158013	0.159614	0.161075	0.161454	0.162724	0.163728	0.163832	0.165963	0.166193	0.168338	0.169578	0.17023	0.171512	0.172881	0.173332	0.173828	0.174929	0.177173	0.177777	0.178442	0.17978	0.180484	0.181206	0.182123	0.183073	0.183715	0.185097	0.18593
JK 968	0.137477	0.136956	0.136688	0.138057	0.137771	0.138876	0.139367	0.140379	0.141541	0.141705	0.140538	0.14139	0.142606	0.142599	0.143954	0.144033	0.144285	0.145171	0.146535	0.147204	0.146606	0.147802	0.149045	0.148886	0.149194	0.149801	0.150166	0.151076	0.151046	0.151909	0.152454	0.154119	0.154889	0.15534	0.156524	0.157439	0.15785	0.159425	0.158583	0.160172	0.160587	0.161059	0.16195	0.16261	0.16277	0.164282	0.164427	0.165321	0.165452
JK 968	0.172301	0.170719	0.170772	0.171346	0.169571	0.171103	0.170416	0.170642	0.172813	0.172033	0.17184	0.171788	0.172139	0.173436	0.172781	0.172202	0.171926	0.172263	0.17221	0.173077	0.173441	0.173201	0.173684	0.173894	0.175579	0.176199	0.176467	0.178337	0.179024	0.18003	0.180958	0.182288	0.182769	0.184472	0.18482	0.185541	0.186209	0.18732	0.18752	0.188106	0.189248	0.189763	0.190857	0.191236	0.191475	0.192527	0.193737	0.194511	0.194737
JK 968	0.188477	0.186349	0.185699	0.184128	0.184839	0.186891	0.185419	0.184521	0.185191	0.185101	0.186751	0.186481	0.185296	0.18544	0.186614	0.186827	0.185741	0.185312	0.187096	0.189204	0.18855	0.189531	0.19105	0.1915	0.192788	0.193744	0.194866	0.195964	0.197663	0.198456	0.199464	0.201407	0.201511	0.204216	0.204513	0.204554	0.205591	0.207705	0.20765	0.208604	0.210242	0.211043	0.212081	0.212361	0.213713	0.214404	0.216003	0.216289	0.217114
JK 968	0.165982	0.165194	0.162523	0.161398	0.163727	0.163877	0.162195	0.161003	0.16212	0.160757	0.161081	0.162179	0.160774	0.15989	0.16055	0.160971	0.161405	0.161303	0.162604	0.162489	0.163255	0.164111	0.165541	0.167335	0.167208	0.167888	0.169138	0.169818	0.171111	0.172141	0.17334	0.173774	0.174585	0.176629	0.176819	0.176975	0.177528	0.179143	0.179204	0.179701	0.180701	0.181619	0.182053	0.182741	0.183523	0.18362	0.185103	0.185704	0.186648
JK 968	0.154491	0.156474	0.156764	0.155873	0.158657	0.159084	0.159301	0.158922	0.159457	0.158889	0.159697	0.160947	0.160651	0.160765	0.161159	0.16296	0.164248	0.16361	0.164586	0.165375	0.166959	0.167961	0.169053	0.170884	0.17119	0.172877	0.1743	0.174107	0.176809	0.176842	0.178864	0.179711	0.18028	0.181743	0.183474	0.183712	0.18461	0.185716	0.187551	0.187412	0.189137	0.189871	0.190487	0.191819	0.192396	0.193355	0.194228	0.195495	0.196637
JK 968	0.149564	0.148939	0.149337	0.151713	0.15102	0.149489	0.151265	0.152644	0.153831	0.15339	0.151763	0.153418	0.153478	0.154301	0.155797	0.155969	0.156283	0.156988	0.157816	0.158337	0.159029	0.159712	0.160185	0.161198	0.161936	0.162221	0.162327	0.164366	0.164096	0.165194	0.16667	0.168482	0.169541	0.170685	0.171886	0.17351	0.173065	0.17522	0.175057	0.176501	0.177091	0.17795	0.179156	0.179323	0.18037	0.181596	0.18193	0.182276	0.182987
JK 968	0.189499	0.19009	0.188901	0.188987	0.188481	0.188959	0.188846	0.189632	0.191461	0.190622	0.190575	0.191168	0.190744	0.192428	0.192235	0.191524	0.191124	0.191354	0.191241	0.192279	0.192281	0.192434	0.193125	0.193554	0.194764	0.194786	0.195515	0.197021	0.197617	0.198832	0.200042	0.201328	0.201858	0.204004	0.204554	0.2052	0.206108	0.207428	0.208384	0.209082	0.209702	0.21083	0.211709	0.212282	0.2128	0.213648	0.215299	0.215965	0.216512
JK 968	0.173053	0.171257	0.168511	0.167639	0.167906	0.168561	0.166549	0.16486	0.164837	0.164883	0.164917	0.165233	0.163453	0.163186	0.163797	0.162867	0.162231	0.161909	0.163243	0.164379	0.164007	0.16482	0.166227	0.166484	0.166597	0.168226	0.169252	0.170089	0.171125	0.172793	0.17292	0.174282	0.17496	0.177441	0.177139	0.177522	0.178056	0.18008	0.180011	0.180391	0.18143	0.18235	0.182831	0.183035	0.183805	0.184324	0.185706	0.185896	0.186544
JK 968	0.159984	0.159392	0.156497	0.155733	0.155217	0.155426	0.153196	0.151193	0.15119	0.149824	0.150324	0.150014	0.14829	0.147881	0.147894	0.147899	0.148771	0.148048	0.148815	0.148767	0.14901	0.15001	0.151643	0.152172	0.152356	0.153583	0.154526	0.154652	0.15627	0.157466	0.158479	0.158874	0.159245	0.160732	0.161712	0.161578	0.162142	0.16357	0.163565	0.163638	0.164754	0.165403	0.165567	0.16606	0.166539	0.167003	0.167977	0.168442	0.169068
JK 968	0.153174	0.154481	0.154539	0.152959	0.154248	0.15496	0.15487	0.15311	0.153308	0.153019	0.153056	0.153625	0.153102	0.153425	0.152918	0.154253	0.155283	0.154578	0.155257	0.156191	0.157229	0.158352	0.158921	0.160338	0.161095	0.16251	0.164062	0.163766	0.166515	0.166224	0.168107	0.168929	0.169481	0.170799	0.17228	0.172383	0.172733	0.174111	0.175847	0.175352	0.177555	0.177921	0.178322	0.179537	0.180512	0.181083	0.181723	0.183133	0.184093
JK 968	0.149366	0.148284	0.147263	0.147753	0.146859	0.148714	0.147692	0.148313	0.150911	0.150056	0.14902	0.149104	0.147678	0.149383	0.148979	0.148977	0.149086	0.149514	0.14918	0.149866	0.149745	0.149804	0.150375	0.150645	0.151355	0.151323	0.151614	0.153015	0.152865	0.154059	0.155422	0.155862	0.15732	0.158159	0.158449	0.159906	0.159937	0.161154	0.161403	0.161819	0.162707	0.163504	0.164177	0.164435	0.164862	0.165179	0.165595	0.16607	0.166372
JK 968	0.171884	0.172954	0.171429	0.170458	0.16906	0.169615	0.167939	0.167122	0.169602	0.167126	0.166856	0.167104	0.165409	0.166279	0.166626	0.165401	0.164507	0.164482	0.163965	0.164778	0.164262	0.164229	0.164728	0.165155	0.165509	0.166483	0.167864	0.168264	0.169532	0.170646	0.171605	0.172554	0.17293	0.174682	0.175172	0.175886	0.17625	0.176961	0.177677	0.177594	0.178881	0.179231	0.17976	0.179991	0.179852	0.181053	0.182556	0.182434	0.183322
JK 968	0.180197	0.179018	0.176461	0.17448	0.174661	0.176042	0.173571	0.172376	0.172479	0.171649	0.171953	0.17266	0.169857	0.170271	0.171029	0.170606	0.170087	0.169061	0.170525	0.171601	0.171021	0.172251	0.173806	0.173593	0.17429	0.175718	0.176546	0.177474	0.179059	0.179634	0.180478	0.182117	0.182861	0.184951	0.184948	0.185084	0.185599	0.187485	0.187167	0.187872	0.188979	0.189304	0.189932	0.190206	0.191028	0.1914	0.192949	0.193066	0.193936
JK 968	0.18143	0.183361	0.180359	0.181275	0.182461	0.183996	0.182464	0.182005	0.184188	0.181984	0.184458	0.184576	0.18549	0.185137	0.18593	0.186229	0.188465	0.187739	0.189635	0.189168	0.189659	0.190989	0.192268	0.193312	0.193947	0.194879	0.195409	0.196499	0.197766	0.198436	0.200541	0.200728	0.201154	0.203264	0.204735	0.204628	0.205662	0.20705	0.207821	0.208464	0.209955	0.210406	0.210715	0.211534	0.2129	0.213652	0.215055	0.215803	0.217054
JK 968	0.15024	0.151998	0.153375	0.151227	0.153382	0.153937	0.15638	0.155255	0.155684	0.155924	0.155936	0.157564	0.15724	0.157603	0.158321	0.159732	0.160484	0.159845	0.160531	0.161541	0.162131	0.16307	0.164678	0.165738	0.166442	0.167505	0.16811	0.169156	0.171851	0.171625	0.173869	0.174218	0.175149	0.176687	0.178137	0.178589	0.179516	0.180796	0.182505	0.183064	0.183398	0.185035	0.185671	0.18641	0.187627	0.187791	0.188526	0.190125	0.191037
JK 968	0.181832	0.180337	0.180839	0.184051	0.182982	0.183068	0.183988	0.184964	0.186664	0.186777	0.186298	0.187168	0.186643	0.188554	0.19003	0.189647	0.190443	0.191531	0.191841	0.192299	0.193381	0.193734	0.194563	0.195723	0.196401	0.196725	0.19681	0.198488	0.198821	0.199873	0.201212	0.202387	0.203696	0.204864	0.206017	0.207381	0.206967	0.209238	0.209329	0.210755	0.211445	0.212399	0.213327	0.213917	0.214611	0.215699	0.216324	0.216941	0.216944
JK 968	0.177382	0.176658	0.174667	0.173413	0.173418	0.174208	0.172251	0.170819	0.171007	0.170362	0.171169	0.17106	0.169725	0.169862	0.169506	0.169707	0.16901	0.168734	0.170588	0.171501	0.171138	0.172326	0.173889	0.174061	0.174725	0.176186	0.176793	0.177934	0.179448	0.180519	0.181051	0.182241	0.1826	0.185131	0.185036	0.185344	0.18606	0.187722	0.18814	0.188946	0.189729	0.190745	0.191443	0.19171	0.1927	0.193395	0.194931	0.195283	0.196357
JK 968	0.173302	0.176234	0.172466	0.172526	0.173312	0.174899	0.172951	0.171207	0.173671	0.171043	0.172076	0.17256	0.172638	0.172081	0.172176	0.173176	0.174863	0.174063	0.175838	0.175537	0.17612	0.177692	0.178887	0.18011	0.180616	0.181968	0.182514	0.183552	0.185082	0.18589	0.187521	0.188025	0.188249	0.190404	0.191588	0.191448	0.192323	0.193858	0.194211	0.194565	0.196033	0.196686	0.197259	0.197582	0.198857	0.199506	0.200813	0.201453	0.202741
JK 968	0.163175	0.165925	0.166311	0.165074	0.166232	0.166956	0.16869	0.167298	0.167572	0.16693	0.167248	0.168989	0.167933	0.167868	0.168509	0.169975	0.170748	0.170386	0.17023	0.171491	0.172709	0.173661	0.174896	0.176156	0.17672	0.177497	0.178958	0.17927	0.181708	0.182093	0.183781	0.184817	0.18596	0.187529	0.188819	0.189038	0.189852	0.190982	0.192885	0.193403	0.194583	0.195643	0.196502	0.19739	0.19847	0.198715	0.199759	0.201515	0.20256
JK 968	0.174124	0.176892	0.17333	0.173351	0.174053	0.175589	0.173659	0.171969	0.174486	0.171717	0.172741	0.173271	0.173351	0.17287	0.172916	0.173836	0.175603	0.174785	0.17661	0.176279	0.176891	0.178527	0.179656	0.180897	0.181399	0.182757	0.183305	0.184333	0.185899	0.186687	0.188364	0.188864	0.189122	0.1913	0.192466	0.192306	0.193194	0.194775	0.195119	0.195497	0.196934	0.197582	0.198207	0.198512	0.199807	0.200461	0.201798	0.202397	0.203702
JK 968	0.161188	0.160288	0.159921	0.161827	0.160468	0.161576	0.161133	0.162045	0.162598	0.163197	0.162901	0.161746	0.161935	0.16355	0.163623	0.163617	0.164368	0.164838	0.164857	0.165007	0.165604	0.1659	0.166252	0.166956	0.168141	0.167958	0.168121	0.170008	0.169941	0.171592	0.172875	0.174092	0.175379	0.176367	0.177257	0.178563	0.178274	0.179728	0.180154	0.180764	0.181589	0.182611	0.183373	0.183685	0.184196	0.185053	0.185565	0.185664	0.186365
JK 968	0.182249	0.181898	0.180456	0.179247	0.179141	0.178582	0.17739	0.176806	0.178387	0.176521	0.176043	0.175702	0.175252	0.175937	0.175268	0.173491	0.172955	0.172365	0.171549	0.172595	0.172135	0.171671	0.17188	0.171853	0.172728	0.17319	0.173657	0.174737	0.175704	0.17618	0.176905	0.177975	0.178222	0.179805	0.180126	0.180599	0.181399	0.182237	0.182722	0.18302	0.183689	0.184635	0.184872	0.185024	0.185148	0.185973	0.186967	0.187424	0.187857
JK 968	0.218021	0.216603	0.2145	0.212434	0.212813	0.213679	0.21116	0.208482	0.209093	0.207667	0.207401	0.207469	0.205964	0.204952	0.204447	0.204098	0.203265	0.202726	0.203525	0.20451	0.203731	0.204664	0.20559	0.205745	0.206403	0.206821	0.207955	0.209239	0.21042	0.211012	0.211924	0.213457	0.213878	0.216048	0.216414	0.216224	0.217092	0.218563	0.218444	0.219286	0.219976	0.221028	0.221333	0.221814	0.222381	0.223077	0.223825	0.224426	0.225367
JK 968	0.210008	0.210931	0.207317	0.205638	0.207228	0.208587	0.205375	0.204091	0.205127	0.202112	0.203385	0.203471	0.202689	0.201803	0.202086	0.202461	0.2033	0.202289	0.204076	0.203726	0.204185	0.205014	0.20624	0.207363	0.207467	0.208223	0.20951	0.210475	0.211035	0.21198	0.213151	0.214129	0.214189	0.215747	0.217116	0.216801	0.217327	0.218761	0.219336	0.219449	0.220856	0.2215	0.221625	0.222413	0.223345	0.223953	0.22499	0.225836	0.22698
JK 968	0.179245	0.182757	0.183893	0.182052	0.185264	0.184606	0.187272	0.185906	0.18676	0.18672	0.187937	0.188791	0.188118	0.188848	0.190219	0.191848	0.19209	0.192195	0.192822	0.194186	0.194456	0.19534	0.19708	0.198148	0.198776	0.200245	0.201455	0.202127	0.204829	0.205842	0.207678	0.209401	0.210769	0.212034	0.214096	0.215004	0.215931	0.217882	0.220306	0.220798	0.222187	0.223491	0.224565	0.225766	0.227149	0.227867	0.229428	0.230595	0.232035
JK 968	0.169862	0.168898	0.169351	0.172569	0.171067	0.172529	0.172568	0.173938	0.175831	0.176096	0.175389	0.175881	0.175454	0.178732	0.178321	0.178761	0.179978	0.180138	0.180784	0.181965	0.182691	0.183232	0.183987	0.184734	0.186152	0.18706	0.187614	0.189185	0.188933	0.190705	0.192582	0.193998	0.194935	0.196323	0.197674	0.198603	0.198677	0.200669	0.201313	0.201724	0.203126	0.204461	0.205509	0.206228	0.207262	0.208443	0.208718	0.209592	0.210414
JK 968	0.171697	0.172166	0.172741	0.171435	0.171031	0.171867	0.170687	0.170216	0.172559	0.171053	0.172408	0.171823	0.171541	0.172014	0.172207	0.171809	0.171084	0.170754	0.170781	0.172447	0.171437	0.172304	0.172215	0.172509	0.173852	0.174794	0.175196	0.176077	0.177203	0.177949	0.178991	0.179744	0.17959	0.181521	0.182282	0.182362	0.183381	0.184005	0.184819	0.1849	0.186381	0.187158	0.187376	0.187774	0.188405	0.189538	0.190897	0.191014	0.191858
JK 968	0.17294	0.171622	0.169961	0.167325	0.168269	0.169065	0.166464	0.165434	0.165912	0.165233	0.165712	0.165369	0.164472	0.163581	0.1637	0.16368	0.16292	0.16355	0.165415	0.165611	0.165767	0.166845	0.167857	0.16934	0.16992	0.171404	0.171674	0.172707	0.174462	0.175828	0.176549	0.177413	0.177942	0.180631	0.180658	0.180512	0.18126	0.183105	0.183334	0.184155	0.184749	0.18548	0.186037	0.186521	0.187331	0.188105	0.189384	0.189986	0.191095
JK 968	0.172878	0.174335	0.170867	0.170575	0.171971	0.172544	0.169833	0.169121	0.16993	0.168629	0.170148	0.169602	0.168806	0.168583	0.169519	0.169728	0.170423	0.170736	0.172197	0.171255	0.171763	0.172976	0.174407	0.175859	0.176161	0.177056	0.178221	0.178744	0.180382	0.181128	0.182563	0.183088	0.183914	0.185563	0.18653	0.18665	0.187525	0.188848	0.189421	0.189546	0.191253	0.19145	0.191831	0.192217	0.193464	0.193918	0.195423	0.196166	0.19715
JK 968	0.151544	0.154422	0.155222	0.153845	0.156497	0.156353	0.158978	0.158123	0.15908	0.159285	0.159443	0.160585	0.160841	0.161168	0.162492	0.163439	0.164709	0.164336	0.164691	0.166371	0.16713	0.168239	0.169867	0.171106	0.171568	0.172455	0.173703	0.174583	0.1769	0.177113	0.179296	0.180054	0.181767	0.182383	0.183622	0.18412	0.185018	0.186079	0.188208	0.188528	0.18931	0.190602	0.191353	0.192422	0.193353	0.193797	0.194773	0.196064	0.197319
JK 968	0.162464	0.1617	0.160863	0.164666	0.162753	0.163598	0.163618	0.164979	0.166697	0.166778	0.166131	0.165883	0.165636	0.167336	0.167639	0.167088	0.168007	0.168819	0.168564	0.168951	0.169433	0.169999	0.170506	0.171352	0.172604	0.172831	0.172884	0.174394	0.174378	0.175913	0.17709	0.17801	0.1794	0.180454	0.181255	0.182541	0.18257	0.183959	0.184167	0.184776	0.185887	0.186916	0.187781	0.187801	0.188745	0.189823	0.190146	0.190423	0.191165
JK 968	0.202406	0.202105	0.201612	0.201146	0.2006	0.202455	0.20096	0.200384	0.201492	0.200488	0.202023	0.201737	0.201002	0.201305	0.202455	0.2016	0.20118	0.200654	0.201509	0.203445	0.202417	0.203241	0.203804	0.204097	0.205185	0.206062	0.206733	0.207824	0.21006	0.210647	0.21199	0.213781	0.214133	0.216626	0.216946	0.217378	0.218346	0.219876	0.220315	0.220726	0.222465	0.223882	0.22414	0.224703	0.225867	0.226813	0.228616	0.228874	0.229815
JK 968	0.19818	0.195869	0.194441	0.193678	0.193069	0.193451	0.191592	0.190182	0.190387	0.189053	0.189993	0.188738	0.187854	0.187655	0.187473	0.187018	0.186914	0.187139	0.187912	0.188712	0.188677	0.189453	0.190633	0.191806	0.192029	0.193298	0.193458	0.195107	0.196554	0.197793	0.198423	0.199339	0.19949	0.202188	0.202798	0.202996	0.203591	0.20539	0.205444	0.20616	0.207251	0.207994	0.208522	0.209322	0.210038	0.211021	0.212364	0.212953	0.214062
JK 968	0.176011	0.178325	0.176684	0.176053	0.178367	0.179288	0.177192	0.176213	0.178077	0.176447	0.177909	0.178169	0.178367	0.178621	0.17913	0.179347	0.181268	0.180621	0.182796	0.182491	0.183283	0.184252	0.185418	0.186781	0.187348	0.188243	0.189186	0.190774	0.19225	0.192565	0.194145	0.195668	0.195756	0.19777	0.199299	0.199068	0.199988	0.201944	0.202598	0.203144	0.204879	0.205352	0.206057	0.206704	0.208073	0.209006	0.210805	0.211535	0.212626
JK 968	0.202953	0.206128	0.209534	0.20898	0.211308	0.212342	0.21282	0.213305	0.213438	0.214399	0.213661	0.216518	0.216454	0.21744	0.218802	0.219142	0.220378	0.220083	0.220444	0.221961	0.222328	0.223044	0.224241	0.224824	0.225606	0.226591	0.227572	0.227755	0.230054	0.230916	0.23319	0.234477	0.236216	0.237242	0.238755	0.239498	0.241253	0.242775	0.244845	0.245215	0.246387	0.248014	0.249546	0.250142	0.251331	0.252108	0.253339	0.254742	0.255828
JK 968	0.170964	0.171874	0.17388	0.176321	0.177438	0.177607	0.179638	0.18138	0.183324	0.184437	0.182788	0.184662	0.186748	0.187402	0.189372	0.189035	0.190309	0.191111	0.192842	0.193922	0.194463	0.195669	0.196921	0.197575	0.198299	0.199285	0.199531	0.200824	0.201399	0.202828	0.203373	0.205153	0.206294	0.207198	0.208826	0.210669	0.211285	0.213127	0.212458	0.214068	0.215187	0.21597	0.21677	0.218147	0.218231	0.219886	0.220614	0.221214	0.221941
JK 968	0.15899	0.157776	0.156561	0.157597	0.15631	0.157154	0.156196	0.156954	0.158842	0.157107	0.156966	0.156038	0.156753	0.158072	0.157106	0.156282	0.15613	0.155684	0.155847	0.156632	0.156374	0.15659	0.157008	0.157146	0.157846	0.15839	0.158697	0.159914	0.160355	0.161323	0.162122	0.163152	0.164302	0.165533	0.166199	0.166937	0.167222	0.168174	0.168649	0.169629	0.169985	0.17077	0.171707	0.171978	0.172323	0.172657	0.173683	0.173815	0.174347
JK 968	0.167707	0.165866	0.164486	0.163303	0.162525	0.163827	0.161883	0.16063	0.161098	0.160527	0.161165	0.161162	0.15948	0.160077	0.159813	0.16029	0.159599	0.158552	0.160587	0.161723	0.16069	0.161618	0.163569	0.163625	0.164757	0.165512	0.166735	0.16758	0.169372	0.169794	0.170583	0.17214	0.17276	0.175224	0.174986	0.174804	0.175314	0.176677	0.17678	0.177074	0.178069	0.178955	0.179672	0.18004	0.180756	0.181194	0.1829	0.183008	0.183853
JK 968	0.185761	0.186917	0.18372	0.182503	0.184473	0.18473	0.182402	0.18219	0.183058	0.18167	0.183012	0.182584	0.182432	0.181528	0.18251	0.183033	0.183961	0.183745	0.18551	0.185159	0.18551	0.186887	0.188342	0.189177	0.189833	0.191028	0.19241	0.192654	0.194032	0.194701	0.196738	0.197313	0.19773	0.199439	0.2004	0.200166	0.200813	0.202288	0.202927	0.203057	0.204581	0.205353	0.205501	0.206423	0.207292	0.207912	0.209362	0.20992	0.211091
JK 968	0.159814	0.161196	0.160835	0.158995	0.161654	0.161138	0.161879	0.160855	0.160888	0.15993	0.160735	0.161296	0.159992	0.159425	0.159977	0.161238	0.16182	0.161181	0.161672	0.162462	0.16328	0.164507	0.164595	0.166105	0.166704	0.167655	0.169082	0.169214	0.171168	0.171019	0.173238	0.174091	0.174245	0.175934	0.176637	0.176914	0.177729	0.178845	0.180068	0.179891	0.181707	0.181624	0.182076	0.183155	0.183818	0.184365	0.184965	0.185949	0.186821
JK 968	0.152033	0.152523	0.153425	0.155333	0.155685	0.154762	0.157906	0.158045	0.159618	0.160746	0.158293	0.160225	0.160808	0.161784	0.16308	0.162822	0.164168	0.164924	0.166758	0.167387	0.168227	0.168188	0.16909	0.169944	0.171167	0.17145	0.172036	0.173631	0.173666	0.174513	0.175625	0.177306	0.178575	0.179469	0.180607	0.181982	0.181915	0.184148	0.18394	0.185034	0.185512	0.186145	0.187104	0.187885	0.188355	0.189714	0.190303	0.19061	0.190867
JK 968	0.158618	0.159105	0.158529	0.158	0.15675	0.157907	0.15666	0.156672	0.159148	0.15698	0.156669	0.157265	0.156262	0.158303	0.15833	0.157306	0.156935	0.156598	0.156702	0.157971	0.157112	0.157628	0.158064	0.158843	0.159397	0.160707	0.161727	0.162493	0.163506	0.165228	0.165886	0.166749	0.166689	0.168825	0.169252	0.169146	0.170193	0.171022	0.171434	0.17175	0.172646	0.172882	0.172992	0.173389	0.173472	0.17429	0.175839	0.175753	0.176349
JK 968	0.162819	0.162161	0.158968	0.158522	0.158647	0.160077	0.157736	0.156624	0.157468	0.15746	0.157159	0.157807	0.156154	0.156783	0.156871	0.157212	0.156279	0.155782	0.157779	0.158665	0.158313	0.159345	0.161184	0.161767	0.16269	0.163919	0.164974	0.165836	0.16788	0.169148	0.169594	0.170919	0.171666	0.17411	0.174299	0.174749	0.175314	0.176987	0.177188	0.17794	0.178811	0.179535	0.180021	0.18025	0.181508	0.181769	0.183394	0.183455	0.184701
JK 968	0.162446	0.164293	0.16068	0.159297	0.161116	0.16222	0.159938	0.159075	0.159608	0.158729	0.159253	0.160174	0.159626	0.159002	0.160153	0.161009	0.161304	0.161395	0.162844	0.162497	0.16314	0.164903	0.166291	0.16784	0.168455	0.169152	0.171078	0.171599	0.172926	0.174058	0.175595	0.175913	0.176449	0.178306	0.179235	0.179306	0.179846	0.181183	0.18158	0.182115	0.183616	0.184534	0.184808	0.185423	0.186515	0.187201	0.188603	0.189455	0.190351
JK 968	0.157838	0.160464	0.158992	0.158939	0.160923	0.16093	0.161854	0.160743	0.160423	0.160737	0.161209	0.162505	0.161949	0.162109	0.161666	0.163301	0.164096	0.163988	0.164492	0.164924	0.166346	0.167666	0.168575	0.169806	0.170373	0.170982	0.172897	0.172727	0.175399	0.17536	0.177283	0.17821	0.178614	0.18001	0.181298	0.181537	0.181839	0.1828	0.184241	0.183789	0.185638	0.185784	0.186128	0.187205	0.187921	0.188656	0.189383	0.19047	0.191017
JK 968	0.166248	0.165609	0.166068	0.168807	0.168448	0.169069	0.170453	0.171116	0.173923	0.173965	0.172876	0.173494	0.173366	0.174928	0.175949	0.175544	0.176596	0.177672	0.178283	0.178756	0.179338	0.179803	0.180683	0.181501	0.182293	0.182915	0.182983	0.1843	0.184556	0.185507	0.186978	0.188206	0.189341	0.19046	0.191725	0.193535	0.192974	0.19507	0.195021	0.196426	0.19695	0.198046	0.198965	0.199382	0.200157	0.201424	0.201669	0.202163	0.202672
JK 968	0.192684	0.195278	0.195047	0.196144	0.195527	0.196439	0.196499	0.196066	0.199763	0.198917	0.200334	0.200772	0.200858	0.202898	0.20411	0.203455	0.203455	0.204653	0.204767	0.206501	0.2067	0.207421	0.208392	0.209475	0.210765	0.211744	0.2129	0.214585	0.216217	0.217704	0.218684	0.220412	0.220726	0.223347	0.224588	0.225228	0.226604	0.227882	0.229355	0.229663	0.231715	0.23287	0.233901	0.234736	0.235258	0.237344	0.239039	0.239857	0.241291
JK 968	0.210155	0.209725	0.20875	0.208944	0.209272	0.210043	0.209902	0.208557	0.210141	0.209206	0.211089	0.211706	0.211244	0.211422	0.21211	0.212572	0.21209	0.21262	0.214823	0.215514	0.216128	0.216835	0.218886	0.219988	0.220406	0.22188	0.222393	0.223788	0.225773	0.226559	0.227798	0.228896	0.22964	0.232402	0.232953	0.233403	0.23439	0.236331	0.236829	0.23815	0.238794	0.240012	0.240983	0.241614	0.242781	0.243794	0.24518	0.245809	0.247268
JK 968	0.177511	0.1799	0.178576	0.177956	0.179211	0.181266	0.17952	0.179028	0.180791	0.177782	0.180242	0.180367	0.180516	0.180602	0.181254	0.182438	0.184011	0.183014	0.18525	0.185173	0.186234	0.187102	0.188232	0.189865	0.190572	0.191998	0.192789	0.193922	0.195195	0.195471	0.197411	0.198697	0.199079	0.200601	0.202159	0.201913	0.202965	0.204365	0.205136	0.205618	0.207474	0.207854	0.208355	0.20956	0.210504	0.211516	0.212998	0.213818	0.214889
JK 968	0.156306	0.158644	0.159051	0.157286	0.159465	0.15947	0.162694	0.160193	0.160773	0.160287	0.160684	0.161692	0.16086	0.160974	0.160967	0.162236	0.162612	0.162145	0.162723	0.163585	0.164149	0.165183	0.165592	0.167156	0.167302	0.168099	0.169282	0.169158	0.171566	0.171174	0.172721	0.173936	0.174274	0.175373	0.176415	0.176749	0.176948	0.177946	0.179482	0.179351	0.180555	0.180921	0.181364	0.182265	0.183027	0.183346	0.183932	0.184788	0.185875
JK 968	0.15416	0.15314	0.152974	0.155545	0.15465	0.155117	0.156357	0.156953	0.158467	0.159057	0.157088	0.158074	0.157884	0.159771	0.160359	0.15994	0.160839	0.161552	0.161816	0.161799	0.162858	0.163241	0.16386	0.16445	0.165018	0.165527	0.165701	0.167242	0.16739	0.168472	0.169395	0.170738	0.172001	0.172867	0.174122	0.175652	0.175079	0.176911	0.176739	0.177683	0.178224	0.17917	0.179809	0.180166	0.180527	0.181791	0.181853	0.182413	0.182777
JK 968	0.156049	0.155223	0.154425	0.153697	0.153021	0.153292	0.151864	0.150968	0.153271	0.151362	0.152326	0.151766	0.151206	0.151434	0.152196	0.151982	0.151172	0.151324	0.151406	0.152845	0.152378	0.153491	0.153212	0.154146	0.154893	0.155992	0.157003	0.15825	0.159507	0.160969	0.162074	0.163201	0.163214	0.165936	0.166453	0.166817	0.167886	0.168721	0.169293	0.169416	0.170736	0.171413	0.171575	0.171954	0.17235	0.173478	0.17506	0.175231	0.176006
JK 968	0.179841	0.179347	0.176611	0.175173	0.175501	0.176124	0.174919	0.172845	0.173038	0.172841	0.172869	0.173026	0.17184	0.171567	0.172408	0.172383	0.171647	0.170865	0.172887	0.174087	0.173311	0.17423	0.175788	0.176326	0.176845	0.178578	0.179271	0.180364	0.18213	0.183156	0.183541	0.184481	0.185192	0.187972	0.187839	0.188002	0.188385	0.190411	0.190412	0.191141	0.192201	0.192744	0.193537	0.193806	0.195111	0.195428	0.196999	0.197587	0.198442
JK 968	0.156535	0.157724	0.15338	0.152365	0.152502	0.15345	0.150544	0.149206	0.149919	0.148199	0.148913	0.148293	0.148089	0.146509	0.146761	0.147612	0.148317	0.14724	0.149206	0.1482	0.148414	0.149281	0.150233	0.151757	0.151824	0.152497	0.153987	0.154101	0.155206	0.155879	0.157935	0.158579	0.158989	0.160569	0.161236	0.160965	0.161743	0.162804	0.162988	0.16282	0.163845	0.16403	0.164171	0.164652	0.16544	0.165681	0.16674	0.167031	0.167902
JK 968	0.151261	0.152626	0.152476	0.150803	0.152729	0.15333	0.153269	0.152277	0.152431	0.152557	0.153098	0.153309	0.15304	0.152983	0.152838	0.154338	0.155024	0.154761	0.154984	0.156491	0.157004	0.158439	0.159037	0.160961	0.16163	0.162522	0.164612	0.164275	0.166913	0.167037	0.169134	0.170512	0.171045	0.172332	0.173798	0.173914	0.174662	0.175733	0.177483	0.177301	0.179077	0.179385	0.180076	0.181109	0.181932	0.183031	0.183424	0.18437	0.185512
JK 968	0.168011	0.169325	0.169678	0.172895	0.17322	0.172825	0.174831	0.176238	0.177509	0.178688	0.177008	0.177884	0.179043	0.180285	0.181542	0.181679	0.182611	0.183612	0.184568	0.185115	0.185498	0.186233	0.186674	0.187731	0.188979	0.189602	0.189765	0.191252	0.191561	0.192549	0.193825	0.195133	0.196178	0.197454	0.198616	0.200517	0.199675	0.201979	0.20163	0.202889	0.203659	0.204561	0.205523	0.206176	0.207053	0.208408	0.208912	0.209275	0.209893
JK 968	0.172409	0.174477	0.17318	0.172966	0.172848	0.173523	0.173616	0.173082	0.175289	0.174012	0.174615	0.174653	0.174763	0.176649	0.177506	0.176476	0.17683	0.176534	0.17692	0.177936	0.178216	0.178642	0.179329	0.180124	0.181269	0.181814	0.182925	0.184192	0.185368	0.186488	0.18759	0.188632	0.188799	0.190932	0.191476	0.191982	0.193057	0.194182	0.195008	0.195404	0.196722	0.197555	0.198473	0.198789	0.198955	0.200346	0.202008	0.2022	0.203104
JK 968	0.174027	0.173754	0.170479	0.169972	0.171217	0.172711	0.170716	0.16991	0.169571	0.16949	0.170581	0.170388	0.169441	0.169381	0.170008	0.169975	0.169705	0.169729	0.171583	0.172903	0.172634	0.173519	0.175376	0.175854	0.176706	0.177825	0.178835	0.180182	0.18206	0.182785	0.183371	0.184742	0.1856	0.188419	0.188598	0.189332	0.190125	0.191678	0.191975	0.192757	0.193833	0.195046	0.195795	0.196472	0.197367	0.197914	0.199618	0.19999	0.20128
JK 968	0.176869	0.178828	0.175691	0.175633	0.177199	0.177614	0.176375	0.17493	0.176654	0.174799	0.177064	0.176734	0.176659	0.175912	0.176612	0.177617	0.178605	0.178861	0.180681	0.180536	0.18167	0.182375	0.183834	0.18515	0.185871	0.186469	0.187876	0.188981	0.190561	0.191222	0.192995	0.193622	0.194633	0.196517	0.197315	0.197886	0.198643	0.20034	0.200953	0.201554	0.202996	0.203952	0.204314	0.205345	0.206264	0.206596	0.208222	0.208977	0.210304
JK 968	0.177357	0.179256	0.180478	0.179924	0.182709	0.183763	0.186564	0.18509	0.185715	0.18656	0.188541	0.188708	0.189259	0.189855	0.190625	0.191939	0.193618	0.193275	0.194444	0.195705	0.197356	0.198802	0.199884	0.201383	0.201999	0.202688	0.204392	0.204751	0.207409	0.207658	0.209908	0.211407	0.212212	0.214214	0.215632	0.216324	0.217257	0.21853	0.221186	0.221522	0.223168	0.224318	0.22516	0.226825	0.22796	0.228679	0.229807	0.23162	0.232533
JK 968	0.15924	0.159252	0.159945	0.162774	0.162579	0.161539	0.164073	0.164788	0.167051	0.167674	0.16681	0.167107	0.167332	0.169313	0.170627	0.170126	0.171703	0.172555	0.173579	0.174024	0.175033	0.175318	0.176245	0.177093	0.178259	0.178926	0.179644	0.180844	0.181472	0.18263	0.18346	0.185015	0.186084	0.18744	0.188989	0.19032	0.18928	0.191436	0.191879	0.192962	0.193279	0.194428	0.195807	0.195951	0.197057	0.198635	0.199056	0.199176	0.200341
JK 968	0.168862	0.169817	0.170391	0.169587	0.168639	0.169166	0.16863	0.168166	0.171399	0.169768	0.169955	0.170427	0.170047	0.1712	0.171502	0.170738	0.170913	0.171459	0.171313	0.172549	0.17245	0.173135	0.173678	0.173899	0.174328	0.175485	0.176617	0.177909	0.178392	0.179701	0.180403	0.181194	0.181684	0.183793	0.184186	0.184604	0.18531	0.186471	0.187076	0.187614	0.188537	0.189692	0.189877	0.19018	0.190472	0.191843	0.193201	0.193468	0.194291
JK 968	0.171447	0.17109	0.16914	0.168848	0.169326	0.170113	0.168649	0.167403	0.168396	0.168286	0.168999	0.169379	0.168217	0.168235	0.169009	0.169361	0.169144	0.168728	0.17099	0.171868	0.172071	0.172551	0.173996	0.174344	0.175063	0.176541	0.177542	0.178366	0.180068	0.180804	0.181414	0.18224	0.183046	0.185722	0.185234	0.18572	0.186114	0.187695	0.187939	0.18859	0.189323	0.19039	0.190573	0.191066	0.192007	0.192245	0.193775	0.194309	0.194998
JK 968	0.174136	0.176083	0.174019	0.173535	0.176275	0.177069	0.175326	0.174445	0.175789	0.173313	0.1751	0.175768	0.176063	0.175839	0.176704	0.177117	0.179067	0.17817	0.180291	0.180516	0.181103	0.181722	0.183414	0.184962	0.18556	0.187141	0.187894	0.188833	0.190379	0.19126	0.192863	0.193987	0.19418	0.196147	0.197433	0.197309	0.198625	0.20037	0.20123	0.201543	0.203673	0.2044	0.204506	0.205928	0.206732	0.208046	0.209365	0.210176	0.211144
JK 968	0.164037	0.166473	0.166365	0.165396	0.169302	0.170023	0.171488	0.171116	0.171094	0.172074	0.173662	0.174022	0.174164	0.174998	0.175361	0.177127	0.177893	0.178048	0.179318	0.180228	0.181005	0.182991	0.183691	0.185874	0.185986	0.186766	0.18832	0.188841	0.19182	0.192434	0.194405	0.195195	0.196191	0.197969	0.19969	0.200437	0.201304	0.20281	0.204948	0.205329	0.207119	0.20786	0.208876	0.210054	0.211192	0.212249	0.213221	0.214593	0.215873
JK 968	0.142794	0.142275	0.143622	0.145674	0.146107	0.145458	0.147292	0.149096	0.150645	0.151241	0.149928	0.151192	0.151213	0.152599	0.154646	0.154434	0.155563	0.156337	0.157231	0.158474	0.158811	0.15975	0.160625	0.162019	0.162662	0.163011	0.163204	0.164979	0.165374	0.166325	0.167646	0.169199	0.170466	0.171062	0.172399	0.173672	0.173715	0.175582	0.175487	0.176779	0.177107	0.178328	0.179227	0.179741	0.180166	0.181747	0.181957	0.182203	0.182939
JK 968	0.173898	0.175544	0.176034	0.176924	0.177519	0.178371	0.177863	0.178637	0.18168	0.18062	0.182401	0.184173	0.183623	0.184902	0.186938	0.186677	0.186892	0.18752	0.18817	0.190051	0.19009	0.191149	0.192349	0.192946	0.194395	0.195421	0.197052	0.198278	0.199766	0.201096	0.202255	0.203393	0.203913	0.206405	0.207219	0.208102	0.209157	0.21024	0.211587	0.212381	0.213847	0.215216	0.215701	0.216713	0.217162	0.218901	0.220953	0.221253	0.222802
JK 968	0.179633	0.178511	0.177722	0.17698	0.178189	0.180137	0.178395	0.177436	0.178485	0.178812	0.179646	0.180579	0.179752	0.179808	0.180502	0.18067	0.180825	0.181208	0.182855	0.184283	0.184222	0.184633	0.186569	0.187379	0.188199	0.189305	0.190222	0.190737	0.193109	0.194001	0.194591	0.196078	0.196848	0.199431	0.199618	0.199856	0.200789	0.202667	0.202894	0.204204	0.205148	0.20635	0.206748	0.20749	0.208425	0.209372	0.21082	0.211286	0.212807
JK 968	0.180108	0.182609	0.179998	0.179089	0.181131	0.184125	0.182562	0.182516	0.183918	0.182657	0.185166	0.185999	0.186063	0.186043	0.187669	0.188212	0.190323	0.190041	0.192466	0.192163	0.193304	0.194364	0.19643	0.197758	0.19798	0.199731	0.20173	0.202635	0.203878	0.205362	0.207069	0.208008	0.209189	0.211235	0.212426	0.212541	0.213782	0.215344	0.21618	0.217109	0.218702	0.219796	0.22041	0.221685	0.223162	0.223839	0.225567	0.226784	0.228005
JK 968	0.145999	0.147309	0.148481	0.146628	0.149362	0.149963	0.152	0.149843	0.15035	0.150248	0.151128	0.151822	0.151288	0.151199	0.152192	0.153645	0.154787	0.154112	0.154793	0.155533	0.156595	0.157928	0.158833	0.160172	0.160197	0.161278	0.163352	0.163115	0.165373	0.165309	0.167603	0.168197	0.168508	0.169885	0.171662	0.171591	0.171912	0.173308	0.174685	0.174957	0.176494	0.176793	0.177315	0.17854	0.17943	0.179816	0.180814	0.18169	0.182583
JK 968	0.134447	0.134614	0.134678	0.135996	0.135151	0.13558	0.136234	0.137219	0.138378	0.139107	0.136778	0.137924	0.139192	0.139024	0.140278	0.140201	0.141372	0.141897	0.142787	0.14389	0.143164	0.143959	0.145306	0.145675	0.146052	0.146656	0.147293	0.148111	0.148202	0.148909	0.149809	0.151275	0.15253	0.153046	0.154088	0.155726	0.15583	0.15763	0.156762	0.158096	0.158617	0.159598	0.160106	0.161054	0.161066	0.162211	0.162796	0.163453	0.16365
JK 968	0.174119	0.174918	0.174325	0.17496	0.173773	0.17565	0.17403	0.175579	0.178207	0.177311	0.177571	0.177266	0.177518	0.179562	0.179306	0.178687	0.179362	0.18001	0.17938	0.18092	0.18116	0.18157	0.182157	0.182384	0.184205	0.184878	0.185435	0.187496	0.188144	0.189253	0.190331	0.191792	0.192741	0.194096	0.194488	0.195261	0.19601	0.197293	0.197567	0.198586	0.198834	0.199861	0.200515	0.200758	0.201574	0.202189	0.203592	0.204175	0.204781
JK 968	0.185521	0.185706	0.184217	0.183803	0.183948	0.186318	0.184486	0.183488	0.185131	0.185439	0.186685	0.188005	0.186838	0.187519	0.188667	0.189745	0.189437	0.189188	0.191989	0.193448	0.193648	0.194908	0.197212	0.197885	0.199376	0.200894	0.201994	0.203797	0.205868	0.206793	0.208178	0.209631	0.210631	0.213311	0.214038	0.214529	0.215309	0.217937	0.218283	0.219493	0.221047	0.222361	0.223174	0.223935	0.225756	0.226374	0.227995	0.229089	0.230353
JK 968	0.180366	0.182593	0.180128	0.178376	0.181054	0.181549	0.181071	0.180315	0.181205	0.181355	0.182228	0.183573	0.182303	0.182185	0.183557	0.184517	0.185234	0.185747	0.187307	0.187734	0.188806	0.190048	0.191639	0.193063	0.193979	0.194536	0.196302	0.197013	0.198552	0.199844	0.201486	0.202415	0.203423	0.205398	0.206032	0.20661	0.207672	0.209731	0.210439	0.211187	0.212566	0.21378	0.214601	0.2154	0.216849	0.217429	0.219166	0.220084	0.221309
JK 968	0.169075	0.170866	0.172022	0.170672	0.174358	0.175247	0.177568	0.176476	0.176685	0.177991	0.179962	0.18017	0.181008	0.180885	0.18171	0.183381	0.184501	0.184651	0.185421	0.186897	0.188037	0.190094	0.191139	0.192815	0.193472	0.195279	0.197093	0.196979	0.199931	0.200325	0.202317	0.203767	0.204442	0.206129	0.207544	0.208713	0.208829	0.210486	0.21268	0.212858	0.215077	0.215678	0.216555	0.218064	0.219598	0.220155	0.221371	0.222738	0.223632
JK 968	0.14547	0.145803	0.145732	0.146721	0.14769	0.146688	0.148802	0.149257	0.151077	0.151575	0.149089	0.15067	0.152496	0.152292	0.153697	0.153851	0.154586	0.155822	0.156499	0.157063	0.157694	0.15852	0.159026	0.159999	0.160688	0.161377	0.161606	0.162928	0.163114	0.163623	0.164895	0.166735	0.167695	0.168515	0.169479	0.170835	0.171216	0.172941	0.171944	0.173567	0.174325	0.175347	0.175786	0.176336	0.176571	0.177989	0.178449	0.178861	0.179168
JK 968	0.167126	0.167045	0.166062	0.167016	0.16596	0.167531	0.166555	0.167589	0.169878	0.169179	0.169353	0.168544	0.169564	0.170844	0.170296	0.170703	0.170606	0.170653	0.170965	0.172101	0.172091	0.172421	0.173437	0.17376	0.175323	0.176223	0.176796	0.178149	0.178811	0.180213	0.181113	0.182301	0.18339	0.185069	0.185771	0.186182	0.187165	0.18852	0.188927	0.189904	0.190677	0.191871	0.19253	0.19309	0.193629	0.194356	0.19589	0.196664	0.197235
JK 968	0.177819	0.175579	0.174433	0.173352	0.172198	0.174595	0.172927	0.170671	0.171499	0.171787	0.172079	0.17187	0.170912	0.170175	0.171265	0.171365	0.170552	0.169438	0.171643	0.172991	0.172353	0.173326	0.174424	0.174885	0.175922	0.17682	0.177647	0.178607	0.180212	0.180967	0.181451	0.183313	0.183768	0.18612	0.185977	0.185948	0.186423	0.188394	0.188207	0.188896	0.189758	0.190787	0.191833	0.192003	0.192777	0.193462	0.195194	0.195413	0.19604
JK 968	0.179969	0.182068	0.179487	0.179597	0.179753	0.181544	0.179787	0.178644	0.179912	0.179477	0.180935	0.181176	0.180769	0.180041	0.181454	0.182168	0.18302	0.182746	0.185	0.184744	0.18559	0.187057	0.188367	0.190037	0.190186	0.191211	0.192596	0.193335	0.19467	0.195914	0.197143	0.197854	0.198491	0.200036	0.201052	0.201454	0.202007	0.203666	0.204503	0.205085	0.206511	0.207367	0.208205	0.208744	0.209904	0.210709	0.211937	0.212749	0.213748
JK 968	0.168375	0.17088	0.170687	0.170254	0.172186	0.172983	0.173343	0.172821	0.173177	0.173295	0.174379	0.175121	0.175724	0.175543	0.175778	0.177548	0.178922	0.178318	0.179606	0.180907	0.182108	0.183392	0.184607	0.186203	0.186886	0.188373	0.18991	0.190178	0.192753	0.19301	0.1949	0.195974	0.196477	0.197867	0.199531	0.200122	0.200744	0.202163	0.203503	0.203768	0.206057	0.206188	0.207274	0.208776	0.209536	0.210631	0.211665	0.212761	0.213667
JK 968	0.13815	0.138294	0.139476	0.14079	0.140414	0.141985	0.142291	0.143914	0.144885	0.145691	0.14407	0.145876	0.146876	0.148274	0.148904	0.149408	0.150881	0.152249	0.152391	0.154154	0.15406	0.155984	0.15696	0.157308	0.158046	0.15869	0.159661	0.160869	0.161302	0.162233	0.163196	0.164783	0.165875	0.166542	0.167581	0.168841	0.169862	0.171554	0.170763	0.172518	0.173066	0.173559	0.174812	0.176121	0.176209	0.177561	0.17842	0.179429	0.17966
JK 968	0.163802	0.164531	0.163324	0.163708	0.163298	0.164029	0.163126	0.164073	0.165974	0.164929	0.16495	0.163874	0.164184	0.166369	0.165496	0.164768	0.164797	0.165206	0.164742	0.165705	0.165867	0.166178	0.166803	0.166626	0.168329	0.168576	0.169021	0.170783	0.171241	0.172146	0.173011	0.174235	0.175353	0.176654	0.177089	0.177574	0.178305	0.179327	0.179334	0.180262	0.180649	0.181733	0.182018	0.182628	0.18302	0.183348	0.184569	0.185131	0.185624
JK 968	0.182489	0.181016	0.17997	0.179195	0.178538	0.180555	0.178375	0.177266	0.178149	0.177735	0.178873	0.178374	0.177151	0.177569	0.178395	0.178846	0.177802	0.177409	0.179181	0.180898	0.179878	0.181292	0.182828	0.182976	0.184449	0.185309	0.186488	0.18756	0.189566	0.190289	0.191065	0.192831	0.193355	0.196023	0.195965	0.196156	0.196955	0.198654	0.198675	0.199611	0.200519	0.201273	0.202118	0.202518	0.203689	0.204229	0.205747	0.206034	0.206858
JK 968	0.177178	0.180224	0.177324	0.176487	0.177972	0.178372	0.17719	0.176268	0.177619	0.176556	0.17779	0.178802	0.177809	0.177844	0.178885	0.179806	0.179984	0.180647	0.181947	0.182356	0.183213	0.18443	0.186171	0.187676	0.188382	0.189134	0.19044	0.191143	0.19298	0.194341	0.195178	0.19627	0.196861	0.198756	0.199882	0.1999	0.200822	0.202645	0.203195	0.204038	0.20518	0.206115	0.206875	0.20788	0.208569	0.209549	0.210901	0.211926	0.212859
JK 968	0.155186	0.157411	0.157613	0.155842	0.157834	0.157725	0.157762	0.156517	0.156591	0.155765	0.157042	0.157736	0.156857	0.156693	0.156911	0.158148	0.159027	0.158268	0.158791	0.159635	0.161227	0.161712	0.162814	0.163747	0.164347	0.165446	0.166966	0.166675	0.168892	0.168477	0.170652	0.171613	0.171603	0.172977	0.174362	0.174164	0.175028	0.175896	0.177203	0.176809	0.178861	0.179071	0.179405	0.180602	0.181111	0.18209	0.182792	0.183677	0.184266
JK 968	0.137176	0.136036	0.136469	0.136859	0.135822	0.136471	0.136258	0.137312	0.138153	0.138473	0.136705	0.138046	0.1387	0.138445	0.14007	0.139594	0.140518	0.141581	0.141762	0.142988	0.142557	0.143479	0.144223	0.145084	0.145347	0.146095	0.146105	0.147027	0.14737	0.148127	0.148786	0.150266	0.151681	0.152161	0.153014	0.154357	0.155113	0.15672	0.155751	0.157564	0.158068	0.158494	0.159678	0.16026	0.160452	0.161537	0.162223	0.162714	0.162841
JK 968	0.192244	0.191786	0.190844	0.192794	0.191178	0.19228	0.19214	0.193131	0.195158	0.193702	0.194	0.19348	0.193583	0.19543	0.194478	0.194388	0.19486	0.19526	0.195047	0.195446	0.196287	0.196491	0.197013	0.197329	0.198612	0.199368	0.199463	0.200726	0.201322	0.202457	0.203771	0.204787	0.206069	0.207674	0.208217	0.209403	0.209837	0.21142	0.211967	0.213007	0.213881	0.214903	0.215745	0.216428	0.217173	0.217865	0.218921	0.219624	0.220303
JK 968	0.176918	0.176488	0.174701	0.173559	0.173172	0.173488	0.171801	0.17017	0.171514	0.169777	0.17029	0.170233	0.16923	0.168639	0.169529	0.169296	0.168246	0.167573	0.168501	0.16962	0.168611	0.170067	0.170572	0.170828	0.171893	0.172891	0.174132	0.175148	0.176553	0.177376	0.178054	0.179754	0.180121	0.182183	0.182352	0.182421	0.183001	0.184429	0.184193	0.184537	0.185504	0.186378	0.187204	0.187431	0.188255	0.188878	0.190359	0.190469	0.191077
JK 968	0.183482	0.183846	0.180851	0.180084	0.182624	0.182304	0.181365	0.180881	0.181604	0.180605	0.181464	0.182884	0.181653	0.181037	0.18258	0.183859	0.18412	0.18442	0.186278	0.186171	0.186941	0.188782	0.190216	0.192161	0.192397	0.193152	0.194874	0.195356	0.197198	0.198101	0.199585	0.200718	0.201075	0.203289	0.204097	0.204176	0.205443	0.207092	0.207455	0.208332	0.209961	0.21117	0.211755	0.212908	0.213856	0.214682	0.216098	0.217449	0.218526
JK 968	0.187949	0.190117	0.189951	0.188663	0.191726	0.191457	0.192127	0.192191	0.191623	0.191913	0.193325	0.194052	0.194223	0.194188	0.194648	0.196704	0.197169	0.197964	0.198967	0.199907	0.201401	0.202889	0.20353	0.2055	0.206249	0.207798	0.209517	0.209358	0.212353	0.212229	0.214219	0.21588	0.216194	0.217531	0.219212	0.220309	0.220936	0.22269	0.224369	0.224725	0.227145	0.227578	0.228779	0.230303	0.231376	0.232191	0.233378	0.23471	0.235923
JK 968	0.157345	0.156659	0.158505	0.159562	0.161262	0.159988	0.162898	0.163609	0.165518	0.166908	0.164259	0.166389	0.167659	0.168321	0.170497	0.170385	0.171627	0.172669	0.17423	0.174757	0.175545	0.175901	0.177075	0.178303	0.179174	0.180103	0.180503	0.182126	0.182357	0.183591	0.184598	0.186577	0.187265	0.188102	0.18959	0.191302	0.191174	0.193382	0.192621	0.194458	0.195275	0.196187	0.197345	0.198144	0.198739	0.200518	0.200979	0.20177	0.202111
JK 968	0.195198	0.194674	0.195153	0.195363	0.193631	0.195004	0.194953	0.195196	0.197194	0.197032	0.197339	0.197033	0.197357	0.198242	0.198504	0.197849	0.197919	0.197715	0.197847	0.198864	0.198828	0.1991	0.199853	0.199534	0.201009	0.202009	0.202027	0.203592	0.204404	0.205629	0.206494	0.208079	0.208839	0.210943	0.211474	0.211905	0.213177	0.214268	0.21508	0.2158	0.216734	0.21747	0.21818	0.218654	0.21939	0.220262	0.221858	0.222454	0.223242
JK 968	0.207244	0.206129	0.204959	0.203834	0.203434	0.205507	0.20397	0.201848	0.202677	0.20319	0.203905	0.204178	0.202848	0.203241	0.204092	0.204344	0.203829	0.203239	0.205416	0.206531	0.20632	0.207713	0.209195	0.209114	0.210299	0.211646	0.212312	0.213756	0.215283	0.216504	0.217267	0.218712	0.219239	0.222202	0.222428	0.222482	0.223675	0.225607	0.225851	0.226799	0.228269	0.229429	0.23022	0.230742	0.231813	0.232535	0.234347	0.235143	0.236179
JK 968	0.156787	0.156796	0.15236	0.150765	0.151483	0.151157	0.14899	0.147227	0.147161	0.145978	0.145933	0.145824	0.144509	0.143264	0.14353	0.144441	0.144724	0.144098	0.145289	0.145017	0.145615	0.146572	0.147905	0.149047	0.149455	0.150378	0.151201	0.152432	0.153594	0.154542	0.156098	0.156887	0.156921	0.158402	0.159664	0.159433	0.160054	0.161351	0.161669	0.161998	0.162978	0.163569	0.163897	0.164591	0.164933	0.16553	0.166459	0.167342	0.168026
JK 968	0.167384	0.168285	0.169337	0.167525	0.169113	0.170071	0.16923	0.168348	0.167769	0.167963	0.168976	0.169387	0.169467	0.168746	0.169251	0.170981	0.172106	0.17166	0.172414	0.173118	0.174763	0.175678	0.176771	0.178183	0.178475	0.180259	0.181412	0.181605	0.184129	0.184156	0.186474	0.187433	0.187212	0.188725	0.190309	0.190864	0.191322	0.192943	0.19411	0.194281	0.196516	0.196939	0.197833	0.19933	0.20016	0.200928	0.20186	0.203145	0.203995
JK 968	0.149057	0.148561	0.149065	0.15162	0.150371	0.149354	0.151116	0.151932	0.152951	0.153771	0.151814	0.152599	0.152649	0.153481	0.155332	0.154161	0.155548	0.15624	0.157009	0.157534	0.158322	0.158607	0.159208	0.159706	0.160208	0.1609	0.160565	0.162305	0.162791	0.163427	0.164708	0.165927	0.167201	0.168215	0.169435	0.171428	0.17038	0.172362	0.172303	0.173519	0.173984	0.174623	0.176027	0.175996	0.176657	0.177631	0.177837	0.178359	0.178761
JK 968	0.186188	0.187041	0.186475	0.186758	0.185446	0.185761	0.185055	0.18507	0.187207	0.185636	0.185515	0.186013	0.18551	0.186425	0.187165	0.185796	0.185492	0.185387	0.185624	0.186777	0.186934	0.186505	0.187315	0.187405	0.18835	0.189138	0.189988	0.191076	0.191965	0.193372	0.194521	0.195093	0.195362	0.197363	0.19785	0.198587	0.198834	0.20011	0.20063	0.200915	0.201859	0.20297	0.203402	0.203597	0.203933	0.204898	0.206449	0.207023	0.207631
JK 968	0.195518	0.194519	0.192808	0.192421	0.191892	0.192907	0.191434	0.189905	0.190504	0.190407	0.191544	0.192085	0.19045	0.190341	0.191319	0.19134	0.19036	0.190083	0.192687	0.193278	0.194183	0.194313	0.196627	0.197164	0.198202	0.199497	0.20071	0.201778	0.203677	0.204973	0.205673	0.206582	0.207318	0.209825	0.209818	0.210485	0.210961	0.212736	0.212987	0.213935	0.214671	0.215967	0.216561	0.217295	0.218481	0.219401	0.22063	0.221308	0.222516
JK 968	0.169139	0.168895	0.164902	0.163142	0.164203	0.163626	0.161005	0.158978	0.159245	0.157068	0.157044	0.156554	0.155123	0.153374	0.154107	0.154157	0.154212	0.153342	0.154888	0.154554	0.154771	0.155186	0.156674	0.157611	0.157819	0.158391	0.159784	0.160542	0.161685	0.1622	0.163483	0.164369	0.164414	0.166085	0.166538	0.166422	0.166989	0.168042	0.168039	0.167687	0.168697	0.169194	0.169193	0.169625	0.170007	0.170185	0.17117	0.171921	0.17222
JK 968	0.174825	0.176908	0.17758	0.176405	0.179416	0.179403	0.179997	0.179362	0.179487	0.178593	0.180704	0.181198	0.18201	0.181138	0.181979	0.183549	0.185001	0.184499	0.18613	0.18748	0.188745	0.189966	0.191161	0.192757	0.19375	0.194966	0.196749	0.197216	0.199295	0.199956	0.201928	0.203143	0.203661	0.205426	0.207112	0.207891	0.208626	0.210634	0.212166	0.212299	0.21457	0.215263	0.21608	0.217484	0.218826	0.21981	0.221	0.222198	0.223315
JK 968	0.163355	0.162205	0.161635	0.163507	0.162112	0.160544	0.161585	0.162203	0.163281	0.163146	0.160944	0.162024	0.161536	0.161932	0.162494	0.162527	0.162615	0.16334	0.163104	0.163254	0.163424	0.163687	0.16403	0.164003	0.165076	0.165518	0.165682	0.16672	0.166754	0.167165	0.168466	0.169174	0.170467	0.171138	0.172245	0.174009	0.173308	0.175408	0.175104	0.17615	0.176904	0.177572	0.178661	0.178853	0.179732	0.180796	0.180739	0.181285	0.181429
JK 968	0.181927	0.181804	0.181146	0.180314	0.17871	0.179029	0.177843	0.17831	0.180306	0.178178	0.178231	0.177933	0.17778	0.178109	0.178264	0.177149	0.176401	0.176483	0.175873	0.176789	0.176715	0.176618	0.17695	0.177286	0.178467	0.179121	0.179667	0.18096	0.182035	0.183134	0.184121	0.185068	0.185781	0.187528	0.187982	0.188385	0.189037	0.190014	0.191137	0.191121	0.191763	0.1926	0.193109	0.1934	0.193598	0.194658	0.196028	0.196503	0.197178
JK 968	0.19261	0.191087	0.188879	0.186326	0.185831	0.188199	0.185799	0.184314	0.184884	0.183928	0.184451	0.184332	0.182238	0.182216	0.182264	0.182605	0.181264	0.179786	0.18191	0.18301	0.181982	0.182727	0.184361	0.184228	0.185073	0.185946	0.186721	0.187829	0.18932	0.190053	0.190759	0.192024	0.192646	0.194793	0.194706	0.194962	0.195408	0.197168	0.197416	0.197785	0.198595	0.199851	0.200594	0.2007	0.201579	0.202092	0.203492	0.203933	0.204584
JK 968	0.191744	0.192376	0.189566	0.188514	0.189184	0.190839	0.188924	0.188092	0.189327	0.188314	0.189565	0.190313	0.189257	0.188578	0.189589	0.190302	0.190585	0.191239	0.192566	0.193102	0.193306	0.194833	0.196444	0.198389	0.19889	0.199759	0.20123	0.202242	0.203464	0.204716	0.206281	0.207132	0.20813	0.209657	0.21052	0.211054	0.211995	0.213725	0.214327	0.215115	0.216495	0.217827	0.218222	0.21911	0.22007	0.220972	0.222465	0.223536	0.224534
JK 968	0.175517	0.178212	0.178484	0.177337	0.180571	0.1812	0.182237	0.181373	0.182459	0.182496	0.183637	0.185354	0.185125	0.18488	0.185363	0.18754	0.18853	0.188762	0.189325	0.190891	0.192775	0.193814	0.194862	0.196405	0.19708	0.198564	0.199989	0.200478	0.202879	0.203189	0.205172	0.206158	0.206774	0.208467	0.20973	0.210824	0.211798	0.213267	0.215104	0.215495	0.217705	0.218808	0.219255	0.220883	0.222132	0.223012	0.224648	0.225809	0.226913
JK 968	0.185471	0.183823	0.184749	0.188711	0.18673	0.187345	0.188429	0.189505	0.191038	0.191765	0.191345	0.191959	0.190744	0.194346	0.194367	0.194698	0.195767	0.196935	0.197649	0.19784	0.198651	0.199579	0.200454	0.201833	0.202849	0.203564	0.203905	0.205061	0.205381	0.207091	0.209023	0.210151	0.211276	0.212722	0.213354	0.214938	0.214604	0.216404	0.216804	0.217799	0.219063	0.21995	0.221118	0.221759	0.222684	0.224079	0.224289	0.224729	0.22562
JK 968	0.178654	0.178374	0.177385	0.176455	0.175485	0.175323	0.174079	0.172907	0.173994	0.172601	0.17249	0.17234	0.171176	0.171904	0.171595	0.170618	0.1697	0.169035	0.168528	0.169789	0.168691	0.168846	0.16931	0.169305	0.170115	0.17047	0.171184	0.172302	0.173551	0.174198	0.175186	0.175771	0.17572	0.17789	0.178243	0.178536	0.179192	0.179971	0.180378	0.180619	0.18188	0.182276	0.182302	0.182542	0.182679	0.18351	0.184738	0.18473	0.185224
JK 968	0.204911	0.203862	0.201935	0.201038	0.201379	0.202785	0.200763	0.199166	0.200035	0.200122	0.200825	0.201191	0.200018	0.2001	0.200147	0.200569	0.1997	0.199673	0.201731	0.202905	0.202831	0.203616	0.205215	0.206101	0.206647	0.208027	0.208798	0.209708	0.211775	0.212836	0.213395	0.214673	0.215245	0.217974	0.218229	0.218615	0.219334	0.221284	0.221496	0.22294	0.224012	0.224743	0.225563	0.22614	0.227139	0.228058	0.229185	0.229912	0.231277
JK 968	0.20392	0.205095	0.20116	0.201045	0.202333	0.203324	0.200879	0.199924	0.200304	0.19886	0.201167	0.201	0.200691	0.20001	0.200178	0.200887	0.201808	0.201684	0.203362	0.203124	0.203572	0.204556	0.205778	0.206983	0.207041	0.20797	0.209656	0.210058	0.211315	0.211891	0.2141	0.214564	0.214883	0.216861	0.218264	0.217912	0.219106	0.220559	0.221136	0.221545	0.223309	0.224045	0.224592	0.224986	0.226527	0.22727	0.22845	0.229441	0.230773
JK 968	0.164043	0.166788	0.166681	0.164879	0.167207	0.167014	0.169338	0.167503	0.168345	0.167916	0.168685	0.168881	0.168177	0.168588	0.169214	0.170245	0.170904	0.170585	0.170966	0.172189	0.172727	0.17371	0.175048	0.176861	0.177054	0.177938	0.17936	0.179847	0.18232	0.182781	0.184724	0.185977	0.186587	0.187996	0.189092	0.189674	0.190288	0.191458	0.193641	0.193403	0.194653	0.195815	0.196344	0.197655	0.198599	0.199146	0.199982	0.201445	0.202139
JK 968	0.158646	0.158873	0.159011	0.162292	0.160928	0.162115	0.163035	0.164109	0.166752	0.166059	0.166446	0.166378	0.166602	0.169546	0.169739	0.170191	0.17181	0.172639	0.173116	0.174381	0.17538	0.176272	0.177071	0.17846	0.180431	0.180953	0.181634	0.183746	0.184073	0.18603	0.187442	0.189028	0.190165	0.19197	0.193212	0.194406	0.19476	0.196335	0.197176	0.197781	0.199307	0.200602	0.201799	0.202636	0.203588	0.205074	0.205805	0.2064	0.207623
JK 968	0.198761	0.200205	0.19999	0.200182	0.199832	0.200776	0.200183	0.199449	0.201739	0.200447	0.201693	0.201978	0.202047	0.202796	0.203928	0.203223	0.202693	0.202833	0.202952	0.204913	0.204654	0.205463	0.205917	0.206889	0.207134	0.208073	0.208942	0.210022	0.211319	0.212403	0.21311	0.21424	0.214742	0.216575	0.217421	0.217907	0.21925	0.220073	0.220884	0.221196	0.223066	0.224134	0.224412	0.225026	0.225722	0.227193	0.228658	0.228728	0.230158
JK 968	0.175501	0.17477	0.172255	0.170267	0.17037	0.170068	0.168365	0.166446	0.166819	0.165176	0.165431	0.165062	0.163437	0.162494	0.16236	0.161802	0.161545	0.161493	0.162368	0.162734	0.162505	0.163236	0.164396	0.165401	0.16532	0.166017	0.166701	0.167076	0.168528	0.169627	0.170039	0.170635	0.171073	0.173043	0.17347	0.173221	0.173758	0.175088	0.175156	0.175203	0.176087	0.177017	0.177129	0.177659	0.178288	0.178671	0.179612	0.180046	0.181339
JK 968	0.189168	0.190867	0.189623	0.188384	0.190549	0.192272	0.190759	0.189546	0.191588	0.189634	0.191189	0.192113	0.192852	0.192717	0.19389	0.194768	0.195724	0.195836	0.198837	0.198138	0.19937	0.200579	0.202215	0.20385	0.205213	0.207086	0.208056	0.209703	0.211189	0.211993	0.213933	0.215293	0.215943	0.2177	0.219222	0.219532	0.220407	0.222165	0.223296	0.224024	0.226122	0.227121	0.227669	0.228891	0.230199	0.231154	0.233178	0.233982	0.235279
JK 968	0.160319	0.161773	0.163383	0.161184	0.16348	0.163653	0.165391	0.164261	0.164989	0.163676	0.164644	0.166328	0.164757	0.165553	0.166215	0.167337	0.167699	0.167191	0.167537	0.16841	0.168963	0.169773	0.17125	0.172367	0.172814	0.173864	0.174507	0.175144	0.177512	0.177399	0.179397	0.180295	0.181035	0.182149	0.183345	0.183787	0.184753	0.185979	0.187465	0.188308	0.188896	0.190241	0.190917	0.19158	0.192577	0.193086	0.193912	0.195456	0.196266
JK 968	0.16058	0.159306	0.159606	0.161661	0.159717	0.161366	0.161045	0.162103	0.16361	0.162441	0.163004	0.162267	0.16187	0.163515	0.163071	0.162882	0.163446	0.163078	0.163479	0.164386	0.164801	0.16464	0.165144	0.165485	0.166631	0.166811	0.167129	0.168846	0.168862	0.170059	0.171157	0.172061	0.173073	0.17448	0.174984	0.176028	0.175848	0.177396	0.177694	0.177809	0.17883	0.179429	0.180172	0.180399	0.180609	0.181282	0.181624	0.18173	0.182353
JK 968	0.183781	0.184116	0.183643	0.182884	0.181911	0.182664	0.181461	0.180265	0.182627	0.180606	0.181779	0.182011	0.181093	0.181339	0.181791	0.181015	0.180615	0.180348	0.180509	0.182227	0.181414	0.182205	0.182417	0.183064	0.184157	0.184756	0.185423	0.186574	0.187771	0.188705	0.189616	0.190747	0.190893	0.193465	0.193696	0.194238	0.195464	0.196394	0.196945	0.197052	0.198965	0.199832	0.200267	0.200767	0.201233	0.202653	0.20397	0.204383	0.205362
JK 968	0.182247	0.181318	0.17889	0.177859	0.17802	0.178342	0.176282	0.174445	0.175088	0.173506	0.173949	0.173873	0.172443	0.171717	0.171842	0.171645	0.170868	0.170619	0.171975	0.172681	0.172609	0.173231	0.174508	0.175367	0.175501	0.176499	0.177193	0.177918	0.179417	0.180561	0.180965	0.181512	0.181851	0.184172	0.183936	0.184217	0.184504	0.185806	0.185854	0.18643	0.187008	0.187826	0.188206	0.188411	0.188907	0.18953	0.190419	0.191027	0.191885
JK 968	0.16856	0.170392	0.168265	0.16626	0.168254	0.168066	0.165789	0.164547	0.166174	0.162743	0.164697	0.163604	0.163745	0.163429	0.163528	0.163638	0.164774	0.163528	0.165278	0.164733	0.165253	0.166233	0.167205	0.168185	0.168684	0.169965	0.170944	0.171561	0.1729	0.172752	0.17436	0.175117	0.175476	0.176845	0.177867	0.177435	0.177972	0.17876	0.17952	0.17989	0.181081	0.181346	0.181416	0.181898	0.182893	0.183455	0.184575	0.184951	0.185988
JK 968	0.16334	0.165434	0.166286	0.164459	0.168065	0.168363	0.170031	0.16932	0.170624	0.170397	0.170761	0.172686	0.171852	0.172953	0.173661	0.174834	0.175855	0.175353	0.176228	0.178162	0.178893	0.180172	0.18132	0.182786	0.183528	0.184512	0.186303	0.186534	0.189768	0.189554	0.191761	0.193194	0.194128	0.195937	0.197559	0.197752	0.199151	0.200921	0.203198	0.20399	0.204838	0.206177	0.207181	0.208337	0.209375	0.210416	0.211365	0.212881	0.214303
JK 968	0.163098	0.162579	0.162662	0.165852	0.165072	0.166201	0.166337	0.167645	0.169531	0.169027	0.169293	0.16967	0.169157	0.17161	0.171511	0.171585	0.17283	0.173235	0.173582	0.174516	0.175168	0.175785	0.176603	0.177601	0.178753	0.179054	0.179795	0.181303	0.181948	0.182793	0.184579	0.185486	0.187055	0.188188	0.188938	0.190149	0.190252	0.191641	0.192298	0.192633	0.193455	0.194624	0.19576	0.196216	0.196916	0.197863	0.198386	0.198518	0.199387
JK 968	0.183333	0.183727	0.183447	0.181852	0.181852	0.182357	0.1804	0.179915	0.181312	0.179819	0.180715	0.180852	0.179888	0.17974	0.180299	0.179936	0.179441	0.179544	0.179679	0.181805	0.180578	0.18182	0.182552	0.18328	0.184609	0.185049	0.186168	0.187295	0.189174	0.1896	0.19068	0.192182	0.192703	0.194654	0.194815	0.195309	0.196527	0.197357	0.198227	0.198055	0.19951	0.200732	0.201285	0.201378	0.202396	0.203268	0.204891	0.204988	0.205821
JK 968	0.193611	0.193541	0.191894	0.191227	0.192228	0.19293	0.19058	0.190209	0.191069	0.19073	0.191778	0.191976	0.191312	0.190479	0.191009	0.191048	0.190934	0.191869	0.193409	0.194002	0.194184	0.195126	0.196486	0.197459	0.198298	0.198852	0.199563	0.200483	0.201778	0.203014	0.203684	0.204891	0.205509	0.207792	0.208269	0.208685	0.209563	0.211004	0.211786	0.212182	0.213264	0.214777	0.215189	0.216062	0.216783	0.217771	0.219155	0.219921	0.221252
JK 968	0.193204	0.194933	0.193039	0.19104	0.193707	0.193883	0.191535	0.190758	0.191574	0.188947	0.190352	0.190262	0.190331	0.190159	0.19073	0.19069	0.191676	0.190748	0.192436	0.19236	0.193026	0.193421	0.194042	0.196154	0.196144	0.197548	0.198246	0.199324	0.200432	0.200509	0.202313	0.203244	0.203883	0.204964	0.206047	0.206067	0.206543	0.207765	0.208434	0.208783	0.210159	0.210688	0.211075	0.211906	0.212914	0.213611	0.214515	0.21553	0.216595
JK 968	0.176549	0.17898	0.179659	0.178732	0.180589	0.181597	0.183539	0.182493	0.183405	0.1832	0.18419	0.185816	0.185206	0.185912	0.187186	0.18819	0.189283	0.189084	0.18986	0.191384	0.191962	0.19322	0.19515	0.196521	0.19709	0.198241	0.199667	0.200678	0.203189	0.203862	0.206409	0.207478	0.208769	0.210259	0.211957	0.212617	0.214186	0.215584	0.217892	0.218733	0.219671	0.221439	0.222726	0.223712	0.225384	0.225724	0.226873	0.228637	0.229876
JK 968	0.150517	0.151096	0.152251	0.154759	0.154769	0.15441	0.156061	0.157591	0.158871	0.15999	0.158407	0.159513	0.16068	0.161974	0.163503	0.163288	0.164601	0.165786	0.166604	0.167671	0.168244	0.169334	0.170099	0.171377	0.17212	0.172944	0.173588	0.175307	0.175709	0.176782	0.178515	0.179947	0.181035	0.18219	0.183458	0.184665	0.184576	0.186459	0.186454	0.187541	0.188551	0.189672	0.19084	0.191483	0.192338	0.193693	0.194287	0.194795	0.195365
JK 968	0.159502	0.160934	0.16052	0.16084	0.16035	0.160137	0.15993	0.160072	0.162	0.160715	0.161415	0.161894	0.161679	0.162959	0.163532	0.162194	0.162345	0.162808	0.162929	0.164662	0.164582	0.164933	0.165534	0.166008	0.167237	0.168278	0.16909	0.170421	0.171854	0.173058	0.174024	0.175167	0.175416	0.17722	0.177979	0.178313	0.179165	0.180242	0.181091	0.181231	0.182546	0.183229	0.183726	0.184001	0.184293	0.185373	0.186978	0.187234	0.187797
JK 968	0.189448	0.188744	0.1875	0.18745	0.188067	0.189375	0.189138	0.187775	0.187916	0.188664	0.189773	0.190588	0.190215	0.189981	0.190166	0.190574	0.190239	0.191338	0.193068	0.194183	0.194307	0.194927	0.196432	0.197386	0.197958	0.199081	0.199529	0.200419	0.202181	0.202823	0.203455	0.20459	0.205346	0.208023	0.208249	0.208778	0.209383	0.211594	0.211793	0.21289	0.213751	0.214889	0.215471	0.216023	0.217375	0.217971	0.219472	0.220067	0.221365
JK 968	0.187745	0.190798	0.188452	0.189667	0.19163	0.194014	0.192289	0.193362	0.19458	0.193481	0.19631	0.196649	0.198079	0.197711	0.1991	0.199889	0.20189	0.202637	0.204779	0.204863	0.205567	0.207084	0.208612	0.210085	0.210788	0.211775	0.213335	0.214357	0.215868	0.216687	0.218935	0.220392	0.221094	0.223167	0.225052	0.225278	0.22651	0.228508	0.229765	0.230408	0.232201	0.23339	0.234101	0.234992	0.236841	0.237687	0.239399	0.240626	0.242016
JK 968	0.171311	0.173954	0.175698	0.174734	0.177086	0.178462	0.181181	0.179949	0.181121	0.182207	0.183371	0.185169	0.18442	0.185642	0.187166	0.188871	0.189918	0.189543	0.190585	0.192716	0.19339	0.194711	0.196377	0.198003	0.198679	0.199657	0.201058	0.201602	0.204269	0.204826	0.20689	0.208093	0.209313	0.210687	0.212414	0.212905	0.214556	0.215723	0.218256	0.219186	0.22065	0.22195	0.223389	0.224432	0.225733	0.226483	0.227897	0.229338	0.230818
JK 968	0.150688	0.149604	0.14957	0.151443	0.15048	0.152011	0.151727	0.152702	0.155103	0.15442	0.15419	0.154385	0.154721	0.156614	0.156661	0.156328	0.157222	0.157909	0.158359	0.159258	0.1602	0.160507	0.161328	0.162316	0.163528	0.163993	0.164605	0.166076	0.166653	0.167603	0.168965	0.170212	0.171385	0.17278	0.173623	0.174409	0.174706	0.176335	0.176649	0.177502	0.178247	0.179485	0.180601	0.180843	0.181553	0.182408	0.183095	0.183672	0.184461
JK 968	0.17392	0.173058	0.172331	0.170124	0.169328	0.1696	0.166884	0.165388	0.167026	0.164477	0.164581	0.16389	0.162303	0.16227	0.162466	0.161812	0.160421	0.159348	0.159231	0.161013	0.159192	0.160207	0.159974	0.160324	0.161347	0.161459	0.162269	0.162952	0.164487	0.164723	0.165338	0.166688	0.166605	0.168395	0.168554	0.168422	0.168901	0.169903	0.169645	0.169687	0.170424	0.171011	0.171532	0.170993	0.171605	0.171873	0.173317	0.173086	0.173592
JK 968	0.189207	0.187165	0.185423	0.183483	0.184004	0.183468	0.181929	0.18018	0.18064	0.179235	0.179148	0.179161	0.17745	0.176558	0.176516	0.176343	0.176014	0.175649	0.176734	0.177356	0.177163	0.17777	0.178986	0.180222	0.180538	0.181185	0.182045	0.182704	0.184336	0.184978	0.185643	0.186829	0.187269	0.189344	0.189715	0.19013	0.190501	0.192085	0.191918	0.192654	0.193293	0.194401	0.194897	0.195239	0.195895	0.196572	0.197707	0.197893	0.198946
JK 968	0.182598	0.185233	0.183651	0.181992	0.184282	0.18437	0.18281	0.181706	0.181757	0.180243	0.181287	0.181618	0.181263	0.18085	0.181271	0.182196	0.182945	0.182509	0.184	0.184092	0.185245	0.186451	0.18698	0.188658	0.189032	0.190664	0.192025	0.192221	0.194066	0.194829	0.196243	0.197387	0.197689	0.199156	0.200601	0.200618	0.201294	0.202666	0.203753	0.203864	0.205855	0.206252	0.206968	0.208019	0.20901	0.209807	0.211066	0.211773	0.212989
JK 968	0.163996	0.165912	0.166631	0.164426	0.165479	0.16603	0.166307	0.165618	0.16518	0.164411	0.16373	0.164714	0.163777	0.163965	0.165006	0.1651	0.165447	0.164227	0.164331	0.165328	0.165288	0.16557	0.166964	0.167589	0.16796	0.168683	0.169749	0.170206	0.172538	0.172446	0.173764	0.174518	0.175483	0.176685	0.177484	0.178042	0.178297	0.17941	0.180599	0.181063	0.181354	0.182335	0.183214	0.183256	0.184196	0.184248	0.185062	0.185991	0.18669
JK 968	0.15057	0.149874	0.15073	0.153767	0.152047	0.152564	0.15417	0.154929	0.156209	0.156718	0.155781	0.15645	0.156328	0.158055	0.158944	0.158795	0.16015	0.160983	0.161515	0.161598	0.162522	0.163073	0.163738	0.164802	0.166236	0.166253	0.16642	0.168246	0.168467	0.169687	0.17063	0.172233	0.173062	0.174219	0.175264	0.176356	0.175874	0.177759	0.177996	0.179065	0.179697	0.180502	0.181664	0.182032	0.182585	0.183629	0.184029	0.184431	0.185202
JK 968	0.16199	0.161617	0.161369	0.160616	0.159934	0.160152	0.158846	0.159435	0.160802	0.159286	0.158702	0.159524	0.159203	0.160318	0.160627	0.159392	0.158914	0.159158	0.159158	0.16053	0.160126	0.160177	0.161058	0.161081	0.162439	0.163301	0.163841	0.165237	0.166334	0.167647	0.168509	0.169464	0.169853	0.171731	0.172477	0.173082	0.173602	0.175106	0.175608	0.176223	0.177215	0.17814	0.1785	0.179008	0.179103	0.180105	0.181762	0.18202	0.182524
JK 968	0.202635	0.201771	0.201068	0.200567	0.201013	0.20382	0.202486	0.201068	0.20181	0.20239	0.203598	0.203874	0.203218	0.203941	0.20498	0.205112	0.204825	0.204564	0.207558	0.20843	0.208802	0.209518	0.210757	0.211459	0.212513	0.213582	0.214146	0.215546	0.21754	0.21859	0.219279	0.220682	0.221655	0.224139	0.224451	0.225316	0.225704	0.228065	0.228538	0.229344	0.230643	0.231837	0.232921	0.233373	0.234797	0.235562	0.237129	0.238156	0.239304
JK 968	0.203305	0.20587	0.204134	0.204416	0.207402	0.209079	0.208078	0.207758	0.210088	0.208425	0.211228	0.211504	0.213676	0.213543	0.214841	0.216169	0.217359	0.218167	0.220458	0.220793	0.222129	0.223733	0.224895	0.227258	0.228085	0.229661	0.230455	0.232233	0.233547	0.234714	0.236798	0.238292	0.239283	0.241224	0.242952	0.244016	0.244737	0.247255	0.248147	0.249224	0.251606	0.252434	0.253932	0.254921	0.256424	0.257604	0.259512	0.260951	0.262506
JK 968	0.149716	0.153763	0.153681	0.152558	0.155098	0.155625	0.157675	0.156612	0.157651	0.15795	0.158841	0.159903	0.159795	0.16015	0.160824	0.16253	0.163412	0.163715	0.164188	0.165328	0.166251	0.167919	0.169131	0.170885	0.171338	0.172296	0.173904	0.174583	0.17675	0.177276	0.17949	0.180873	0.181547	0.182763	0.184147	0.184852	0.185475	0.186697	0.1884	0.18851	0.189734	0.190475	0.191547	0.192557	0.193339	0.193736	0.194648	0.195777	0.196892
JK 968	0.147128	0.147862	0.147976	0.148297	0.150189	0.149691	0.149103	0.149729	0.150225	0.150394	0.149367	0.151293	0.150105	0.151548	0.152451	0.15214	0.15319	0.153748	0.153731	0.153817	0.153897	0.154556	0.154881	0.155757	0.155551	0.156295	0.156673	0.15786	0.158266	0.159389	0.160251	0.161094	0.162167	0.163156	0.164098	0.164792	0.166123	0.167054	0.167679	0.168342	0.168553	0.169967	0.170275	0.171294	0.171673	0.171772	0.172357	0.172123	0.172406
JK 968	0.179636	0.178725	0.179789	0.181793	0.18207	0.181533	0.182587	0.182241	0.182029	0.182353	0.182654	0.183417	0.182661	0.184376	0.184522	0.183827	0.183631	0.183083	0.184235	0.184883	0.184561	0.185965	0.18593	0.185953	0.187136	0.188553	0.188862	0.189816	0.191145	0.19192	0.192889	0.194693	0.195208	0.196134	0.196838	0.198138	0.198785	0.199555	0.200381	0.200854	0.201546	0.202185	0.203338	0.203934	0.204353	0.205205	0.206187	0.206836	0.20791
JK 968	0.186353	0.185403	0.187894	0.187564	0.186675	0.186298	0.186083	0.186003	0.184768	0.184166	0.184118	0.184438	0.184092	0.184453	0.184864	0.183831	0.18327	0.184498	0.185642	0.18653	0.186956	0.187209	0.188084	0.189588	0.189339	0.190343	0.191537	0.193142	0.193769	0.195243	0.196255	0.197314	0.198172	0.198973	0.199707	0.200414	0.200786	0.201431	0.202952	0.203026	0.203807	0.204209	0.204782	0.206108	0.206735	0.207507	0.208689	0.209018	0.210204
JK 968	0.171913	0.169797	0.172288	0.171468	0.169972	0.17203	0.170101	0.168237	0.168586	0.167366	0.166178	0.166915	0.166578	0.166692	0.166411	0.165259	0.165382	0.166843	0.167539	0.168269	0.168878	0.168891	0.169816	0.171172	0.171318	0.17236	0.17371	0.175363	0.17606	0.176943	0.178353	0.179251	0.180048	0.180914	0.181494	0.182044	0.182851	0.182992	0.183337	0.184219	0.184121	0.184937	0.185048	0.186559	0.187146	0.187979	0.188666	0.188947	0.190568
JK 968	0.161879	0.161754	0.162442	0.165051	0.165996	0.164204	0.166352	0.166652	0.167288	0.166194	0.167304	0.168193	0.166977	0.168057	0.168178	0.168871	0.168886	0.16989	0.170157	0.172248	0.172183	0.173358	0.173764	0.175071	0.176237	0.176867	0.177933	0.179366	0.179924	0.180368	0.182401	0.183711	0.183943	0.185553	0.18728	0.187704	0.188728	0.188995	0.190349	0.190423	0.1909	0.192697	0.193777	0.193581	0.194654	0.195295	0.196254	0.19692	0.197871
JK 968	0.172207	0.174764	0.175848	0.176961	0.181131	0.179581	0.180808	0.181197	0.183089	0.182879	0.183056	0.185723	0.185799	0.186849	0.18818	0.189256	0.190267	0.190844	0.191555	0.192612	0.193224	0.193491	0.19438	0.196072	0.196188	0.197669	0.198226	0.200097	0.200388	0.20139	0.202105	0.2034	0.204468	0.205061	0.206686	0.207254	0.208773	0.209775	0.21061	0.211483	0.212374	0.213356	0.214658	0.215451	0.216519	0.216792	0.217749	0.218408	0.218754
JK 968	0.18016	0.180259	0.181014	0.183084	0.184089	0.183815	0.184267	0.184134	0.184474	0.185306	0.185498	0.186946	0.18604	0.1879	0.188045	0.18785	0.187879	0.187674	0.188648	0.189287	0.18957	0.190749	0.191408	0.191731	0.192673	0.193947	0.19418	0.19521	0.196302	0.197168	0.198721	0.200311	0.200774	0.202378	0.202782	0.204217	0.204887	0.206009	0.207066	0.207609	0.208622	0.209408	0.210428	0.211352	0.211739	0.212476	0.213564	0.214545	0.215867
JK 968	0.183245	0.181649	0.184697	0.184241	0.181948	0.182067	0.180432	0.181657	0.179905	0.179308	0.178316	0.179616	0.178794	0.179447	0.178718	0.178407	0.177457	0.178271	0.179514	0.179602	0.180206	0.180575	0.181348	0.182406	0.18235	0.183467	0.184699	0.185948	0.186987	0.188328	0.189153	0.190389	0.190643	0.191517	0.192171	0.192825	0.193174	0.193722	0.194652	0.195075	0.195758	0.195872	0.196317	0.197256	0.198396	0.198655	0.199989	0.200194	0.201503
JK 968	0.163453	0.162222	0.164747	0.163378	0.161741	0.164622	0.16313	0.161664	0.162027	0.160924	0.159498	0.160522	0.16067	0.160656	0.160871	0.159952	0.160473	0.161454	0.162241	0.163002	0.16322	0.163971	0.165033	0.166231	0.166411	0.167588	0.168592	0.17006	0.171237	0.17169	0.173044	0.174173	0.174902	0.175473	0.17625	0.176962	0.177894	0.177883	0.178328	0.179579	0.179697	0.180303	0.180286	0.181595	0.182331	0.182656	0.183646	0.183848	0.185445
JK 968	0.148884	0.149414	0.151159	0.152146	0.153694	0.154127	0.155008	0.155268	0.155921	0.156453	0.157262	0.157804	0.157857	0.158844	0.160272	0.160189	0.161421	0.161662	0.162405	0.164056	0.164213	0.165164	0.166892	0.167931	0.169265	0.16975	0.171589	0.173323	0.17403	0.17512	0.177142	0.178297	0.179482	0.181933	0.182765	0.183505	0.184614	0.185288	0.186839	0.187204	0.187621	0.18891	0.189528	0.189699	0.191189	0.191616	0.192989	0.193611	0.195101
JK 968	0.171616	0.172139	0.173301	0.174945	0.178562	0.176271	0.177226	0.178124	0.179096	0.179924	0.17906	0.181354	0.180464	0.182255	0.182696	0.183848	0.184443	0.185306	0.185678	0.186883	0.187359	0.187724	0.188099	0.188933	0.189073	0.190353	0.190712	0.192415	0.192687	0.19377	0.194615	0.195605	0.196511	0.197141	0.198714	0.199121	0.200499	0.201129	0.202361	0.202901	0.203516	0.20436	0.205472	0.206129	0.206832	0.207071	0.207938	0.208814	0.209113
JK 968	0.173885	0.173601	0.174479	0.175685	0.176133	0.176286	0.176654	0.17638	0.176327	0.177656	0.17769	0.178565	0.17721	0.178573	0.179048	0.179294	0.178741	0.178283	0.179362	0.180155	0.180108	0.181424	0.181883	0.181639	0.183232	0.184463	0.184497	0.185481	0.186861	0.187582	0.188971	0.190447	0.191145	0.192117	0.192516	0.193717	0.194654	0.195752	0.196672	0.197068	0.198034	0.198447	0.199575	0.200417	0.200642	0.20125	0.202276	0.203075	0.204309
JK 968	0.178608	0.177477	0.180087	0.179617	0.178119	0.17834	0.176983	0.177946	0.176611	0.175472	0.174752	0.1759	0.175004	0.175958	0.175892	0.175076	0.174247	0.175548	0.176728	0.177075	0.177448	0.178097	0.179064	0.180333	0.18058	0.181609	0.183133	0.18437	0.18538	0.186799	0.187839	0.189005	0.189855	0.190711	0.191671	0.192322	0.193117	0.193383	0.195117	0.195321	0.196046	0.196749	0.197175	0.198053	0.199305	0.199562	0.20063	0.200973	0.202416
JK 968	0.169637	0.16871	0.17152	0.169964	0.168992	0.170849	0.170677	0.169105	0.169863	0.16905	0.167765	0.168552	0.168859	0.169057	0.168487	0.168227	0.16894	0.170423	0.170765	0.172191	0.172755	0.173286	0.174552	0.175419	0.176281	0.177309	0.17912	0.180388	0.181413	0.181986	0.18357	0.184475	0.185381	0.1863	0.18679	0.188022	0.189198	0.189339	0.190312	0.191227	0.191199	0.192186	0.192522	0.193799	0.194494	0.194969	0.196217	0.196648	0.198069
JK 968	0.155514	0.155991	0.156913	0.159299	0.160058	0.159181	0.160424	0.160761	0.161143	0.160493	0.161437	0.162179	0.161988	0.162541	0.163397	0.163633	0.163698	0.164672	0.164736	0.166401	0.166714	0.16744	0.168544	0.169541	0.170909	0.171318	0.173178	0.174356	0.174914	0.175689	0.177842	0.178735	0.179733	0.181537	0.183016	0.18344	0.184414	0.185268	0.186693	0.187165	0.187601	0.189138	0.189982	0.18984	0.190934	0.191871	0.192589	0.193463	0.194357
JK 968	0.149317	0.149467	0.15064	0.152826	0.155795	0.154276	0.155516	0.156163	0.158031	0.158152	0.157958	0.160281	0.159917	0.161639	0.162508	0.163932	0.164078	0.165347	0.16607	0.167167	0.167865	0.168217	0.169247	0.170409	0.170208	0.172174	0.172438	0.174058	0.174499	0.175508	0.176696	0.177687	0.178842	0.179347	0.181304	0.181763	0.183093	0.184061	0.184853	0.185596	0.186403	0.186938	0.187854	0.188514	0.189631	0.189936	0.190661	0.191692	0.192022
JK 968	0.159916	0.158575	0.160453	0.160501	0.161598	0.161323	0.160926	0.160837	0.160279	0.160891	0.16016	0.161212	0.160276	0.161271	0.161559	0.16094	0.159999	0.160093	0.160596	0.161321	0.161148	0.162302	0.162036	0.162222	0.163532	0.164841	0.164956	0.166008	0.166975	0.168211	0.169325	0.170483	0.171395	0.172171	0.172663	0.173762	0.174347	0.175691	0.176048	0.17613	0.176834	0.177217	0.178344	0.178698	0.179055	0.179832	0.180474	0.181104	0.181958
JK 968	0.162054	0.160366	0.162461	0.162216	0.160403	0.161028	0.159538	0.159881	0.158992	0.157659	0.156883	0.15788	0.156884	0.15714	0.157466	0.156003	0.155708	0.156957	0.15781	0.158049	0.158427	0.158864	0.159825	0.160766	0.160506	0.162034	0.162851	0.164432	0.165365	0.16657	0.167252	0.168586	0.169593	0.170091	0.171141	0.171853	0.172348	0.172989	0.174201	0.174631	0.175196	0.175709	0.176127	0.177041	0.177967	0.178432	0.179328	0.179694	0.180514
JK 968	0.16205	0.160734	0.162607	0.163653	0.162067	0.164611	0.16384	0.16293	0.162873	0.163224	0.163381	0.163777	0.164802	0.164825	0.165088	0.164742	0.164672	0.166334	0.166911	0.168286	0.169137	0.169778	0.170968	0.172262	0.172649	0.173899	0.175314	0.176455	0.177153	0.178257	0.179682	0.180805	0.18151	0.182102	0.183269	0.183713	0.184776	0.185205	0.18598	0.186827	0.187439	0.188405	0.18864	0.19005	0.190665	0.191674	0.192472	0.192814	0.194446
JK 968	0.155204	0.156951	0.157932	0.159501	0.160511	0.160355	0.162214	0.162247	0.163064	0.162475	0.164169	0.164949	0.164826	0.165891	0.166821	0.167327	0.167635	0.168638	0.169092	0.171104	0.171587	0.17287	0.173555	0.175222	0.176469	0.17726	0.17887	0.180649	0.181409	0.182083	0.183941	0.185071	0.185858	0.187656	0.189331	0.18958	0.191152	0.191542	0.192924	0.193682	0.194114	0.195706	0.196932	0.197218	0.198407	0.199173	0.200264	0.201161	0.202204
JK 968	0.169381	0.170352	0.171714	0.172653	0.175168	0.174906	0.174268	0.175405	0.175945	0.176981	0.175862	0.178112	0.177516	0.178928	0.179837	0.180347	0.181145	0.18191	0.182616	0.182761	0.182911	0.183594	0.184188	0.185422	0.185375	0.186963	0.187665	0.188869	0.190083	0.191107	0.19218	0.193489	0.194827	0.195662	0.196873	0.197456	0.198646	0.199986	0.20048	0.200963	0.201705	0.203268	0.203832	0.204903	0.205532	0.205981	0.207108	0.207043	0.207705
JK 968	0.177809	0.176348	0.178182	0.178332	0.179125	0.179258	0.178876	0.178734	0.178503	0.178717	0.179113	0.179487	0.178102	0.179911	0.179683	0.179688	0.178942	0.17844	0.17944	0.179718	0.179419	0.18095	0.181016	0.181059	0.182534	0.184028	0.183938	0.185134	0.186238	0.187188	0.188343	0.189855	0.190551	0.191555	0.192006	0.193026	0.193872	0.194975	0.195715	0.195816	0.196904	0.197093	0.198534	0.199233	0.199218	0.200229	0.200937	0.201792	0.202992
JK 968	0.16384	0.16299	0.165982	0.165082	0.163816	0.164365	0.163455	0.163854	0.162459	0.162379	0.160985	0.162382	0.161107	0.162038	0.162063	0.161262	0.160962	0.161874	0.162879	0.163831	0.164025	0.164678	0.165592	0.166952	0.166859	0.167997	0.169161	0.170865	0.171341	0.173091	0.17419	0.175106	0.175984	0.176748	0.177349	0.177966	0.178268	0.178739	0.179839	0.179652	0.180104	0.180428	0.180992	0.181778	0.182654	0.183204	0.184145	0.184465	0.185569
JK 968	0.161726	0.160079	0.161314	0.162785	0.160644	0.163265	0.162502	0.161443	0.160875	0.161225	0.16139	0.161633	0.162178	0.161936	0.162251	0.162176	0.162046	0.163779	0.164679	0.165379	0.166194	0.167243	0.16807	0.169949	0.169865	0.171217	0.172307	0.173932	0.17514	0.176505	0.177855	0.179165	0.180143	0.180887	0.182423	0.182923	0.184235	0.184692	0.185035	0.186299	0.186895	0.18785	0.187968	0.189527	0.190234	0.19108	0.192302	0.192661	0.194103
JK 968	0.15218	0.152922	0.153545	0.155469	0.155422	0.156427	0.156785	0.156948	0.157685	0.157031	0.157433	0.158867	0.158085	0.158813	0.159757	0.159917	0.160626	0.160809	0.161294	0.16272	0.162965	0.163941	0.165354	0.166314	0.167191	0.168058	0.169782	0.171765	0.172251	0.173082	0.174936	0.175968	0.177501	0.179069	0.180331	0.180824	0.182171	0.18283	0.184198	0.184702	0.185089	0.186554	0.187405	0.187508	0.188876	0.189496	0.190554	0.191278	0.192672
JK 968	0.172902	0.1762	0.177461	0.178621	0.182755	0.182504	0.182675	0.184448	0.185509	0.1867	0.186415	0.188898	0.188617	0.190616	0.192134	0.192886	0.194268	0.195803	0.196335	0.197097	0.198221	0.198745	0.199845	0.201542	0.201621	0.203219	0.204228	0.206187	0.206733	0.207981	0.20934	0.210883	0.211544	0.213095	0.214421	0.215013	0.216893	0.217738	0.218573	0.219177	0.220316	0.221629	0.222601	0.223938	0.224679	0.225246	0.226442	0.226571	0.227664
JK 968	0.183823	0.182798	0.184966	0.184744	0.184425	0.183941	0.183043	0.182273	0.181919	0.181375	0.18088	0.181411	0.180606	0.181156	0.180518	0.181136	0.179381	0.179018	0.179466	0.179689	0.18015	0.180992	0.180934	0.181515	0.182364	0.183834	0.184074	0.185424	0.186653	0.187705	0.188484	0.190243	0.190847	0.19169	0.192342	0.19251	0.193229	0.194633	0.194881	0.195707	0.195923	0.196851	0.197829	0.198071	0.198774	0.199891	0.200881	0.201511	0.202582
JK 968	0.193145	0.191518	0.194338	0.193357	0.191816	0.192468	0.190868	0.192094	0.191176	0.190381	0.189949	0.190602	0.190129	0.190615	0.190776	0.18986	0.189443	0.190978	0.191959	0.192543	0.193219	0.193483	0.19472	0.196441	0.196337	0.197637	0.199199	0.200896	0.201641	0.203506	0.204519	0.205913	0.20686	0.207424	0.208602	0.209214	0.209764	0.210426	0.211687	0.212239	0.213511	0.213936	0.214418	0.21553	0.216725	0.217293	0.218652	0.219068	0.220357
JK 968	0.186608	0.184166	0.18623	0.185443	0.183873	0.185767	0.185008	0.183389	0.183271	0.181698	0.181291	0.181315	0.181738	0.181609	0.180736	0.180146	0.18039	0.181947	0.182572	0.183209	0.18362	0.184169	0.184924	0.186467	0.186277	0.187555	0.188603	0.189991	0.190799	0.191471	0.193083	0.193929	0.194735	0.195184	0.196454	0.197135	0.198118	0.198203	0.1989	0.199828	0.19994	0.20052	0.200778	0.201867	0.20267	0.203312	0.204064	0.204354	0.205793
JK 968	0.166349	0.16689	0.166924	0.169671	0.170525	0.168822	0.171023	0.170743	0.17064	0.170273	0.170884	0.171878	0.171247	0.171927	0.172298	0.173396	0.173624	0.173938	0.174612	0.176909	0.177071	0.17865	0.179314	0.180576	0.181822	0.182738	0.184324	0.185613	0.186559	0.187407	0.189764	0.190856	0.191175	0.192678	0.194541	0.194992	0.196267	0.196704	0.197948	0.198488	0.199523	0.201109	0.202149	0.202286	0.203289	0.204438	0.205202	0.206556	0.207386
JK 968	0.138311	0.138013	0.137505	0.138225	0.140349	0.137836	0.13889	0.139078	0.140421	0.139199	0.138725	0.140771	0.139397	0.140471	0.141386	0.141331	0.141619	0.142413	0.142805	0.143129	0.143713	0.14353	0.144175	0.14458	0.144237	0.145717	0.14547	0.146935	0.147115	0.147678	0.148492	0.149232	0.149782	0.150285	0.151868	0.152463	0.153676	0.154522	0.155436	0.155963	0.15661	0.157434	0.158401	0.158838	0.159371	0.159546	0.160373	0.160712	0.16064
JK 968	0.180053	0.17987	0.180804	0.181703	0.18214	0.181326	0.180841	0.180713	0.181588	0.181267	0.181001	0.181955	0.181593	0.182605	0.18311	0.182723	0.18245	0.182371	0.183297	0.183429	0.183046	0.184338	0.184884	0.185242	0.18616	0.187474	0.187965	0.18849	0.190347	0.190984	0.192536	0.19384	0.194944	0.195972	0.1965	0.197861	0.198611	0.199789	0.200098	0.200716	0.201161	0.202073	0.202876	0.204069	0.204451	0.204915	0.205907	0.206915	0.207865
JK 968	0.153836	0.152092	0.154273	0.15387	0.151862	0.152042	0.150413	0.151198	0.149864	0.148285	0.147397	0.148388	0.146979	0.147517	0.147389	0.146256	0.1457	0.146854	0.147593	0.147643	0.148117	0.148541	0.14939	0.150503	0.15037	0.15171	0.152639	0.154342	0.155066	0.156311	0.157263	0.158913	0.159346	0.160083	0.160818	0.161689	0.161991	0.162678	0.16357	0.164018	0.164584	0.164979	0.16551	0.16636	0.167143	0.167765	0.168843	0.169038	0.170131
JK 968	0.173299	0.171877	0.173199	0.174047	0.171758	0.173744	0.172847	0.172062	0.171178	0.171416	0.170377	0.171156	0.171039	0.17097	0.170931	0.170584	0.170219	0.171413	0.171692	0.17318	0.173382	0.174161	0.174967	0.176706	0.176501	0.17828	0.179337	0.180162	0.18122	0.182117	0.183467	0.184822	0.185042	0.185579	0.186669	0.187136	0.188091	0.188209	0.188644	0.189639	0.190182	0.191096	0.191182	0.192339	0.193201	0.193817	0.19474	0.195041	0.19605
JK 968	0.174652	0.174222	0.174807	0.17794	0.177879	0.176077	0.178924	0.178818	0.178605	0.17838	0.178993	0.179923	0.179087	0.180607	0.181267	0.181509	0.181918	0.182497	0.183539	0.185455	0.185549	0.187676	0.188098	0.189664	0.190926	0.191875	0.193502	0.195014	0.196077	0.19693	0.199066	0.200009	0.201121	0.202603	0.204318	0.204837	0.206136	0.20692	0.207914	0.208697	0.209625	0.211511	0.212997	0.213043	0.214402	0.214994	0.216469	0.217575	0.218601
non-JK 968	0.163085	0.161489	0.160484	0.161162	0.164789	0.160149	0.164399	0.161084	0.164303	0.167254	0.165194	0.167808	0.169194	0.167085	0.166683	0.168636	0.166086	0.168516	0.171495	0.171198	0.171859	0.172597	0.172901	0.172998	0.17353	0.176455	0.176546	0.178765	0.179278	0.181634	0.18102	0.184952	0.186656	0.187731	0.188703	0.187705	0.188716	0.189269	0.189478	0.190602	0.191372	0.19185	0.193648	0.193766	0.195573	0.196503	0.198	0.19834	0.198081
non-JK 968	0.179996	0.176766	0.173263	0.175581	0.174381	0.177842	0.175012	0.172367	0.171239	0.172668	0.168941	0.168474	0.168606	0.167761	0.165238	0.166684	0.166059	0.166399	0.164682	0.165781	0.1674	0.169356	0.16817	0.169205	0.170149	0.169423	0.170602	0.17334	0.174535	0.173784	0.174207	0.175933	0.175388	0.174713	0.176442	0.178554	0.17802	0.179551	0.179698	0.180729	0.18071	0.182963	0.183655	0.183961	0.18322	0.183856	0.186194	0.18666	0.187751
non-JK 968	0.189123	0.187741	0.187774	0.180539	0.177559	0.17609	0.173325	0.173995	0.172705	0.173278	0.166349	0.164976	0.163811	0.161974	0.162089	0.160427	0.159605	0.159758	0.16122	0.162763	0.162031	0.16205	0.164594	0.163042	0.1653	0.166823	0.167667	0.167565	0.16902	0.169276	0.169142	0.169347	0.170516	0.170139	0.17067	0.171635	0.171244	0.172119	0.17347	0.173536	0.174718	0.175417	0.174422	0.176832	0.175987	0.176986	0.177829	0.177687	0.178447
non-JK 968	0.192287	0.190822	0.18722	0.188057	0.188037	0.183763	0.185418	0.185222	0.184782	0.185986	0.182747	0.182267	0.181894	0.183037	0.181946	0.184919	0.18782	0.188181	0.189406	0.19041	0.191705	0.192794	0.192906	0.195727	0.197714	0.19699	0.199797	0.201948	0.20315	0.205407	0.204437	0.203653	0.206018	0.206093	0.206261	0.208345	0.208292	0.211191	0.210663	0.213404	0.213924	0.213643	0.215417	0.216936	0.219141	0.217984	0.219575	0.220149	0.221336
non-JK 968	0.124959	0.125663	0.124364	0.126413	0.118888	0.124215	0.121361	0.125213	0.121345	0.123326	0.122275	0.11843	0.120434	0.121109	0.117371	0.116017	0.117991	0.12021	0.119166	0.119618	0.122327	0.122234	0.122667	0.122952	0.123632	0.125294	0.12592	0.125291	0.128962	0.127977	0.12861	0.129021	0.130914	0.130113	0.130329	0.132055	0.13201	0.131876	0.133767	0.135082	0.135389	0.135641	0.135663	0.136857	0.138398	0.137702	0.139494	0.140817	0.140496
non-JK 968	0.124875	0.123171	0.120648	0.122739	0.12351	0.124023	0.126034	0.122652	0.125518	0.128991	0.123425	0.125987	0.130336	0.127658	0.125345	0.128294	0.1292	0.12682	0.129425	0.13164	0.130798	0.130816	0.131218	0.130124	0.131532	0.132821	0.132748	0.135355	0.134168	0.135736	0.136255	0.138206	0.139496	0.139373	0.140049	0.139523	0.140222	0.140779	0.141722	0.142096	0.143008	0.142453	0.144157	0.144633	0.145609	0.145897	0.147539	0.147891	0.146843
non-JK 968	0.12649	0.12164	0.120587	0.12267	0.121095	0.125673	0.12379	0.11989	0.118904	0.120135	0.115973	0.11667	0.114584	0.115601	0.113421	0.11403	0.112741	0.112706	0.11085	0.111717	0.112134	0.113485	0.111367	0.111302	0.113394	0.111297	0.11233	0.113675	0.114052	0.113176	0.114172	0.114618	0.113636	0.113823	0.115426	0.115692	0.114993	0.11593	0.115601	0.117388	0.115848	0.118212	0.11798	0.118845	0.11655	0.117717	0.119411	0.118842	0.119649
non-JK 968	0.14266	0.141109	0.140881	0.13675	0.135721	0.134973	0.132822	0.135311	0.131762	0.132982	0.12912	0.127031	0.124514	0.123248	0.124278	0.122755	0.122551	0.122224	0.121436	0.123455	0.122978	0.123292	0.124923	0.123908	0.125145	0.125468	0.126963	0.127113	0.128693	0.127951	0.128942	0.127759	0.129111	0.129482	0.129579	0.130639	0.131235	0.131131	0.132146	0.131946	0.133048	0.133764	0.133463	0.135245	0.134367	0.134959	0.135485	0.135319	0.136745
non-JK 968	0.135126	0.135697	0.131377	0.130117	0.128192	0.128094	0.126929	0.125412	0.125408	0.124458	0.121208	0.119934	0.119507	0.116896	0.117468	0.117502	0.119859	0.11731	0.118218	0.118456	0.118952	0.119529	0.119003	0.120915	0.121136	0.121185	0.121571	0.124168	0.124633	0.125669	0.125351	0.123457	0.126993	0.1249	0.125218	0.126044	0.125379	0.127214	0.127069	0.12837	0.128147	0.128342	0.128419	0.129747	0.130536	0.130226	0.130685	0.130402	0.131593
non-JK 968	0.104146	0.103131	0.102079	0.101731	0.098798	0.100598	0.098552	0.099882	0.098337	0.098972	0.099285	0.097583	0.097293	0.098107	0.094528	0.094667	0.094718	0.098631	0.096217	0.096087	0.098988	0.098521	0.098346	0.097979	0.099146	0.100811	0.100152	0.099476	0.102211	0.101281	0.100923	0.101597	0.101906	0.101874	0.102428	0.10417	0.102987	0.103619	0.104662	0.105147	0.104804	0.105637	0.105126	0.106253	0.106839	0.106271	0.10806	0.108414	0.108058
non-JK 968	0.139522	0.141657	0.139441	0.13625	0.13873	0.140689	0.139719	0.134144	0.13983	0.141969	0.139397	0.139396	0.144822	0.141034	0.141183	0.144164	0.144368	0.141886	0.145952	0.14607	0.144762	0.147687	0.147245	0.146305	0.148283	0.149636	0.149402	0.151586	0.149134	0.151817	0.154198	0.15435	0.157952	0.157461	0.159499	0.158467	0.160607	0.160855	0.163288	0.162198	0.163535	0.163091	0.164587	0.165789	0.16767	0.168984	0.169776	0.170957	0.171101
non-JK 968	0.194057	0.18845	0.191191	0.187478	0.190897	0.193263	0.191099	0.187467	0.187363	0.189852	0.185676	0.188958	0.185083	0.186236	0.185093	0.185969	0.185013	0.185681	0.185523	0.184912	0.187042	0.188724	0.187843	0.188497	0.1913	0.189676	0.191634	0.194676	0.195591	0.196129	0.19766	0.199222	0.198798	0.197322	0.200543	0.201083	0.200746	0.2024	0.202477	0.203783	0.204317	0.206942	0.206985	0.208803	0.207616	0.208909	0.210416	0.211834	0.212157
non-JK 968	0.157091	0.152968	0.155097	0.150003	0.146898	0.145625	0.142859	0.144279	0.142044	0.140836	0.137312	0.135279	0.133183	0.132273	0.132071	0.128543	0.129195	0.128683	0.128999	0.129754	0.129054	0.12943	0.130828	0.129793	0.131134	0.132437	0.132973	0.133479	0.134438	0.134413	0.13462	0.134611	0.135855	0.135395	0.136624	0.13639	0.136985	0.136616	0.138513	0.137877	0.139422	0.139807	0.139654	0.140988	0.140493	0.140602	0.141984	0.140921	0.142698
non-JK 968	0.181962	0.182543	0.181262	0.177828	0.177387	0.176012	0.176009	0.176623	0.175545	0.178218	0.171755	0.172521	0.171765	0.17083	0.171213	0.1733	0.176627	0.17593	0.177467	0.178023	0.180058	0.18074	0.182047	0.183178	0.185784	0.185182	0.186317	0.188786	0.189758	0.192289	0.191907	0.190266	0.192274	0.192932	0.193374	0.19531	0.194913	0.197617	0.197429	0.198966	0.200284	0.200512	0.200791	0.202996	0.204189	0.204078	0.204847	0.206078	0.206797
non-JK 968	0.167405	0.162976	0.163482	0.16404	0.161198	0.162067	0.163452	0.164991	0.164071	0.165038	0.165351	0.16299	0.164294	0.165002	0.162872	0.163613	0.165384	0.168576	0.169407	0.17106	0.174415	0.174797	0.175221	0.17785	0.178179	0.180507	0.181879	0.181782	0.185212	0.185188	0.185149	0.187312	0.188358	0.188118	0.18899	0.192035	0.192053	0.192548	0.195123	0.196028	0.196369	0.197608	0.198504	0.199053	0.202018	0.201393	0.203533	0.204271	0.204686
non-JK 968	0.109256	0.10886	0.105506	0.102174	0.10493	0.102997	0.106452	0.102951	0.104462	0.106006	0.104255	0.105477	0.108128	0.106208	0.105426	0.108248	0.109128	0.105519	0.108545	0.109069	0.107302	0.109398	0.110254	0.108674	0.109257	0.110091	0.110139	0.113	0.112065	0.112516	0.112928	0.115584	0.116576	0.115367	0.117257	0.116065	0.116291	0.117553	0.118542	0.11805	0.118168	0.118317	0.11921	0.119512	0.121496	0.121646	0.121934	0.122601	0.121575
non-JK 968	0.144327	0.139895	0.139223	0.143414	0.141342	0.145715	0.145589	0.142067	0.144501	0.144837	0.142376	0.14423	0.144363	0.14427	0.143444	0.144863	0.146475	0.145102	0.144745	0.146046	0.147405	0.150251	0.147799	0.149967	0.151821	0.150696	0.153489	0.15624	0.157884	0.157823	0.157815	0.160641	0.159328	0.159502	0.162076	0.161689	0.162178	0.163359	0.164819	0.165695	0.165843	0.168112	0.169828	0.170018	0.169126	0.170063	0.172932	0.173972	0.175065
non-JK 968	0.13758	0.134263	0.133916	0.131896	0.129827	0.132291	0.12857	0.129617	0.129371	0.13035	0.12735	0.126872	0.124918	0.123363	0.123545	0.122557	0.122877	0.122123	0.122985	0.124046	0.124401	0.124082	0.125839	0.125088	0.125979	0.127058	0.127306	0.12788	0.129357	0.128278	0.128076	0.128047	0.129807	0.129715	0.128814	0.130039	0.12965	0.129773	0.130875	0.130798	0.131971	0.132305	0.131854	0.132757	0.132541	0.133364	0.134532	0.133052	0.133929
non-JK 968	0.154813	0.154178	0.154537	0.154709	0.151368	0.151211	0.151446	0.151773	0.150272	0.152611	0.148629	0.148817	0.149991	0.147395	0.148568	0.148418	0.152417	0.153319	0.152904	0.15532	0.155428	0.156558	0.158951	0.15878	0.161661	0.161886	0.161965	0.165421	0.165919	0.168012	0.16707	0.167798	0.169629	0.169451	0.169841	0.170939	0.170575	0.173865	0.173102	0.174757	0.176455	0.176547	0.178099	0.179633	0.180771	0.180415	0.181424	0.182133	0.183036
non-JK 968	0.126946	0.126922	0.126455	0.127018	0.1222	0.125673	0.125409	0.127087	0.127532	0.127353	0.128216	0.126334	0.128452	0.128811	0.126481	0.127498	0.129693	0.131585	0.130867	0.131326	0.134224	0.136013	0.134835	0.136556	0.137714	0.13986	0.14137	0.141015	0.14422	0.143377	0.143855	0.14492	0.145795	0.146278	0.147336	0.149337	0.149287	0.149583	0.151495	0.152745	0.153301	0.153731	0.154437	0.155718	0.157136	0.157091	0.158119	0.159536	0.159762
non-JK 968	0.126823	0.1272	0.124718	0.124071	0.126769	0.127405	0.131105	0.130201	0.132624	0.13566	0.134081	0.135482	0.140039	0.137824	0.137408	0.14005	0.140972	0.140069	0.143926	0.144423	0.145637	0.146812	0.147907	0.148689	0.149247	0.152465	0.15279	0.156308	0.155546	0.15737	0.158974	0.161778	0.164859	0.165071	0.166241	0.166677	0.167904	0.16864	0.169886	0.17029	0.171713	0.172003	0.173069	0.174878	0.17651	0.177575	0.179026	0.180667	0.17926
non-JK 968	0.120693	0.115529	0.114772	0.116307	0.115078	0.120823	0.120743	0.115274	0.114973	0.118191	0.113415	0.115438	0.115633	0.114204	0.113314	0.115227	0.115492	0.11419	0.113547	0.113063	0.116278	0.117329	0.115957	0.115968	0.117655	0.115685	0.118419	0.120055	0.121518	0.120819	0.120901	0.122955	0.122341	0.122109	0.123689	0.125016	0.124314	0.125014	0.126133	0.126381	0.126059	0.128883	0.129068	0.129895	0.128237	0.129397	0.131573	0.131507	0.132034
non-JK 968	0.148504	0.147476	0.145867	0.145173	0.141038	0.142022	0.139915	0.141511	0.14137	0.142118	0.137455	0.137247	0.136545	0.13517	0.137734	0.133492	0.135451	0.135888	0.137885	0.139923	0.138671	0.138834	0.140755	0.141125	0.142828	0.144374	0.143842	0.145325	0.147505	0.147152	0.14728	0.146829	0.148395	0.148976	0.14968	0.149521	0.150067	0.151143	0.152038	0.152069	0.154033	0.154902	0.154502	0.156215	0.15602	0.157557	0.157629	0.157244	0.158927
non-JK 968	0.146252	0.146957	0.14352	0.141985	0.143493	0.140426	0.140608	0.141983	0.141175	0.140919	0.138454	0.13492	0.136132	0.135801	0.133774	0.136424	0.137193	0.136347	0.137187	0.137156	0.139073	0.139553	0.139151	0.139712	0.141272	0.140477	0.141583	0.143224	0.143624	0.144985	0.144962	0.143733	0.145053	0.144462	0.145255	0.145814	0.145864	0.147216	0.146185	0.148838	0.147689	0.148118	0.148523	0.14911	0.150659	0.14972	0.15075	0.150712	0.151041
non-JK 968	0.106503	0.10736	0.106828	0.109302	0.106327	0.107522	0.110132	0.109638	0.107072	0.110136	0.109579	0.10802	0.109786	0.109051	0.109735	0.108525	0.109732	0.113285	0.112231	0.114258	0.115905	0.11712	0.116595	0.117216	0.118499	0.119492	0.121019	0.12024	0.123808	0.122655	0.123146	0.123906	0.125395	0.124853	0.125987	0.127172	0.126745	0.127467	0.129131	0.12989	0.129983	0.131058	0.130744	0.131941	0.133368	0.132327	0.134988	0.134915	0.134747
non-JK 968	0.147816	0.148373	0.144458	0.143845	0.144708	0.141741	0.144205	0.141759	0.146808	0.14643	0.145508	0.145776	0.149877	0.148191	0.146799	0.148846	0.150256	0.149462	0.15056	0.150938	0.151997	0.153093	0.153162	0.153101	0.155378	0.15643	0.15572	0.160751	0.157125	0.159609	0.161331	0.163687	0.165742	0.166039	0.167026	0.166698	0.168066	0.169629	0.171203	0.170615	0.17225	0.171929	0.173188	0.174267	0.175687	0.175939	0.177755	0.178743	0.178536
non-JK 968	0.148646	0.145255	0.143566	0.144643	0.143849	0.14654	0.145184	0.143125	0.141611	0.143025	0.138894	0.139947	0.138549	0.137455	0.136452	0.13689	0.135298	0.13489	0.134444	0.134487	0.13535	0.137412	0.135466	0.134891	0.13611	0.135422	0.137115	0.138086	0.139239	0.139149	0.138957	0.139602	0.13932	0.138931	0.140346	0.14078	0.140891	0.141407	0.141549	0.142133	0.142043	0.14355	0.143713	0.144588	0.142616	0.143428	0.145228	0.145195	0.14609
non-JK 968	0.167918	0.166823	0.164877	0.163815	0.159024	0.161925	0.158183	0.160022	0.158292	0.159916	0.154342	0.155018	0.153638	0.152574	0.153626	0.150624	0.153579	0.152897	0.154506	0.157335	0.155458	0.156913	0.157259	0.157896	0.1601	0.162149	0.161985	0.163631	0.164989	0.164978	0.165595	0.164325	0.165303	0.166113	0.166844	0.166511	0.16693	0.167698	0.169447	0.168759	0.169616	0.171357	0.171811	0.172788	0.172444	0.173488	0.1735	0.173788	0.175699
non-JK 968	0.167847	0.165658	0.164844	0.163722	0.162134	0.160485	0.159675	0.161281	0.160589	0.159703	0.158882	0.156113	0.155385	0.154955	0.155713	0.157403	0.15998	0.159892	0.160526	0.161102	0.16264	0.163466	0.163368	0.165857	0.167528	0.167459	0.168728	0.171771	0.172411	0.173383	0.173256	0.172217	0.174854	0.174035	0.174903	0.177057	0.176759	0.179214	0.178409	0.180533	0.181027	0.181691	0.181361	0.183896	0.184527	0.184217	0.185497	0.186207	0.186707
non-JK 968	0.103832	0.103247	0.09982	0.100697	0.095594	0.099927	0.096966	0.098663	0.097303	0.097934	0.096026	0.094451	0.092736	0.095187	0.092064	0.090967	0.091274	0.092533	0.091916	0.090931	0.094664	0.093014	0.092666	0.092808	0.093841	0.094706	0.09517	0.092973	0.09714	0.096047	0.095177	0.095894	0.096918	0.096084	0.096624	0.098324	0.097558	0.096918	0.09826	0.099178	0.099295	0.098516	0.098186	0.099153	0.100416	0.099042	0.100568	0.101288	0.100649
non-JK 968	0.118216	0.115621	0.115392	0.113338	0.115187	0.113595	0.114909	0.114484	0.114077	0.11742	0.114829	0.116508	0.117844	0.117269	0.114668	0.116303	0.114715	0.116725	0.11754	0.117956	0.11754	0.118206	0.117253	0.117934	0.117509	0.120504	0.118412	0.120909	0.120908	0.12209	0.120717	0.123101	0.123821	0.123475	0.124801	0.124094	0.125319	0.124737	0.125065	0.125717	0.126004	0.126817	0.127071	0.128282	0.128961	0.129779	0.130809	0.13092	0.130227
non-JK 968	0.140459	0.138314	0.133567	0.135565	0.133928	0.13545	0.135977	0.132238	0.12832	0.130537	0.126797	0.126951	0.126811	0.125896	0.123334	0.124065	0.123048	0.121823	0.121145	0.120212	0.122776	0.123679	0.121497	0.122485	0.123215	0.122243	0.123286	0.124052	0.125041	0.125507	0.124737	0.126349	0.125715	0.12592	0.127094	0.128339	0.127518	0.128336	0.12955	0.129251	0.129184	0.13197	0.131631	0.131551	0.130628	0.131171	0.133588	0.133281	0.133906
non-JK 968	0.151733	0.15054	0.146887	0.147136	0.141206	0.143462	0.139457	0.138256	0.138959	0.136916	0.132188	0.131331	0.130177	0.128285	0.130311	0.126185	0.127228	0.126773	0.126818	0.128548	0.126963	0.12784	0.129106	0.128589	0.130124	0.131838	0.131175	0.131636	0.132387	0.132602	0.132887	0.131945	0.132778	0.132748	0.13334	0.132252	0.1328	0.132642	0.13381	0.133633	0.13364	0.134866	0.134579	0.135748	0.135414	0.135933	0.136226	0.13606	0.136814
non-JK 968	0.168509	0.167828	0.166921	0.165877	0.165659	0.163647	0.166547	0.164702	0.166697	0.166822	0.165035	0.162927	0.163006	0.163968	0.162864	0.16666	0.168358	0.16873	0.169795	0.171176	0.174606	0.175171	0.175201	0.177375	0.178195	0.179227	0.18044	0.183082	0.184508	0.18584	0.185477	0.185491	0.187589	0.187299	0.188336	0.189852	0.190951	0.192642	0.192075	0.195598	0.195137	0.19566	0.196443	0.198829	0.200228	0.200328	0.201368	0.201802	0.203216
non-JK 968	0.141416	0.141608	0.140105	0.14324	0.13794	0.14056	0.141642	0.140479	0.141826	0.142749	0.141969	0.139527	0.141476	0.141406	0.139663	0.139736	0.141807	0.143466	0.143769	0.14484	0.14975	0.149269	0.149602	0.151084	0.152658	0.154908	0.155634	0.155592	0.159621	0.158653	0.160318	0.161234	0.162216	0.162017	0.164226	0.16602	0.166	0.165951	0.168893	0.169609	0.170146	0.170471	0.172146	0.172367	0.174793	0.17463	0.176578	0.177537	0.177936
non-JK 968	0.157289	0.153207	0.158982	0.156521	0.157902	0.154206	0.154613	0.157921	0.154878	0.154967	0.161086	0.16055	0.159321	0.156416	0.158338	0.157723	0.162948	0.15925	0.164462	0.160529	0.161169	0.162972	0.162352	0.16337	0.165165	0.164801	0.167856	0.166817	0.168385	0.169511	0.172207	0.172937	0.173048	0.175969	0.175976	0.177083	0.175873	0.176806	0.177822	0.177833	0.179354	0.179353	0.181624	0.180745	0.181526	0.1834	0.181997	0.184523	0.186023
non-JK 968	0.191228	0.192658	0.18838	0.191164	0.189771	0.184678	0.18824	0.188757	0.186268	0.184541	0.186239	0.187328	0.185995	0.185285	0.182087	0.184014	0.18464	0.182015	0.185179	0.182365	0.185704	0.185428	0.189205	0.189115	0.189748	0.191162	0.191584	0.192729	0.194573	0.195223	0.197516	0.196469	0.196667	0.198559	0.199015	0.200605	0.201518	0.201676	0.202156	0.203399	0.204728	0.205546	0.206875	0.207208	0.20881	0.208042	0.210105	0.21047	0.211733
non-JK 968	0.206533	0.206164	0.204923	0.205435	0.203246	0.200116	0.201641	0.201026	0.201123	0.197751	0.198262	0.197724	0.196163	0.198308	0.198757	0.200253	0.201628	0.204564	0.205466	0.204807	0.20823	0.210662	0.210905	0.213576	0.214323	0.216004	0.218489	0.221014	0.220497	0.220563	0.221339	0.223643	0.224429	0.225335	0.226835	0.22875	0.228894	0.22992	0.231581	0.231814	0.234286	0.234492	0.235604	0.236999	0.239001	0.238853	0.239763	0.241039	0.241341
non-JK 968	0.17985	0.179686	0.177019	0.17523	0.171872	0.172188	0.168339	0.171427	0.167322	0.165063	0.162123	0.158331	0.160791	0.160278	0.157031	0.159575	0.160078	0.161848	0.162274	0.163041	0.163283	0.163005	0.163269	0.166889	0.167044	0.165992	0.166626	0.16932	0.169193	0.169564	0.171502	0.170425	0.172536	0.171753	0.17213	0.173711	0.173867	0.175683	0.176651	0.176555	0.176802	0.177598	0.178921	0.179172	0.180427	0.179957	0.181815	0.181311	0.18194
non-JK 968	0.168609	0.171081	0.169776	0.167678	0.168816	0.163999	0.167355	0.165277	0.166516	0.16745	0.165215	0.164997	0.163238	0.165879	0.163809	0.165568	0.16554	0.167131	0.168948	0.170438	0.171837	0.172437	0.173409	0.174328	0.173998	0.17663	0.177898	0.180607	0.181049	0.17996	0.180841	0.182569	0.183583	0.183103	0.184164	0.186407	0.187412	0.188233	0.188773	0.189946	0.190051	0.190562	0.191605	0.192609	0.19364	0.194996	0.195278	0.195353	0.196144
non-JK 968	0.147593	0.145657	0.148932	0.145838	0.147155	0.143744	0.143841	0.148074	0.145718	0.1455	0.150932	0.149099	0.149922	0.148218	0.149473	0.147996	0.151328	0.150308	0.15344	0.15043	0.151319	0.154458	0.153244	0.153749	0.155836	0.154015	0.157921	0.155941	0.157682	0.159967	0.16187	0.163556	0.163818	0.16537	0.166991	0.167308	0.166784	0.167966	0.168631	0.168556	0.171015	0.170065	0.171574	0.17144	0.171389	0.173163	0.172645	0.17438	0.175558
non-JK 968	0.180035	0.182434	0.180591	0.180948	0.181264	0.176819	0.181923	0.180653	0.178787	0.177955	0.17738	0.180513	0.179187	0.178428	0.177347	0.17679	0.179046	0.175953	0.178473	0.176684	0.178866	0.179256	0.181601	0.18181	0.183002	0.182522	0.183939	0.183968	0.186348	0.187037	0.189154	0.188624	0.188751	0.189037	0.190393	0.19256	0.191257	0.191723	0.192141	0.193932	0.195352	0.195349	0.196162	0.196493	0.197937	0.196573	0.198547	0.199143	0.200521
non-JK 968	0.158436	0.154714	0.151623	0.15225	0.149893	0.144515	0.1489	0.144013	0.142583	0.138832	0.139238	0.139249	0.134295	0.133286	0.132821	0.132956	0.130428	0.133764	0.133365	0.13213	0.132593	0.133206	0.133302	0.133594	0.135027	0.133201	0.134415	0.136567	0.135874	0.134988	0.135239	0.136333	0.136847	0.136546	0.136989	0.137496	0.137445	0.138259	0.13872	0.138666	0.138834	0.138917	0.138547	0.139353	0.13894	0.139644	0.139395	0.139268	0.138996
non-JK 968	0.19038	0.186161	0.186213	0.187796	0.187317	0.185016	0.182521	0.184753	0.182187	0.178785	0.180987	0.178104	0.179186	0.178925	0.17813	0.181402	0.183258	0.185647	0.185877	0.186741	0.188087	0.189548	0.187994	0.191816	0.193568	0.193465	0.194735	0.197335	0.197278	0.198613	0.198851	0.199775	0.200295	0.200037	0.200415	0.202578	0.202676	0.205173	0.206912	0.205018	0.205845	0.207721	0.208404	0.209474	0.210554	0.210697	0.212219	0.211667	0.212576
non-JK 968	0.164625	0.163884	0.164544	0.164718	0.163765	0.159228	0.162193	0.161367	0.16306	0.163668	0.161198	0.161856	0.162402	0.163458	0.161942	0.164899	0.165686	0.168038	0.169881	0.171427	0.172558	0.171197	0.174766	0.175663	0.177288	0.17796	0.179707	0.183463	0.181951	0.181705	0.182517	0.183251	0.18556	0.184803	0.185313	0.18739	0.188586	0.190359	0.18984	0.191236	0.191271	0.191943	0.194136	0.195216	0.196417	0.196741	0.197849	0.197817	0.199036
non-JK 968	0.138767	0.136407	0.138529	0.134706	0.136984	0.132819	0.131285	0.136413	0.133117	0.134409	0.137634	0.137268	0.135859	0.135815	0.137729	0.135428	0.138717	0.136197	0.140401	0.137437	0.137295	0.141468	0.139658	0.140585	0.142766	0.141022	0.145162	0.143295	0.144947	0.14761	0.148018	0.149606	0.150028	0.151921	0.152612	0.154107	0.15307	0.154216	0.154151	0.15538	0.157533	0.156601	0.159616	0.158474	0.159516	0.161533	0.161228	0.162607	0.16389
non-JK 968	0.183571	0.186262	0.182616	0.182925	0.182125	0.177549	0.182147	0.182339	0.180797	0.179944	0.181071	0.182655	0.181383	0.179903	0.179101	0.178326	0.179043	0.177149	0.179768	0.177437	0.17992	0.179341	0.184079	0.183387	0.184846	0.185499	0.186564	0.187947	0.189057	0.189606	0.191625	0.19145	0.191271	0.193261	0.193249	0.195449	0.195233	0.195979	0.195645	0.197824	0.19892	0.20038	0.200822	0.201823	0.203288	0.202791	0.20423	0.205289	0.207015
non-JK 968	0.196653	0.193489	0.190378	0.1912	0.187553	0.183617	0.184246	0.184992	0.182954	0.179811	0.176728	0.177502	0.174776	0.173014	0.171424	0.172129	0.171818	0.174819	0.174174	0.173271	0.174738	0.175739	0.176069	0.17719	0.178144	0.178061	0.179171	0.181268	0.180023	0.179069	0.179703	0.181427	0.181339	0.182557	0.183112	0.18301	0.183312	0.18375	0.185472	0.185332	0.186325	0.186921	0.186532	0.187697	0.188205	0.187986	0.188032	0.18866	0.188543
non-JK 968	0.185158	0.182253	0.179744	0.182988	0.17858	0.174895	0.171667	0.173555	0.170439	0.167796	0.164932	0.162189	0.163536	0.161834	0.158992	0.161771	0.163579	0.164477	0.165537	0.164851	0.164823	0.165552	0.163973	0.168451	0.16869	0.167642	0.167841	0.169821	0.170276	0.170713	0.171731	0.170229	0.172536	0.17139	0.171559	0.17299	0.173026	0.174801	0.175981	0.17469	0.17404	0.176059	0.176642	0.177097	0.177	0.176666	0.178831	0.178155	0.178143
non-JK 968	0.164316	0.168417	0.165621	0.163328	0.16422	0.157365	0.16109	0.15667	0.159378	0.158869	0.154115	0.155646	0.153239	0.155588	0.152802	0.153985	0.155129	0.15661	0.15815	0.157898	0.158566	0.158447	0.159719	0.160068	0.161303	0.162668	0.163669	0.166847	0.165708	0.165231	0.166069	0.166979	0.167641	0.167392	0.168277	0.169768	0.17043	0.171916	0.172028	0.173166	0.172547	0.173213	0.174169	0.174741	0.175014	0.175534	0.17625	0.175609	0.176977
non-JK 968	0.142203	0.141329	0.144474	0.142543	0.143452	0.141409	0.140716	0.144374	0.142349	0.144739	0.14749	0.147778	0.146821	0.144784	0.149452	0.145924	0.149074	0.14755	0.151496	0.148333	0.148486	0.152713	0.151035	0.151836	0.154035	0.153042	0.156621	0.155714	0.156505	0.158784	0.160638	0.162246	0.161832	0.164411	0.165372	0.166052	0.166001	0.167272	0.1675	0.168403	0.170399	0.17041	0.171427	0.17101	0.171746	0.173043	0.173577	0.174158	0.175549
non-JK 968	0.167963	0.172922	0.171539	0.169535	0.170855	0.164776	0.169997	0.16955	0.169611	0.168069	0.167217	0.170365	0.168847	0.16654	0.165667	0.16536	0.166148	0.162836	0.166879	0.165014	0.1661	0.167228	0.170494	0.169218	0.170067	0.171084	0.171051	0.172356	0.173904	0.173896	0.176037	0.175766	0.176095	0.176042	0.17687	0.17884	0.178773	0.179105	0.178497	0.180589	0.182348	0.182675	0.182723	0.182463	0.184747	0.182996	0.184711	0.18534	0.186917
non-JK 968	0.208835	0.206684	0.20612	0.206749	0.204827	0.202722	0.202453	0.199651	0.203029	0.198139	0.197974	0.197757	0.195018	0.194498	0.194496	0.195914	0.195594	0.199988	0.199924	0.199587	0.201365	0.202937	0.204039	0.205886	0.206085	0.20784	0.208355	0.210934	0.210392	0.20976	0.211095	0.212347	0.212238	0.21352	0.214635	0.215649	0.21547	0.216029	0.217606	0.216763	0.21882	0.218432	0.219403	0.220339	0.221239	0.221308	0.221219	0.221359	0.221619
non-JK 968	0.188335	0.189259	0.190394	0.186179	0.185862	0.186251	0.182388	0.184671	0.182193	0.182091	0.178341	0.177044	0.180781	0.180781	0.1779	0.179646	0.182609	0.183389	0.185262	0.18688	0.187254	0.188945	0.188912	0.191248	0.192936	0.192811	0.194137	0.195901	0.197844	0.197561	0.199736	0.198137	0.201254	0.200687	0.201454	0.203732	0.203677	0.205362	0.206527	0.207195	0.207256	0.208673	0.210252	0.21127	0.212133	0.212742	0.215041	0.213616	0.214907
non-JK 968	0.167346	0.169304	0.169384	0.168962	0.16503	0.16111	0.163905	0.161623	0.165568	0.165098	0.163338	0.163068	0.160919	0.164445	0.161536	0.163131	0.163069	0.164767	0.166338	0.166302	0.168363	0.168816	0.169641	0.17154	0.172168	0.173119	0.174602	0.177152	0.176489	0.175359	0.176062	0.177134	0.178894	0.178143	0.179142	0.180869	0.181712	0.182733	0.183716	0.184905	0.184433	0.185052	0.186328	0.187212	0.188068	0.188873	0.189136	0.189802	0.19018
non-JK 968	0.153402	0.156834	0.158954	0.155433	0.158113	0.155601	0.153396	0.159324	0.156371	0.156475	0.16006	0.161208	0.159058	0.155281	0.159323	0.158065	0.16186	0.159617	0.161748	0.159508	0.161409	0.16436	0.163911	0.163524	0.166336	0.165608	0.169196	0.167755	0.169467	0.171066	0.173385	0.174461	0.175148	0.176817	0.177455	0.177944	0.177238	0.179114	0.180081	0.180531	0.182319	0.182165	0.184752	0.183139	0.183784	0.185149	0.185051	0.186824	0.187358
non-JK 968	0.170269	0.173391	0.17004	0.169269	0.168886	0.164789	0.167543	0.168515	0.1659	0.162233	0.162924	0.165872	0.164642	0.160818	0.159725	0.159099	0.1605	0.157498	0.159075	0.157157	0.158732	0.158376	0.163083	0.161407	0.163128	0.163399	0.16342	0.164704	0.166165	0.166035	0.168224	0.167459	0.167643	0.168659	0.1692	0.171346	0.171268	0.171078	0.170635	0.173152	0.173657	0.174497	0.17462	0.175471	0.177199	0.176205	0.177522	0.178251	0.179386
non-JK 968	0.2071	0.205439	0.203111	0.203914	0.200327	0.196563	0.196479	0.195961	0.194502	0.190132	0.190687	0.190214	0.18745	0.188198	0.186857	0.186927	0.187922	0.191027	0.191199	0.190449	0.192933	0.194093	0.19317	0.195316	0.196242	0.197107	0.198193	0.200316	0.199395	0.199094	0.199881	0.201381	0.202519	0.202014	0.203159	0.204199	0.203955	0.205274	0.206324	0.205858	0.207602	0.207495	0.207942	0.208658	0.210087	0.21005	0.209917	0.210701	0.210749
non-JK 968	0.201217	0.198621	0.197929	0.198219	0.197479	0.193718	0.188861	0.192208	0.189737	0.18763	0.186188	0.183885	0.184721	0.183239	0.180402	0.185649	0.186749	0.187968	0.189955	0.190493	0.191206	0.191834	0.191437	0.194764	0.196193	0.194035	0.195888	0.198259	0.199282	0.199038	0.201405	0.200358	0.202374	0.202225	0.202686	0.204332	0.204455	0.20654	0.207366	0.207103	0.206692	0.208868	0.209451	0.210386	0.211014	0.210818	0.212804	0.212576	0.212765
non-JK 968	0.163024	0.163362	0.164126	0.162649	0.161456	0.155003	0.158582	0.155206	0.158129	0.158272	0.15626	0.156094	0.155535	0.157184	0.154869	0.156102	0.156884	0.158668	0.160018	0.16079	0.161659	0.161801	0.162766	0.164301	0.164985	0.167184	0.167437	0.171104	0.170231	0.170733	0.171097	0.172461	0.174287	0.173892	0.173958	0.175814	0.176536	0.178177	0.178083	0.179883	0.179552	0.180862	0.181854	0.183393	0.183929	0.185132	0.185786	0.186073	0.187374
non-JK 968	0.170121	0.167783	0.170176	0.169019	0.170512	0.169559	0.165836	0.16916	0.168015	0.167951	0.172433	0.17297	0.170434	0.168239	0.169387	0.169435	0.172372	0.171118	0.175956	0.171939	0.1727	0.177317	0.175179	0.175759	0.176914	0.175651	0.179205	0.177008	0.179221	0.180206	0.183065	0.184618	0.185099	0.187805	0.187977	0.189124	0.187569	0.189438	0.190426	0.189407	0.192227	0.192075	0.194092	0.193278	0.193411	0.194941	0.194766	0.196474	0.196969
non-JK 968	0.175309	0.179077	0.17585	0.17542	0.174862	0.17071	0.17591	0.174304	0.172337	0.171478	0.175112	0.176457	0.174473	0.173361	0.170391	0.171037	0.173786	0.170566	0.173095	0.171653	0.173506	0.173858	0.176888	0.176136	0.177467	0.178004	0.178937	0.179073	0.182074	0.182011	0.184866	0.184905	0.184139	0.185321	0.186786	0.189283	0.187972	0.188965	0.189217	0.19087	0.19253	0.19353	0.194109	0.194241	0.196094	0.194601	0.196814	0.197288	0.198537
non-JK 968	0.176103	0.176849	0.170368	0.171688	0.170193	0.165566	0.168648	0.165562	0.164623	0.16085	0.161822	0.161183	0.157181	0.158472	0.156941	0.157144	0.156557	0.158431	0.159902	0.157858	0.158448	0.159318	0.159682	0.160978	0.162096	0.161978	0.162561	0.164511	0.165271	0.163222	0.163938	0.164857	0.165285	0.166032	0.166533	0.167664	0.167695	0.167684	0.16919	0.169367	0.169297	0.169253	0.169143	0.170679	0.170937	0.171246	0.171358	0.170677	0.171285
non-JK 968	0.173255	0.174718	0.17294	0.174777	0.173951	0.17073	0.16891	0.171116	0.170153	0.168211	0.168478	0.164199	0.166569	0.168131	0.166151	0.169991	0.172785	0.173248	0.174789	0.174991	0.177159	0.178133	0.177526	0.181341	0.18359	0.182271	0.182389	0.185312	0.186976	0.18736	0.189171	0.189153	0.190568	0.189394	0.189791	0.192843	0.193553	0.194248	0.196366	0.196113	0.195493	0.197485	0.198426	0.199691	0.200341	0.201009	0.203094	0.202534	0.203111
non-JK 968	0.147516	0.145853	0.142779	0.145648	0.147445	0.141175	0.143233	0.141859	0.144639	0.142546	0.143377	0.140081	0.139305	0.141643	0.139666	0.14086	0.139131	0.141509	0.143771	0.142258	0.143154	0.145303	0.14631	0.1462	0.146393	0.148652	0.150378	0.151077	0.15216	0.151151	0.151401	0.153215	0.15421	0.154535	0.155377	0.155797	0.157231	0.157248	0.157729	0.158505	0.158479	0.159707	0.159247	0.161506	0.161325	0.161938	0.163522	0.163086	0.16394
non-JK 968	0.174987	0.174374	0.177933	0.173439	0.177078	0.174857	0.173683	0.176206	0.175169	0.174807	0.179589	0.181249	0.176565	0.176563	0.178711	0.177849	0.180736	0.180198	0.182361	0.181109	0.181893	0.185354	0.18595	0.185781	0.188432	0.18732	0.191665	0.189984	0.193533	0.195829	0.199035	0.200409	0.20119	0.203623	0.204295	0.204417	0.204386	0.205519	0.207042	0.207677	0.210586	0.21009	0.212738	0.211931	0.211765	0.214265	0.214078	0.216617	0.216986
non-JK 968	0.204125	0.208391	0.20182	0.204515	0.204427	0.198853	0.205402	0.204719	0.202547	0.200399	0.200836	0.20476	0.202114	0.199563	0.199094	0.199124	0.200172	0.196657	0.200186	0.199806	0.200784	0.202037	0.2054	0.205055	0.206205	0.207043	0.207406	0.208885	0.211879	0.212073	0.21461	0.213761	0.21464	0.215097	0.215951	0.218353	0.218082	0.218351	0.218286	0.220704	0.222623	0.223576	0.223829	0.224955	0.226417	0.225331	0.227185	0.227341	0.229439
non-JK 968	0.197406	0.194494	0.19087	0.193605	0.189066	0.186198	0.187512	0.186979	0.186026	0.182978	0.181916	0.182695	0.178761	0.178769	0.177281	0.178116	0.177245	0.180916	0.181595	0.180743	0.18285	0.183669	0.185578	0.186758	0.187398	0.187357	0.188783	0.191292	0.191801	0.190128	0.19059	0.192905	0.193065	0.194706	0.19566	0.196636	0.196929	0.197976	0.199372	0.198609	0.201096	0.201084	0.201189	0.202116	0.203467	0.204028	0.20465	0.205104	0.205533
non-JK 968	0.200349	0.196721	0.194484	0.193211	0.193654	0.190367	0.18687	0.191293	0.188946	0.185848	0.184084	0.182003	0.184013	0.182268	0.180967	0.184165	0.185403	0.187297	0.188412	0.189852	0.190058	0.191237	0.192	0.195051	0.196045	0.194435	0.195672	0.198734	0.200132	0.199929	0.201107	0.200238	0.20293	0.202678	0.203366	0.20453	0.205088	0.207749	0.208243	0.207516	0.208086	0.20969	0.210499	0.211611	0.212225	0.212314	0.21502	0.214379	0.214795
non-JK 968	0.140956	0.141199	0.141708	0.139148	0.13956	0.130424	0.13403	0.13205	0.13457	0.136105	0.132736	0.131449	0.131237	0.131818	0.129811	0.129995	0.130652	0.131837	0.134119	0.133533	0.134279	0.134596	0.136215	0.13682	0.137435	0.138789	0.140265	0.143112	0.142371	0.141716	0.142251	0.143665	0.144805	0.14532	0.145792	0.147388	0.147585	0.149445	0.15001	0.150569	0.150972	0.15178	0.152388	0.154046	0.154242	0.155707	0.156449	0.156383	0.15799
non-JK 968	0.147719	0.141556	0.138213	0.149595	0.141915	0.143024	0.142712	0.140772	0.141858	0.140826	0.148767	0.142217	0.146312	0.144925	0.143182	0.146242	0.148431	0.149162	0.149047	0.146049	0.14872	0.149706	0.155098	0.152193	0.153341	0.154215	0.155674	0.154922	0.155878	0.159321	0.154773	0.158134	0.159648	0.161626	0.163872	0.16388	0.164222	0.16559	0.166252	0.167121	0.167316	0.167105	0.16949	0.169657	0.171176	0.171271	0.172405	0.173956	0.174043
non-JK 968	0.214402	0.208953	0.207943	0.206421	0.207303	0.206861	0.203975	0.204751	0.204766	0.200683	0.206328	0.20561	0.203621	0.202213	0.203304	0.20109	0.202145	0.204267	0.203385	0.203777	0.204064	0.206009	0.20506	0.207096	0.208959	0.209115	0.213583	0.212747	0.214823	0.214664	0.216766	0.214399	0.217591	0.216409	0.218435	0.219651	0.21954	0.220956	0.221229	0.222812	0.224163	0.22334	0.224974	0.226011	0.225583	0.226044	0.227375	0.227695	0.228216
non-JK 968	0.186566	0.191271	0.182498	0.185422	0.185642	0.181407	0.181661	0.179294	0.177984	0.175966	0.179351	0.176997	0.175192	0.175063	0.173383	0.177319	0.174649	0.17542	0.176737	0.177186	0.177971	0.180186	0.181751	0.180639	0.18366	0.182186	0.183765	0.185856	0.185995	0.185927	0.186455	0.187089	0.189597	0.189708	0.191043	0.190438	0.191772	0.192638	0.194248	0.19452	0.195959	0.195617	0.194848	0.196822	0.196163	0.197258	0.198642	0.199721	0.200063
non-JK 968	0.173196	0.168771	0.164156	0.165076	0.159146	0.157492	0.155022	0.154433	0.155468	0.152094	0.151422	0.149743	0.147647	0.148507	0.149294	0.148917	0.1469	0.14848	0.15114	0.150169	0.151234	0.154502	0.153315	0.152094	0.152352	0.153874	0.155306	0.155716	0.157936	0.157123	0.158532	0.158921	0.160853	0.158536	0.160184	0.160689	0.160832	0.162175	0.162612	0.162945	0.162346	0.163945	0.164068	0.165039	0.165912	0.165319	0.1664	0.166613	0.168746
non-JK 968	0.164478	0.164832	0.165426	0.156507	0.162189	0.161461	0.158482	0.160241	0.16175	0.161885	0.160487	0.162081	0.159909	0.1602	0.160611	0.160904	0.162872	0.164011	0.16437	0.167577	0.168083	0.169907	0.170698	0.17092	0.171477	0.171733	0.172662	0.173108	0.175634	0.175977	0.176375	0.176465	0.177288	0.17703	0.178235	0.180814	0.180291	0.1817	0.182823	0.18165	0.181659	0.183964	0.183252	0.185389	0.185609	0.185399	0.185872	0.187935	0.187242
non-JK 968	0.161949	0.155162	0.154121	0.160855	0.157173	0.160606	0.161198	0.159421	0.161862	0.162578	0.170532	0.16304	0.170085	0.167662	0.166887	0.169352	0.173731	0.175077	0.175486	0.173619	0.177154	0.178502	0.18187	0.181745	0.18245	0.182804	0.185708	0.186284	0.186874	0.191228	0.189891	0.1928	0.19604	0.199033	0.199933	0.200808	0.201572	0.201893	0.204191	0.204057	0.204132	0.204654	0.207747	0.20825	0.210622	0.209425	0.21162	0.213814	0.212935
non-JK 968	0.194223	0.191465	0.1919	0.189864	0.194083	0.194134	0.194022	0.194187	0.196545	0.195061	0.200041	0.198871	0.198999	0.197613	0.20007	0.197322	0.198564	0.202295	0.201727	0.20309	0.204672	0.205602	0.205366	0.207789	0.210556	0.210332	0.214861	0.214877	0.218228	0.217713	0.221134	0.219217	0.222137	0.222117	0.224224	0.224762	0.225692	0.226144	0.225702	0.228476	0.2291	0.229564	0.231274	0.231963	0.232527	0.232599	0.234975	0.234452	0.235429
non-JK 968	0.166689	0.168877	0.165641	0.164681	0.165061	0.164702	0.164293	0.161138	0.161879	0.16026	0.162249	0.159299	0.156891	0.158028	0.158183	0.159476	0.158419	0.159322	0.160897	0.160045	0.161761	0.165089	0.165745	0.165359	0.167688	0.16739	0.168897	0.1702	0.171178	0.170092	0.170543	0.171834	0.173168	0.174807	0.176053	0.174858	0.176261	0.176357	0.178616	0.17916	0.179731	0.180498	0.179338	0.181333	0.18075	0.181538	0.182282	0.183928	0.184246
non-JK 968	0.171008	0.165153	0.165733	0.16833	0.162692	0.161351	0.16043	0.161485	0.162294	0.160802	0.159479	0.160066	0.160292	0.160745	0.162486	0.16272	0.163424	0.16559	0.168598	0.16749	0.169808	0.172946	0.173177	0.172404	0.173592	0.175731	0.177581	0.178575	0.180709	0.179989	0.181046	0.182419	0.183477	0.181941	0.184332	0.185619	0.187056	0.188014	0.188349	0.189118	0.1896	0.189432	0.190886	0.19218	0.193888	0.193076	0.19384	0.194252	0.196606
non-JK 968	0.136929	0.137717	0.136658	0.133242	0.135747	0.13576	0.134109	0.134968	0.13492	0.134857	0.134524	0.136536	0.13526	0.134543	0.136208	0.13593	0.137847	0.139617	0.14026	0.144069	0.143054	0.146254	0.147225	0.147076	0.150005	0.149948	0.151414	0.151935	0.154555	0.154986	0.153501	0.15483	0.154932	0.155171	0.156781	0.160008	0.160277	0.160443	0.161892	0.161019	0.161673	0.163636	0.163131	0.165227	0.165103	0.165508	0.166689	0.167625	0.168062
non-JK 968	0.155351	0.152059	0.150685	0.158302	0.155721	0.158196	0.155928	0.154694	0.158083	0.157662	0.165452	0.158538	0.160979	0.161587	0.159399	0.162558	0.166928	0.166642	0.165689	0.163913	0.168054	0.167587	0.171321	0.170825	0.172327	0.172257	0.174362	0.174506	0.17559	0.177974	0.176705	0.179594	0.182476	0.184082	0.185984	0.185126	0.18527	0.187257	0.187971	0.188241	0.188903	0.188996	0.191099	0.192264	0.193253	0.193424	0.194866	0.196279	0.196142
non-JK 968	0.170924	0.167252	0.168826	0.169187	0.168106	0.169515	0.169363	0.168516	0.169885	0.167152	0.170938	0.173654	0.173448	0.170034	0.171128	0.170287	0.170558	0.173582	0.172895	0.173174	0.176063	0.17507	0.175017	0.177481	0.178446	0.178643	0.184723	0.184966	0.186711	0.185558	0.189596	0.187409	0.189889	0.189737	0.192154	0.192559	0.192217	0.193686	0.193379	0.196342	0.196291	0.197103	0.197828	0.199878	0.199158	0.200275	0.202237	0.201932	0.203308
non-JK 968	0.193553	0.196539	0.191815	0.195073	0.191944	0.193025	0.192097	0.18897	0.191266	0.190482	0.192742	0.191011	0.189253	0.189357	0.189831	0.192821	0.193906	0.19524	0.195684	0.197832	0.198318	0.203541	0.204857	0.203547	0.20578	0.206034	0.209194	0.210585	0.211904	0.212005	0.212925	0.213344	0.215374	0.216613	0.218135	0.217345	0.219327	0.219523	0.222206	0.223094	0.224644	0.224817	0.224587	0.227233	0.226545	0.228047	0.229635	0.23134	0.231658
non-JK 968	0.180218	0.18089	0.176223	0.179496	0.175024	0.174831	0.173508	0.172108	0.172702	0.172526	0.173529	0.172955	0.169518	0.172307	0.173874	0.174153	0.174653	0.177896	0.18053	0.180239	0.181408	0.184973	0.184938	0.183778	0.184963	0.18818	0.189707	0.1906	0.193133	0.193558	0.194085	0.195232	0.196673	0.19672	0.196869	0.19833	0.198994	0.20043	0.201944	0.201705	0.202522	0.203788	0.203675	0.206093	0.206399	0.206158	0.207627	0.207872	0.210253
non-JK 968	0.151438	0.145784	0.147519	0.144686	0.146016	0.143064	0.140967	0.141505	0.144745	0.142324	0.138796	0.144152	0.141099	0.140902	0.141742	0.141871	0.14253	0.142889	0.144405	0.145838	0.145478	0.148232	0.150423	0.149173	0.149859	0.150158	0.150955	0.151698	0.153471	0.155181	0.153138	0.154433	0.154906	0.15374	0.155149	0.159048	0.157833	0.158633	0.159793	0.159049	0.158552	0.161188	0.159978	0.162149	0.161505	0.161483	0.161754	0.163675	0.164093
non-JK 968	0.148773	0.14005	0.143983	0.14502	0.146966	0.144799	0.144669	0.143252	0.145351	0.144613	0.15147	0.146933	0.147858	0.146342	0.14814	0.148026	0.152084	0.152827	0.150919	0.149737	0.151844	0.151854	0.155615	0.155639	0.156169	0.15322	0.157766	0.159042	0.158442	0.161135	0.159729	0.162688	0.16368	0.164566	0.1669	0.165923	0.1655	0.165651	0.167969	0.168857	0.169679	0.170661	0.170433	0.172896	0.173004	0.171934	0.17443	0.175237	0.175587
non-JK 968	0.18471	0.180157	0.17929	0.174865	0.176288	0.176884	0.173465	0.177533	0.175752	0.173005	0.17506	0.175045	0.172424	0.171508	0.169899	0.168143	0.170856	0.171411	0.170842	0.171316	0.172468	0.173345	0.171106	0.174312	0.175347	0.174488	0.178921	0.179858	0.180706	0.179814	0.182102	0.180079	0.183074	0.182765	0.184628	0.186352	0.184949	0.186367	0.187029	0.188097	0.189484	0.18924	0.189957	0.19131	0.191572	0.192048	0.193114	0.194589	0.194826
non-JK 968	0.174654	0.17641	0.172066	0.171196	0.171977	0.170717	0.167557	0.167034	0.16737	0.168752	0.169016	0.165511	0.163003	0.165105	0.162799	0.165245	0.165283	0.165597	0.168262	0.167444	0.167988	0.170867	0.172825	0.170982	0.17279	0.173263	0.17511	0.176358	0.176103	0.177375	0.177264	0.177989	0.178746	0.179929	0.1812	0.180194	0.181399	0.181946	0.183578	0.184473	0.184478	0.185306	0.184435	0.186554	0.185678	0.186651	0.187737	0.188767	0.188948
non-JK 968	0.165974	0.160752	0.154761	0.159793	0.154352	0.151771	0.148293	0.148213	0.150169	0.148334	0.146218	0.147262	0.143411	0.145443	0.146739	0.142518	0.144413	0.14473	0.148408	0.146974	0.148392	0.150773	0.150355	0.149004	0.149703	0.151569	0.152385	0.153042	0.155122	0.15543	0.155401	0.155866	0.157727	0.156091	0.157338	0.158583	0.158882	0.159506	0.159471	0.160727	0.159683	0.16084	0.1613	0.161571	0.163187	0.162599	0.162688	0.163353	0.165702
non-JK 968	0.14949	0.154784	0.151489	0.14691	0.149885	0.151167	0.146983	0.145908	0.148564	0.149296	0.1472	0.151758	0.149333	0.149133	0.150661	0.150239	0.151911	0.153853	0.15415	0.157482	0.157354	0.160299	0.161591	0.160631	0.162742	0.162865	0.162983	0.164422	0.166753	0.16743	0.167415	0.167752	0.168376	0.168883	0.169755	0.173215	0.172177	0.173639	0.175241	0.174328	0.174471	0.177131	0.176576	0.178311	0.178369	0.178746	0.179303	0.18048	0.181072
non-JK 968	0.129372	0.123784	0.123858	0.131141	0.126928	0.130814	0.1287	0.126804	0.130815	0.128719	0.135826	0.131114	0.131315	0.130857	0.133177	0.132385	0.135476	0.138682	0.13613	0.135934	0.136982	0.138861	0.140641	0.140705	0.142879	0.139081	0.144095	0.143975	0.145287	0.147951	0.146663	0.149304	0.150522	0.15147	0.152502	0.151557	0.151666	0.152504	0.154216	0.155062	0.155675	0.156433	0.157166	0.159453	0.159014	0.159416	0.160498	0.161179	0.161645
non-JK 968	0.149927	0.142664	0.145903	0.142208	0.14459	0.144428	0.14121	0.144064	0.143344	0.141923	0.14438	0.14368	0.141501	0.140642	0.140312	0.14011	0.14112	0.140437	0.140448	0.140875	0.140872	0.14448	0.142691	0.144273	0.145616	0.144561	0.146335	0.147958	0.148782	0.147987	0.148172	0.14721	0.150536	0.149962	0.150889	0.152893	0.152333	0.152416	0.153746	0.154785	0.155185	0.154839	0.155464	0.156515	0.156988	0.157022	0.158073	0.158892	0.158388
non-JK 968	0.184492	0.186299	0.180818	0.18064	0.180297	0.179993	0.178357	0.178223	0.177351	0.178902	0.180633	0.177723	0.178438	0.17975	0.181046	0.18356	0.182062	0.184104	0.186129	0.187524	0.187873	0.191589	0.193372	0.192846	0.194683	0.196254	0.198199	0.200439	0.199406	0.200813	0.201321	0.202625	0.204018	0.205396	0.206145	0.205791	0.208336	0.208738	0.211023	0.211533	0.21231	0.213608	0.213122	0.214932	0.214699	0.21633	0.217911	0.218798	0.220133
non-JK 968	0.17894	0.175971	0.169374	0.176092	0.169484	0.168503	0.16676	0.164432	0.169856	0.166871	0.162609	0.166029	0.162743	0.164351	0.164508	0.162789	0.165196	0.165074	0.169338	0.169264	0.170047	0.172719	0.172884	0.172327	0.17248	0.173141	0.175167	0.175317	0.175898	0.177846	0.177064	0.178169	0.179367	0.178246	0.179986	0.18077	0.1815	0.18254	0.182042	0.182418	0.182631	0.184551	0.18452	0.18467	0.18608	0.185821	0.185721	0.186186	0.188012
non-JK 968	0.146036	0.146664	0.145446	0.139493	0.14261	0.142843	0.140494	0.13951	0.142915	0.142903	0.140505	0.14235	0.142003	0.142267	0.143667	0.142689	0.145614	0.146454	0.147465	0.15118	0.150532	0.154253	0.155248	0.154691	0.156483	0.156876	0.158034	0.159131	0.161463	0.162194	0.160969	0.162029	0.162792	0.163501	0.164405	0.168198	0.167437	0.168329	0.169972	0.169404	0.169243	0.172246	0.171405	0.174213	0.174521	0.17456	0.175049	0.176292	0.176995
non-JK 968	0.150378	0.145906	0.14807	0.155564	0.153942	0.15572	0.155112	0.153382	0.155689	0.155455	0.163004	0.160183	0.160892	0.159421	0.162018	0.162094	0.166709	0.16811	0.165716	0.166965	0.167823	0.171044	0.172318	0.174324	0.174884	0.173531	0.177855	0.179522	0.181537	0.183529	0.183367	0.186192	0.188482	0.189453	0.192262	0.191371	0.191989	0.192732	0.194024	0.195827	0.197155	0.198486	0.199587	0.201706	0.202372	0.201566	0.204042	0.20497	0.205499
non-JK 968	0.175881	0.175657	0.172137	0.170689	0.171722	0.172863	0.171145	0.171539	0.170466	0.170198	0.17057	0.170503	0.168908	0.166685	0.165823	0.166395	0.16621	0.167615	0.167066	0.168374	0.168599	0.17316	0.171758	0.171398	0.172679	0.172658	0.175489	0.177176	0.178338	0.178369	0.177759	0.177298	0.180553	0.180655	0.180739	0.182821	0.182345	0.183477	0.184304	0.185009	0.185956	0.18642	0.186179	0.187691	0.18799	0.188907	0.189782	0.190639	0.189794
non-JK 968	0.166178	0.166197	0.16153	0.163605	0.159145	0.161052	0.158096	0.157661	0.155427	0.155325	0.156205	0.152853	0.152342	0.152277	0.152343	0.154167	0.151912	0.15414	0.155743	0.155694	0.155663	0.158535	0.161069	0.158462	0.160511	0.161616	0.162009	0.164254	0.163822	0.165271	0.164534	0.16565	0.167125	0.168544	0.168285	0.168326	0.168978	0.170725	0.172429	0.172323	0.172221	0.173426	0.172796	0.175473	0.174606	0.175576	0.176486	0.177224	0.177542
non-JK 968	0.18022	0.177735	0.171786	0.177549	0.171995	0.169217	0.167556	0.167334	0.170495	0.167838	0.166034	0.169049	0.165461	0.166563	0.168852	0.167501	0.169583	0.170421	0.173794	0.172368	0.173659	0.176449	0.177072	0.176204	0.176437	0.178984	0.180697	0.18118	0.183966	0.184149	0.184376	0.184768	0.186396	0.18542	0.186594	0.188358	0.189524	0.189953	0.19038	0.191507	0.190793	0.191647	0.192594	0.193757	0.19562	0.194546	0.194893	0.195738	0.197998
non-JK 968	0.157757	0.159892	0.158193	0.15204	0.15648	0.157875	0.155415	0.155909	0.157791	0.156957	0.15466	0.159317	0.15733	0.156701	0.158997	0.159767	0.161508	0.163071	0.164096	0.167306	0.168261	0.170628	0.171822	0.171919	0.173724	0.17415	0.176016	0.176086	0.178315	0.17954	0.17925	0.180655	0.181477	0.181675	0.182926	0.186119	0.186342	0.187478	0.189788	0.189069	0.189043	0.191102	0.190587	0.193306	0.192849	0.193784	0.194492	0.19655	0.196748
non-JK 968	0.150158	0.144215	0.144401	0.150506	0.145722	0.14865	0.146641	0.144287	0.146335	0.14709	0.156287	0.148102	0.15178	0.151748	0.150202	0.150942	0.156169	0.155556	0.156311	0.153262	0.157144	0.157209	0.160445	0.160299	0.161709	0.160531	0.162694	0.162952	0.164389	0.16648	0.164928	0.167915	0.169037	0.171903	0.173647	0.173071	0.172388	0.173591	0.175504	0.17556	0.176673	0.176051	0.178361	0.17946	0.180611	0.180212	0.181709	0.183058	0.183411
non-JK 968	0.16599	0.159959	0.161504	0.158349	0.158041	0.158481	0.157685	0.157404	0.159159	0.156773	0.157803	0.160418	0.159179	0.155503	0.156982	0.153613	0.155512	0.158196	0.156375	0.157526	0.156141	0.157672	0.157164	0.159783	0.161421	0.159818	0.164017	0.164445	0.164769	0.163909	0.166385	0.163908	0.16708	0.16592	0.169012	0.168906	0.168744	0.169692	0.169289	0.170573	0.171678	0.172587	0.172712	0.173839	0.173346	0.174135	0.175529	0.17523	0.17585
non-JK 968	0.184048	0.1868	0.17798	0.181085	0.176806	0.177176	0.173927	0.172011	0.17118	0.170274	0.17341	0.169318	0.164942	0.167058	0.165086	0.167078	0.165534	0.165662	0.166856	0.167284	0.167008	0.170977	0.171706	0.169742	0.171876	0.172662	0.17319	0.175075	0.173198	0.174393	0.173768	0.175152	0.176831	0.176695	0.178099	0.176933	0.178241	0.178617	0.181029	0.180813	0.18148	0.181817	0.180298	0.182661	0.181891	0.182483	0.183184	0.184066	0.184581
non-JK 968	0.194694	0.190655	0.189222	0.192014	0.188642	0.186092	0.182797	0.184617	0.186925	0.183851	0.18578	0.18546	0.1842	0.185341	0.188312	0.186677	0.187567	0.189946	0.193162	0.192342	0.194453	0.196531	0.197043	0.196995	0.197477	0.200845	0.202632	0.202494	0.206046	0.204612	0.20574	0.206615	0.207686	0.206928	0.208167	0.20937	0.210074	0.211637	0.212051	0.212369	0.212324	0.213509	0.214582	0.215206	0.217314	0.216112	0.217572	0.217694	0.220094
non-JK 968	0.164073	0.170295	0.166207	0.161262	0.165496	0.16522	0.162302	0.162574	0.168258	0.166763	0.163395	0.168224	0.166039	0.166565	0.168921	0.169459	0.172539	0.174596	0.174749	0.178169	0.178161	0.179497	0.181822	0.181415	0.184731	0.1841	0.185772	0.186704	0.188897	0.189834	0.190231	0.190365	0.191043	0.191715	0.192917	0.196574	0.196442	0.1971	0.199371	0.198683	0.198327	0.200268	0.200828	0.203353	0.202956	0.203322	0.204052	0.205832	0.205835
non-JK 968	0.116038	0.115143	0.112205	0.112212	0.108339	0.112972	0.109092	0.10863	0.10715	0.110715	0.109376	0.108234	0.109669	0.109846	0.107096	0.108582	0.108161	0.108176	0.107964	0.107159	0.10553	0.104236	0.107195	0.108266	0.107391	0.10973	0.110258	0.108851	0.110015	0.112147	0.110658	0.111383	0.1119	0.113573	0.112795	0.114524	0.114758	0.11335	0.112885	0.114838	0.115414	0.114705	0.116773	0.117008	0.118769	0.118058	0.119574	0.118858	0.11969
non-JK 968	0.177491	0.173094	0.175725	0.172411	0.170472	0.171695	0.172788	0.16682	0.173061	0.172444	0.171171	0.173854	0.169155	0.169163	0.169409	0.170429	0.168824	0.172949	0.169886	0.172947	0.174011	0.176149	0.176163	0.17731	0.179496	0.179045	0.180815	0.181377	0.182258	0.182667	0.184107	0.184441	0.184493	0.184425	0.186338	0.18743	0.187412	0.189332	0.189326	0.190872	0.192805	0.191122	0.194647	0.193556	0.194163	0.19594	0.195301	0.197201	0.196541
non-JK 968	0.162304	0.161944	0.159827	0.153833	0.154427	0.153595	0.149912	0.152601	0.151218	0.148398	0.14854	0.143507	0.145466	0.143853	0.141514	0.140948	0.144492	0.142977	0.145806	0.145257	0.145666	0.14724	0.145236	0.147271	0.147461	0.149632	0.149257	0.14864	0.150838	0.150174	0.151022	0.15177	0.15004	0.151205	0.151216	0.152606	0.153492	0.15286	0.153982	0.154208	0.151821	0.155378	0.155343	0.154578	0.156683	0.156048	0.156829	0.155899	0.156253
non-JK 968	0.154214	0.152948	0.154375	0.153182	0.149473	0.146582	0.147304	0.145874	0.144799	0.145754	0.141539	0.140513	0.140884	0.139679	0.138663	0.139951	0.137489	0.138044	0.138636	0.142606	0.140866	0.140521	0.140654	0.143442	0.141112	0.141399	0.142448	0.14308	0.142884	0.143442	0.145908	0.145992	0.143796	0.145409	0.145339	0.145533	0.144812	0.144986	0.145752	0.146484	0.1463	0.14535	0.146807	0.147257	0.147373	0.147304	0.148409	0.147938	0.149768
non-JK 968	0.152542	0.151462	0.154849	0.151522	0.151984	0.151663	0.150887	0.149979	0.153649	0.153639	0.149965	0.153344	0.151763	0.149912	0.152597	0.153921	0.154425	0.157463	0.157383	0.160424	0.15895	0.162193	0.162016	0.162401	0.164005	0.165265	0.164894	0.166559	0.169212	0.167893	0.169646	0.171345	0.172167	0.172338	0.17344	0.173098	0.17364	0.17472	0.176254	0.177188	0.178417	0.178304	0.178726	0.179687	0.181426	0.182242	0.181758	0.184091	0.183244
non-JK 968	0.132094	0.133636	0.129651	0.132653	0.128541	0.134148	0.12995	0.132918	0.130468	0.13291	0.13198	0.131707	0.132421	0.132893	0.129766	0.130539	0.130851	0.13218	0.132042	0.131643	0.128326	0.128363	0.131427	0.132875	0.131637	0.135171	0.134136	0.13469	0.137143	0.138502	0.137509	0.13741	0.139622	0.140953	0.139993	0.141096	0.14214	0.140763	0.14025	0.141936	0.143205	0.14269	0.144818	0.146057	0.147053	0.146482	0.147812	0.147336	0.147749
non-JK 968	0.158312	0.153264	0.153616	0.151	0.148823	0.146464	0.14786	0.144672	0.148838	0.145552	0.145364	0.147497	0.143449	0.139497	0.141105	0.141336	0.139508	0.141174	0.138118	0.139348	0.140316	0.142244	0.139394	0.139727	0.142788	0.142209	0.142105	0.142815	0.144426	0.143162	0.14536	0.14595	0.145059	0.144451	0.147436	0.147048	0.147169	0.147992	0.146952	0.149186	0.14966	0.149063	0.150379	0.150034	0.150515	0.151422	0.15072	0.15187	0.151048
non-JK 968	0.159994	0.161008	0.162769	0.154069	0.156146	0.152046	0.152334	0.154313	0.150822	0.149006	0.148793	0.145874	0.147424	0.146196	0.144636	0.143355	0.145265	0.146202	0.148069	0.146613	0.14822	0.149168	0.146876	0.149559	0.149365	0.151333	0.151531	0.150509	0.153082	0.153057	0.153813	0.153558	0.152788	0.154352	0.154599	0.154892	0.155757	0.155967	0.156507	0.156529	0.155008	0.15848	0.158409	0.157518	0.159718	0.159678	0.15995	0.159182	0.159082
non-JK 968	0.173695	0.176379	0.175118	0.17239	0.171853	0.171906	0.172495	0.169575	0.170645	0.172737	0.169308	0.167729	0.170599	0.170436	0.169831	0.171412	0.170656	0.172933	0.17461	0.179182	0.177638	0.17671	0.177774	0.181264	0.177529	0.178895	0.181947	0.182311	0.184365	0.185204	0.186065	0.187074	0.18583	0.18727	0.187815	0.188612	0.188615	0.190239	0.190993	0.193002	0.193159	0.191554	0.194091	0.194306	0.196154	0.195406	0.196491	0.197068	0.199936
non-JK 968	0.1572	0.156427	0.16007	0.157376	0.160059	0.159252	0.157252	0.155787	0.161236	0.16307	0.160683	0.161272	0.161664	0.16057	0.163325	0.161662	0.163025	0.166058	0.167219	0.168097	0.168867	0.171733	0.173318	0.171931	0.175288	0.175263	0.176875	0.178515	0.180566	0.179736	0.181591	0.183271	0.184222	0.183723	0.186029	0.186109	0.187122	0.188039	0.188993	0.191295	0.190458	0.192268	0.192654	0.194166	0.195183	0.196066	0.19618	0.198139	0.197591
non-JK 968	0.127151	0.128975	0.12597	0.126508	0.124682	0.128872	0.126088	0.12688	0.125065	0.12765	0.128108	0.127158	0.128265	0.127452	0.126046	0.126685	0.126251	0.128095	0.127404	0.126965	0.125959	0.124188	0.128195	0.129641	0.128103	0.131447	0.13088	0.1311	0.131989	0.134755	0.13375	0.134511	0.134803	0.135791	0.136025	0.137494	0.137622	0.136582	0.136285	0.137431	0.138551	0.138213	0.140287	0.141008	0.142892	0.141937	0.143564	0.143245	0.143754
non-JK 968	0.180641	0.178889	0.178276	0.174583	0.177541	0.178997	0.177734	0.174345	0.183044	0.178888	0.179378	0.183026	0.1805	0.178358	0.181322	0.180781	0.181364	0.184503	0.1841	0.186701	0.188722	0.191453	0.190841	0.190449	0.194268	0.193452	0.194177	0.195782	0.198817	0.198436	0.200139	0.200488	0.200261	0.201043	0.204172	0.203986	0.205166	0.20574	0.205536	0.208193	0.208912	0.209269	0.210545	0.210717	0.211308	0.213546	0.214255	0.215691	0.214242
non-JK 968	0.14952	0.151702	0.150867	0.145216	0.14494	0.144864	0.143126	0.143968	0.145912	0.143431	0.144436	0.141253	0.141941	0.142959	0.141216	0.140085	0.142227	0.142143	0.145931	0.145729	0.146595	0.149547	0.147393	0.149144	0.149513	0.151672	0.151213	0.152069	0.153692	0.153806	0.154634	0.155278	0.154894	0.156377	0.156607	0.157209	0.159306	0.158397	0.159922	0.160147	0.158339	0.162453	0.162225	0.161829	0.16441	0.164186	0.164494	0.164138	0.164857
non-JK 968	0.150052	0.147349	0.152226	0.149203	0.14979	0.146988	0.146476	0.143951	0.148109	0.14542	0.142085	0.143579	0.145278	0.141772	0.144225	0.14529	0.146006	0.147748	0.149109	0.151088	0.150793	0.148223	0.153076	0.154013	0.153893	0.153825	0.155896	0.156858	0.157717	0.158042	0.158394	0.159539	0.160146	0.160524	0.161712	0.160869	0.161736	0.163965	0.164469	0.164699	0.165659	0.164428	0.166711	0.167597	0.168427	0.16816	0.169623	0.170169	0.171397
non-JK 968	0.124417	0.122416	0.122832	0.119621	0.122333	0.123271	0.118984	0.116141	0.119967	0.123184	0.118597	0.118899	0.117046	0.113311	0.11563	0.114661	0.114293	0.117899	0.116253	0.116052	0.115969	0.117981	0.119288	0.116657	0.120051	0.118015	0.119863	0.120418	0.122746	0.121678	0.122039	0.123059	0.122734	0.122721	0.123652	0.124045	0.12459	0.124133	0.125179	0.12678	0.125541	0.125957	0.126259	0.127037	0.127773	0.129079	0.128682	0.130023	0.128273
non-JK 968	0.162325	0.163382	0.16349	0.163186	0.161302	0.165695	0.163267	0.165779	0.164201	0.167244	0.167112	0.168189	0.170629	0.169582	0.169452	0.169151	0.171701	0.172481	0.173216	0.172984	0.171357	0.172756	0.17605	0.178902	0.178998	0.182876	0.183372	0.183893	0.18656	0.188559	0.188027	0.19053	0.191854	0.193319	0.193618	0.19551	0.196122	0.196583	0.196611	0.198607	0.199391	0.199552	0.202128	0.203783	0.20526	0.204669	0.20714	0.2068	0.209016
non-JK 968	0.15449	0.149909	0.149357	0.146787	0.146585	0.146319	0.147361	0.144148	0.148683	0.147185	0.145975	0.148976	0.142668	0.142764	0.144404	0.143401	0.142801	0.143833	0.143034	0.144856	0.145039	0.148128	0.147032	0.146613	0.150295	0.148679	0.150362	0.150577	0.151892	0.15131	0.153439	0.153873	0.153059	0.152566	0.155691	0.155755	0.155851	0.156452	0.156247	0.158792	0.15833	0.159537	0.160139	0.159741	0.160196	0.162059	0.162215	0.163704	0.161547
non-JK 968	0.165404	0.167334	0.166176	0.159816	0.160768	0.158105	0.158541	0.158922	0.157972	0.157483	0.158006	0.153659	0.155968	0.156191	0.153431	0.153941	0.156877	0.156489	0.16055	0.159483	0.160451	0.162941	0.159476	0.163161	0.163536	0.166451	0.165594	0.165701	0.169523	0.169941	0.170894	0.170501	0.170786	0.172499	0.172872	0.174483	0.174035	0.174422	0.17671	0.176056	0.175673	0.17835	0.177988	0.17843	0.180898	0.180372	0.181772	0.18076	0.182176
non-JK 968	0.162016	0.164356	0.165956	0.162395	0.159753	0.157558	0.156585	0.156035	0.156816	0.156392	0.15437	0.153932	0.155593	0.15395	0.154581	0.154646	0.153292	0.154756	0.156519	0.159569	0.159061	0.157102	0.15828	0.161933	0.158317	0.159529	0.161149	0.16183	0.16366	0.162613	0.164549	0.164738	0.164566	0.165412	0.166212	0.166461	0.166309	0.167341	0.16713	0.168443	0.169393	0.168147	0.170321	0.170527	0.17132	0.170973	0.171714	0.171555	0.17415
non-JK 968	0.119902	0.118918	0.120391	0.116724	0.121594	0.1194	0.116182	0.115415	0.119529	0.12125	0.11703	0.118482	0.116781	0.117524	0.118811	0.11755	0.116785	0.119629	0.117809	0.118358	0.118756	0.122324	0.122838	0.122053	0.124647	0.124406	0.125612	0.125546	0.127307	0.127667	0.127463	0.129484	0.128624	0.128426	0.130585	0.12966	0.131227	0.131512	0.13201	0.134517	0.133208	0.134586	0.135689	0.135726	0.136042	0.137274	0.13753	0.138839	0.137331
non-JK 968	0.147613	0.14692	0.148658	0.147803	0.143234	0.146124	0.145514	0.144314	0.145465	0.149419	0.144827	0.147093	0.149508	0.146426	0.147684	0.146693	0.146256	0.145531	0.146182	0.146358	0.145017	0.145878	0.148741	0.150105	0.149769	0.153199	0.151776	0.153408	0.153161	0.156155	0.154475	0.155875	0.156767	0.157817	0.156165	0.15812	0.1587	0.16053	0.158682	0.16023	0.162359	0.160149	0.162428	0.162969	0.164227	0.164469	0.164636	0.164329	0.165917
non-JK 968	0.176247	0.180648	0.173241	0.170718	0.169958	0.170655	0.168064	0.167764	0.170983	0.167007	0.167789	0.16573	0.164135	0.163017	0.161845	0.161327	0.163829	0.164918	0.166302	0.166502	0.166773	0.171099	0.166833	0.166266	0.17081	0.169583	0.171329	0.170749	0.172413	0.172769	0.173736	0.1748	0.174201	0.175371	0.177164	0.176672	0.178596	0.178071	0.178755	0.180477	0.179387	0.180865	0.181963	0.181171	0.182047	0.182607	0.182318	0.183515	0.182559
non-JK 968	0.177403	0.175944	0.175849	0.170273	0.172285	0.167335	0.169956	0.170088	0.166386	0.167082	0.165638	0.16304	0.162082	0.165016	0.160419	0.162753	0.165134	0.165956	0.16781	0.169584	0.16827	0.169816	0.167455	0.169776	0.170154	0.173863	0.172964	0.172365	0.175686	0.177054	0.177198	0.176564	0.176512	0.177559	0.17792	0.180168	0.179658	0.180693	0.182461	0.181514	0.181474	0.183802	0.183461	0.18394	0.185455	0.184989	0.186608	0.185793	0.187017
non-JK 968	0.154404	0.152359	0.158246	0.154709	0.15484	0.152159	0.152085	0.14795	0.153336	0.150548	0.150158	0.15059	0.15144	0.149926	0.153328	0.152333	0.153846	0.154295	0.156062	0.159643	0.159373	0.157139	0.160427	0.16207	0.161073	0.160577	0.163918	0.164408	0.165885	0.166058	0.166697	0.167644	0.167923	0.168874	0.169819	0.170233	0.170535	0.1729	0.171838	0.173238	0.174003	0.173259	0.174401	0.175548	0.17628	0.177157	0.177744	0.1784	0.179917
non-JK 968	0.135122	0.136864	0.13747	0.135912	0.137185	0.139058	0.137835	0.138612	0.141239	0.142883	0.141811	0.145794	0.142038	0.143105	0.146363	0.143732	0.143679	0.147448	0.147097	0.148593	0.149592	0.154263	0.15394	0.153284	0.156576	0.157327	0.157303	0.157603	0.159863	0.160487	0.16092	0.16329	0.163839	0.163395	0.165618	0.165311	0.166659	0.165457	0.167323	0.170506	0.167734	0.169109	0.171133	0.170826	0.172105	0.173015	0.173455	0.175576	0.173978
non-JK 968	0.146214	0.148543	0.148035	0.148646	0.145893	0.148901	0.146771	0.146838	0.146527	0.152802	0.148884	0.150566	0.152757	0.149546	0.152074	0.151829	0.152779	0.153243	0.153279	0.153807	0.153959	0.15381	0.157448	0.158733	0.158537	0.164068	0.162693	0.162733	0.163825	0.167109	0.164311	0.166725	0.167505	0.16958	0.168238	0.17023	0.170443	0.171588	0.17039	0.171801	0.173162	0.172937	0.174991	0.175788	0.177772	0.176814	0.178497	0.178239	0.179384
non-JK 968	0.185341	0.184352	0.182742	0.180535	0.181873	0.180639	0.179334	0.178129	0.179934	0.17976	0.179577	0.181976	0.179667	0.178006	0.178738	0.179277	0.180663	0.183387	0.183064	0.185133	0.186131	0.188885	0.187085	0.187021	0.190626	0.190732	0.191276	0.190853	0.19378	0.193614	0.195183	0.196486	0.196138	0.19684	0.199418	0.199416	0.200073	0.200569	0.201573	0.202775	0.202769	0.202865	0.204287	0.204878	0.205501	0.207112	0.207078	0.208416	0.207571
non-JK 968	0.156247	0.160633	0.157804	0.151467	0.152201	0.145474	0.148456	0.147729	0.144771	0.14499	0.145466	0.138635	0.139438	0.14154	0.134989	0.13748	0.137918	0.137058	0.141059	0.138225	0.138976	0.139688	0.137129	0.140443	0.140217	0.142152	0.140751	0.140798	0.142297	0.143417	0.143876	0.143238	0.142397	0.144096	0.143035	0.144543	0.144695	0.144332	0.145134	0.144786	0.143838	0.146145	0.145168	0.145552	0.147115	0.146484	0.147515	0.145848	0.147215
non-JK 968	0.144693	0.1453	0.14751	0.14419	0.144576	0.140303	0.138742	0.137232	0.139822	0.138135	0.134725	0.13519	0.135293	0.133331	0.135316	0.135511	0.134903	0.13682	0.137673	0.139527	0.139468	0.137886	0.140493	0.142052	0.140284	0.139802	0.143343	0.143406	0.1444	0.144933	0.145263	0.145376	0.146344	0.145761	0.147269	0.147153	0.14647	0.148379	0.148827	0.149389	0.149793	0.148993	0.149812	0.151005	0.152076	0.152151	0.152954	0.153661	0.154793
non-JK 968	0.117918	0.118653	0.122614	0.120314	0.11962	0.121328	0.118406	0.117501	0.120465	0.118751	0.120437	0.120656	0.117956	0.119562	0.120725	0.118437	0.118688	0.119703	0.119001	0.119924	0.120633	0.124404	0.124034	0.122788	0.125696	0.125522	0.125885	0.125643	0.128963	0.128693	0.12923	0.131452	0.130981	0.130665	0.132718	0.131704	0.132972	0.133018	0.133791	0.135661	0.133554	0.135234	0.136695	0.136378	0.13731	0.138036	0.137931	0.139557	0.138783
non-JK 968	0.138738	0.141922	0.139244	0.141953	0.14181	0.144669	0.143305	0.145091	0.142879	0.147257	0.146936	0.145658	0.147876	0.149325	0.146798	0.149122	0.149504	0.150156	0.151546	0.150318	0.150047	0.150358	0.152965	0.154921	0.153129	0.158351	0.158511	0.159221	0.160797	0.163441	0.163747	0.164613	0.16612	0.167603	0.168142	0.169649	0.170709	0.169218	0.17009	0.17059	0.173477	0.172759	0.175319	0.176418	0.17748	0.177559	0.178602	0.178552	0.180446
non-JK 968	0.144163	0.139594	0.139735	0.139682	0.136746	0.137046	0.1374	0.131927	0.13722	0.135955	0.133938	0.138166	0.131726	0.131314	0.130822	0.131426	0.129528	0.131705	0.128137	0.13003	0.130356	0.131813	0.130711	0.130419	0.133258	0.13235	0.132992	0.133137	0.133937	0.13329	0.135115	0.135704	0.134247	0.134805	0.136906	0.13668	0.136186	0.138503	0.137092	0.138119	0.139662	0.137149	0.140362	0.139788	0.139462	0.14039	0.140252	0.141459	0.139736
non-JK 968	0.151205	0.152787	0.151456	0.145689	0.144944	0.145816	0.141772	0.142415	0.142094	0.140098	0.141533	0.136069	0.138729	0.137559	0.135791	0.133805	0.138183	0.137744	0.139657	0.139705	0.139781	0.142069	0.139664	0.140367	0.142277	0.143638	0.144361	0.144069	0.146765	0.145225	0.147176	0.146232	0.145845	0.147859	0.148027	0.148796	0.150242	0.149909	0.151242	0.150622	0.149154	0.15285	0.152959	0.151335	0.154014	0.15405	0.154177	0.153466	0.154097
non-JK 968	0.151179	0.153833	0.155481	0.152546	0.150966	0.14815	0.146391	0.147351	0.146803	0.149496	0.144153	0.143053	0.14578	0.142439	0.144599	0.143587	0.143179	0.144532	0.146178	0.148354	0.148473	0.145728	0.147154	0.151101	0.147307	0.148645	0.150106	0.151454	0.152235	0.152764	0.154018	0.154471	0.153725	0.154411	0.154399	0.155559	0.154343	0.15581	0.156933	0.157327	0.15891	0.157319	0.158759	0.159054	0.159766	0.159671	0.160951	0.161349	0.163092
non-JK 968	0.140012	0.137854	0.141766	0.138326	0.136979	0.137169	0.135713	0.132372	0.137396	0.139931	0.133732	0.137969	0.135355	0.13235	0.134232	0.134076	0.134035	0.137189	0.13656	0.138841	0.13687	0.138173	0.139033	0.13894	0.140605	0.14068	0.141672	0.142448	0.144218	0.143647	0.144971	0.146185	0.145988	0.145631	0.146623	0.147031	0.147201	0.148508	0.148012	0.150211	0.149654	0.149652	0.150494	0.151088	0.152208	0.153021	0.152858	0.154119	0.153487
non-JK 968	0.115479	0.113026	0.114101	0.112116	0.111934	0.109219	0.109681	0.11028	0.109028	0.109446	0.115857	0.112131	0.110686	0.109574	0.113306	0.112091	0.114277	0.112022	0.115822	0.112903	0.112233	0.115774	0.114764	0.114862	0.116666	0.114993	0.118409	0.116296	0.116253	0.118746	0.119164	0.121311	0.120988	0.122167	0.123764	0.124709	0.123015	0.124963	0.125621	0.124434	0.126877	0.126725	0.128098	0.127217	0.127508	0.129089	0.12759	0.130011	0.131117
non-JK 968	0.145615	0.150693	0.146283	0.142059	0.141835	0.136025	0.141962	0.142231	0.14009	0.13722	0.139139	0.139884	0.139565	0.134919	0.134138	0.132619	0.136173	0.130646	0.133768	0.130887	0.130835	0.130728	0.13319	0.131392	0.131578	0.130995	0.132096	0.132235	0.133291	0.132961	0.134859	0.134582	0.134383	0.134779	0.135487	0.137116	0.136079	0.136368	0.135473	0.137157	0.139086	0.139238	0.139553	0.139093	0.14052	0.139346	0.140479	0.141114	0.141534
non-JK 968	0.149833	0.148997	0.147317	0.145558	0.142426	0.140215	0.144009	0.141283	0.140911	0.136505	0.137225	0.136837	0.13315	0.132444	0.131986	0.131726	0.130489	0.132612	0.134092	0.131023	0.132492	0.13297	0.133654	0.134638	0.135697	0.134815	0.136521	0.137939	0.138597	0.135978	0.137512	0.138601	0.138928	0.140288	0.140797	0.141509	0.141737	0.141264	0.142534	0.142592	0.143134	0.143836	0.143217	0.144461	0.144849	0.145798	0.145905	0.145799	0.145671
non-JK 968	0.158241	0.155187	0.152521	0.154963	0.153611	0.150421	0.147141	0.152573	0.148488	0.145367	0.146829	0.142042	0.144009	0.143074	0.140174	0.143435	0.144649	0.145889	0.146901	0.14643	0.146067	0.147951	0.147091	0.150684	0.152072	0.150216	0.15002	0.153219	0.152669	0.154317	0.155112	0.154582	0.155723	0.156137	0.154589	0.156815	0.157155	0.157501	0.159072	0.157757	0.15772	0.159418	0.160137	0.161244	0.161635	0.160863	0.162658	0.161917	0.162368
non-JK 968	0.135074	0.133835	0.135976	0.135553	0.135114	0.128757	0.132066	0.131411	0.132635	0.13482	0.130783	0.130599	0.131118	0.133847	0.131435	0.131695	0.132902	0.1353	0.136232	0.137268	0.138901	0.137788	0.140005	0.142109	0.142449	0.143229	0.143492	0.147935	0.146242	0.145683	0.147167	0.147549	0.149587	0.149178	0.149523	0.151224	0.151653	0.15331	0.152906	0.15506	0.154383	0.154945	0.156348	0.157558	0.158739	0.158724	0.159454	0.160048	0.160839
non-JK 968	0.105852	0.099366	0.099889	0.098756	0.098215	0.095953	0.095089	0.099714	0.096378	0.097401	0.100202	0.100523	0.09783	0.095303	0.100453	0.098844	0.100553	0.099194	0.103729	0.100284	0.101219	0.104179	0.102256	0.103373	0.104071	0.101881	0.105055	0.102928	0.104913	0.106557	0.107834	0.108453	0.108361	0.110218	0.109825	0.111726	0.109769	0.112318	0.111693	0.112314	0.114473	0.113789	0.11665	0.115277	0.114846	0.116645	0.116598	0.11897	0.119853
non-JK 968	0.156973	0.1614	0.154254	0.156497	0.157878	0.151122	0.155815	0.156492	0.154861	0.151316	0.153991	0.155453	0.155087	0.151902	0.150612	0.150659	0.152979	0.149869	0.151718	0.149859	0.151611	0.151901	0.155112	0.153341	0.154354	0.154296	0.154202	0.15445	0.15684	0.156641	0.158775	0.158217	0.157906	0.158369	0.159033	0.160588	0.160353	0.160503	0.159814	0.161738	0.162527	0.162906	0.163884	0.164136	0.165455	0.16383	0.165036	0.16587	0.167155
non-JK 968	0.170943	0.168245	0.166133	0.168437	0.166287	0.163003	0.164074	0.163796	0.163005	0.158829	0.159734	0.159114	0.155611	0.156509	0.155752	0.156469	0.156611	0.159467	0.159924	0.159264	0.161025	0.161792	0.162881	0.164497	0.165012	0.165086	0.166665	0.168127	0.167849	0.166858	0.167975	0.169568	0.170007	0.17095	0.171728	0.172518	0.173135	0.173556	0.175474	0.17471	0.176738	0.177062	0.177244	0.177929	0.178465	0.179407	0.179665	0.179656	0.179778
non-JK 968	0.151408	0.149627	0.144999	0.147071	0.146534	0.143716	0.139594	0.14304	0.139086	0.137186	0.136032	0.133199	0.133544	0.134313	0.130837	0.13363	0.134667	0.135362	0.136211	0.13641	0.136328	0.136389	0.135805	0.138802	0.139393	0.137713	0.139483	0.140628	0.140582	0.140531	0.141959	0.140757	0.142888	0.141962	0.141125	0.143612	0.143318	0.14484	0.145048	0.144952	0.144213	0.145575	0.146045	0.146656	0.146855	0.147114	0.14875	0.14768	0.147885
non-JK 968	0.1279	0.134064	0.134069	0.132631	0.132117	0.125082	0.128471	0.127535	0.129162	0.131124	0.126838	0.128443	0.127622	0.129466	0.125513	0.127079	0.127739	0.130285	0.131312	0.131172	0.133463	0.132508	0.133701	0.134362	0.134905	0.135234	0.136679	0.140001	0.137812	0.137128	0.138242	0.139655	0.140494	0.139234	0.14001	0.140879	0.14036	0.142625	0.141679	0.143641	0.143258	0.143292	0.145074	0.145481	0.145954	0.146142	0.14673	0.146776	0.147529
non-JK 968	0.109111	0.105439	0.109044	0.104239	0.106271	0.103706	0.10197	0.106234	0.103899	0.105632	0.106922	0.107182	0.10548	0.103391	0.105462	0.102162	0.107649	0.104994	0.108484	0.105565	0.106366	0.10947	0.107957	0.109339	0.109465	0.10853	0.111548	0.109941	0.110891	0.113812	0.114024	0.114651	0.114567	0.116845	0.11654	0.117657	0.116203	0.117179	0.118384	0.117605	0.120819	0.120131	0.122027	0.121191	0.121295	0.122019	0.121515	0.124384	0.124518
non-JK 968	0.125489	0.125462	0.125066	0.122809	0.126073	0.118428	0.122719	0.123847	0.121055	0.119844	0.119445	0.122605	0.120215	0.11736	0.11613	0.116674	0.118154	0.115338	0.116997	0.115375	0.116048	0.115824	0.119032	0.117141	0.117834	0.116947	0.117363	0.117614	0.119076	0.118441	0.120695	0.119119	0.119196	0.12	0.120298	0.12257	0.12053	0.120339	0.120842	0.122019	0.123391	0.123201	0.122997	0.122847	0.124484	0.122114	0.123516	0.124295	0.124539
non-JK 968	0.143543	0.141954	0.138467	0.13899	0.136902	0.131853	0.134572	0.131965	0.130989	0.129855	0.128358	0.128976	0.124697	0.123995	0.123593	0.123807	0.121893	0.125991	0.1248	0.123378	0.124662	0.125422	0.126088	0.125944	0.127143	0.125846	0.128186	0.129529	0.129057	0.127583	0.128365	0.129877	0.12992	0.130513	0.130792	0.13192	0.132424	0.131852	0.13358	0.133838	0.134033	0.133823	0.133479	0.134702	0.134766	0.135577	0.136034	0.136177	0.136304
non-JK 968	0.153922	0.155495	0.152209	0.15186	0.152001	0.146584	0.142501	0.145742	0.142419	0.140851	0.139615	0.136028	0.137258	0.135182	0.132909	0.135904	0.137122	0.137665	0.137396	0.138859	0.139099	0.137823	0.136764	0.141913	0.142245	0.139421	0.14003	0.142529	0.142704	0.142699	0.143971	0.144425	0.144784	0.143811	0.143943	0.145329	0.145561	0.146645	0.146593	0.146672	0.145695	0.147928	0.14813	0.149027	0.149184	0.149387	0.15062	0.149856	0.149749
non-JK 968	0.131309	0.13303	0.132611	0.129629	0.130513	0.124041	0.12858	0.126533	0.128569	0.127813	0.125877	0.125068	0.125091	0.126099	0.12332	0.123961	0.125098	0.126413	0.127656	0.127225	0.128043	0.127474	0.128221	0.129559	0.130221	0.130248	0.1304	0.13423	0.132746	0.131727	0.133234	0.13435	0.134322	0.134429	0.135379	0.136615	0.13593	0.137352	0.136309	0.138372	0.137574	0.138224	0.139213	0.140121	0.140322	0.141194	0.141459	0.141394	0.14194
non-JK 968	0.119415	0.119679	0.120091	0.116198	0.118313	0.116297	0.113813	0.118315	0.116794	0.117935	0.119178	0.120996	0.117572	0.115957	0.11914	0.116876	0.119935	0.117447	0.120608	0.118208	0.117267	0.121221	0.119914	0.120207	0.12152	0.119832	0.123059	0.121041	0.122597	0.124006	0.124996	0.126085	0.126223	0.127908	0.127964	0.128628	0.126877	0.128966	0.128454	0.129162	0.131517	0.129979	0.13195	0.131583	0.1316	0.133607	0.13255	0.134289	0.135203
non-JK 968	0.155017	0.156625	0.155208	0.153311	0.152996	0.150588	0.154383	0.152789	0.151371	0.151116	0.150912	0.152978	0.150295	0.15073	0.149298	0.149022	0.151347	0.147661	0.149147	0.148201	0.150493	0.150279	0.154564	0.152081	0.153338	0.153597	0.154171	0.155119	0.156376	0.156163	0.158584	0.157594	0.158832	0.159281	0.159894	0.161647	0.161365	0.160954	0.160913	0.162835	0.163997	0.165639	0.16482	0.165604	0.167199	0.166667	0.167858	0.167668	0.169585
non-JK 968	0.159856	0.158773	0.15663	0.157104	0.152563	0.151549	0.1515	0.151181	0.148806	0.144296	0.144224	0.143291	0.140795	0.141132	0.140144	0.139865	0.140237	0.14346	0.142481	0.142066	0.143675	0.14475	0.143755	0.144694	0.14477	0.144993	0.1461	0.14822	0.147046	0.146149	0.147417	0.148261	0.148613	0.149254	0.14919	0.149746	0.149676	0.150154	0.151548	0.151636	0.151965	0.152737	0.152362	0.152798	0.153571	0.153996	0.154403	0.154476	0.153863
non-JK 968	0.160778	0.159245	0.161885	0.161307	0.158828	0.157915	0.15435	0.158345	0.156223	0.154698	0.152502	0.150568	0.154104	0.153629	0.150806	0.152813	0.15605	0.158055	0.159557	0.159943	0.160616	0.160904	0.161764	0.164298	0.164711	0.164929	0.165078	0.167082	0.168562	0.16808	0.17061	0.167344	0.171452	0.169499	0.170432	0.17263	0.171861	0.174224	0.174533	0.17428	0.17445	0.176099	0.177164	0.177901	0.178526	0.178754	0.180702	0.179592	0.179505
non-JK 968	0.154885	0.155717	0.158186	0.158767	0.158473	0.152583	0.156816	0.152218	0.157372	0.159121	0.155702	0.156005	0.156617	0.15885	0.156485	0.158099	0.159394	0.162603	0.164267	0.163846	0.165657	0.165943	0.167843	0.16892	0.169665	0.170753	0.172788	0.175394	0.174925	0.174546	0.175721	0.176699	0.178465	0.177675	0.178182	0.179263	0.180173	0.182634	0.182267	0.18365	0.183683	0.184074	0.185512	0.186873	0.187189	0.188287	0.189039	0.188657	0.189451
non-JK 968	0.148232	0.145293	0.149601	0.147971	0.15092	0.147446	0.147306	0.152276	0.15007	0.152829	0.157099	0.156684	0.156716	0.152659	0.15709	0.154594	0.15923	0.157076	0.162286	0.158721	0.160079	0.162682	0.162875	0.163641	0.165818	0.164971	0.169148	0.167522	0.169512	0.17194	0.173689	0.175103	0.177299	0.178129	0.17904	0.18009	0.178403	0.180671	0.181751	0.181359	0.184063	0.183017	0.185729	0.18454	0.186095	0.187325	0.186381	0.189076	0.190471
non-JK 968	0.148702	0.149235	0.146914	0.146094	0.146058	0.142411	0.147644	0.14779	0.14413	0.143078	0.145903	0.147662	0.146657	0.14388	0.142622	0.142287	0.142858	0.140245	0.141982	0.140614	0.1421	0.143333	0.146026	0.143171	0.145626	0.145215	0.14552	0.14704	0.148332	0.148288	0.150834	0.149575	0.150274	0.151367	0.151832	0.154206	0.152615	0.15357	0.153307	0.154579	0.15576	0.156739	0.156847	0.157489	0.158571	0.157826	0.159072	0.159538	0.160951
non-JK 968	0.142708	0.141193	0.137881	0.137047	0.134425	0.133121	0.136708	0.131812	0.13347	0.128224	0.130709	0.131868	0.125886	0.127537	0.124057	0.12606	0.123547	0.125714	0.124854	0.124541	0.125166	0.125178	0.125078	0.125518	0.127393	0.125962	0.126626	0.129652	0.128509	0.127456	0.127614	0.128947	0.129122	0.129585	0.130099	0.13157	0.131039	0.130262	0.131597	0.131706	0.131443	0.132421	0.130714	0.132079	0.131893	0.132845	0.132412	0.132714	0.132687
non-JK 968	0.135363	0.13533	0.131363	0.133592	0.132642	0.132619	0.129179	0.130214	0.127017	0.124832	0.125205	0.1213	0.121992	0.120129	0.118966	0.120953	0.122635	0.122566	0.122514	0.123049	0.122736	0.123768	0.121174	0.123973	0.125321	0.123951	0.124243	0.125936	0.126047	0.126234	0.126891	0.127647	0.127135	0.126715	0.126354	0.128222	0.127667	0.128405	0.12988	0.128121	0.128245	0.129623	0.129444	0.130193	0.130365	0.130274	0.130895	0.130343	0.131501
non-JK 968	0.142208	0.146234	0.144421	0.146444	0.147691	0.139704	0.143673	0.141913	0.145433	0.145276	0.141719	0.142507	0.143399	0.145619	0.143945	0.144452	0.146334	0.147542	0.148757	0.150329	0.15105	0.151186	0.152675	0.15391	0.154367	0.155209	0.156773	0.159662	0.158358	0.15824	0.159924	0.16017	0.162126	0.161105	0.161673	0.162982	0.163633	0.165345	0.164768	0.166851	0.16688	0.167163	0.168508	0.169816	0.169625	0.170185	0.170855	0.171154	0.172293
non-JK 968	0.133054	0.133052	0.134863	0.131379	0.133976	0.13094	0.131705	0.132878	0.130964	0.132577	0.134809	0.134924	0.133365	0.130592	0.132951	0.131413	0.134717	0.132162	0.134954	0.130532	0.132109	0.135449	0.134266	0.133763	0.135347	0.133473	0.137496	0.135363	0.137557	0.13884	0.140255	0.14114	0.141824	0.141993	0.142427	0.142948	0.141496	0.143113	0.143406	0.144056	0.145907	0.145825	0.147605	0.146462	0.146347	0.147759	0.147342	0.14923	0.149675
non-JK 968	0.148887	0.150416	0.148261	0.148359	0.147303	0.142599	0.147553	0.145839	0.142492	0.140981	0.143004	0.144643	0.142165	0.139331	0.138351	0.136776	0.138063	0.13552	0.137122	0.134677	0.136254	0.136617	0.139771	0.137625	0.139422	0.139025	0.139133	0.140476	0.140655	0.140976	0.142159	0.142494	0.142379	0.143065	0.143201	0.144465	0.143921	0.144759	0.144566	0.145558	0.146018	0.147102	0.147298	0.14806	0.148345	0.148624	0.149645	0.149422	0.150166
non-JK 968	0.146721	0.146783	0.144599	0.143603	0.141925	0.139748	0.139857	0.138086	0.137743	0.134743	0.13361	0.133437	0.131325	0.131951	0.130754	0.130168	0.132389	0.134327	0.134411	0.132907	0.13506	0.135663	0.136576	0.137572	0.138589	0.139069	0.139614	0.141595	0.140355	0.140623	0.141263	0.143156	0.143713	0.143739	0.144796	0.145286	0.145178	0.14633	0.147267	0.147711	0.148582	0.148486	0.149631	0.149438	0.15086	0.151346	0.151511	0.151783	0.152401
non-JK 968	0.159181	0.15743	0.159273	0.158558	0.156795	0.157414	0.152562	0.156823	0.153326	0.152049	0.151102	0.14842	0.151743	0.151619	0.148133	0.149087	0.153061	0.153221	0.154843	0.154409	0.155448	0.155962	0.156633	0.158763	0.159599	0.1588	0.158966	0.161368	0.16236	0.162341	0.163816	0.162758	0.165352	0.163898	0.164549	0.16591	0.166186	0.167124	0.16756	0.167562	0.167307	0.168867	0.169806	0.170346	0.171084	0.170849	0.173061	0.172192	0.172767
non-JK 968	0.104952	0.103131	0.099737	0.102492	0.105287	0.09883	0.10347	0.099457	0.10271	0.101029	0.100694	0.098862	0.097663	0.100316	0.099197	0.100116	0.099189	0.099872	0.101634	0.101744	0.101719	0.102918	0.103318	0.103315	0.103559	0.105607	0.106251	0.107422	0.108503	0.107831	0.107119	0.108699	0.109518	0.110589	0.111124	0.112504	0.111335	0.112369	0.112728	0.114042	0.113356	0.114497	0.113742	0.116325	0.115212	0.116618	0.116956	0.116948	0.117826
non-JK 968	0.148084	0.145405	0.148513	0.146928	0.14695	0.147512	0.141973	0.148182	0.148184	0.14724	0.151795	0.153885	0.150323	0.147283	0.150968	0.149877	0.154858	0.151317	0.155923	0.151743	0.153726	0.156257	0.155708	0.157755	0.158932	0.156789	0.161945	0.158963	0.16261	0.163389	0.166013	0.166517	0.16798	0.169978	0.17063	0.170847	0.170092	0.172141	0.172902	0.173336	0.175553	0.174874	0.176779	0.176818	0.177006	0.178765	0.178093	0.180258	0.180952
non-JK 968	0.168859	0.170679	0.169272	0.165246	0.164555	0.162892	0.164964	0.164353	0.164179	0.160462	0.163561	0.166451	0.163098	0.16094	0.159814	0.159117	0.16079	0.156574	0.159657	0.157864	0.158766	0.157796	0.160793	0.160389	0.160809	0.162071	0.161148	0.161814	0.163839	0.163648	0.165285	0.16513	0.165272	0.166278	0.166261	0.168702	0.16777	0.168934	0.167437	0.168952	0.170812	0.171711	0.171616	0.172138	0.173761	0.172439	0.173677	0.174415	0.176009
non-JK 968	0.159555	0.157418	0.156182	0.154309	0.152686	0.149524	0.147752	0.146381	0.147104	0.142186	0.141624	0.140769	0.137363	0.137392	0.136879	0.135938	0.13618	0.138162	0.137436	0.136291	0.137448	0.138559	0.137802	0.138991	0.140236	0.139859	0.140751	0.142337	0.141459	0.140011	0.140479	0.14146	0.141628	0.142174	0.14272	0.143381	0.14287	0.143368	0.144366	0.144223	0.14458	0.144562	0.144372	0.145272	0.145681	0.146279	0.145691	0.146322	0.145992
non-JK 968	0.143067	0.142209	0.140712	0.141292	0.138086	0.137822	0.133261	0.135717	0.134711	0.132507	0.128592	0.126433	0.128917	0.126866	0.125027	0.126437	0.126858	0.128739	0.129082	0.128498	0.128781	0.12861	0.128142	0.131179	0.131326	0.12916	0.130737	0.131418	0.133067	0.131712	0.133498	0.130916	0.133704	0.132539	0.133148	0.13396	0.133546	0.135092	0.134809	0.134184	0.134259	0.135496	0.135917	0.135848	0.136078	0.135874	0.137875	0.136419	0.136643
non-JK 968	0.124984	0.123461	0.125519	0.124338	0.120936	0.117194	0.120162	0.115427	0.11925	0.118917	0.116035	0.116142	0.116489	0.116837	0.11468	0.113936	0.113365	0.114671	0.115521	0.115833	0.115885	0.116742	0.116543	0.117785	0.117101	0.118348	0.119207	0.121735	0.120775	0.120003	0.119812	0.121272	0.122336	0.121549	0.122509	0.122993	0.123521	0.124849	0.124342	0.125187	0.125016	0.125748	0.125606	0.126013	0.126962	0.127027	0.127897	0.12826	0.128279
non-JK 968	0.147751	0.145144	0.145822	0.145693	0.150115	0.148432	0.151503	0.150923	0.150668	0.155875	0.15404	0.156803	0.158283	0.157669	0.155796	0.159527	0.157455	0.157829	0.161109	0.162154	0.163315	0.16457	0.165009	0.165655	0.166624	0.169592	0.168451	0.172333	0.173348	0.175902	0.17673	0.178101	0.181456	0.181855	0.182091	0.182593	0.183307	0.183283	0.183754	0.185313	0.18591	0.186437	0.187774	0.18765	0.190099	0.190592	0.192013	0.192395	0.192354
non-JK 968	0.127937	0.125791	0.120506	0.124547	0.121866	0.125869	0.124041	0.120229	0.118722	0.119746	0.117918	0.116474	0.115201	0.116357	0.113973	0.115546	0.114858	0.112346	0.110497	0.111748	0.112481	0.114057	0.11225	0.112837	0.113033	0.112404	0.112839	0.114313	0.11535	0.114398	0.11488	0.116131	0.115399	0.114992	0.116379	0.117548	0.116728	0.117726	0.11789	0.118737	0.117858	0.119886	0.120043	0.120595	0.119247	0.12001	0.121522	0.122033	0.12284
non-JK 968	0.152985	0.154021	0.153402	0.150013	0.148128	0.148905	0.147626	0.148677	0.149007	0.150397	0.14487	0.144869	0.145091	0.14537	0.147355	0.144456	0.145799	0.146895	0.148236	0.150966	0.150541	0.151684	0.152899	0.153265	0.155254	0.157674	0.157399	0.158687	0.16009	0.160537	0.160503	0.159698	0.160652	0.16153	0.162254	0.161995	0.162622	0.164164	0.165325	0.164712	0.166004	0.167015	0.166556	0.168333	0.168323	0.169451	0.169876	0.169522	0.17118
non-JK 968	0.156637	0.157357	0.15507	0.155009	0.159714	0.15617	0.157203	0.15765	0.158399	0.160373	0.158335	0.157905	0.158565	0.159478	0.159174	0.163368	0.166101	0.166198	0.168085	0.168971	0.173047	0.173551	0.173309	0.176123	0.177367	0.17746	0.178655	0.18172	0.18304	0.183178	0.182803	0.18371	0.185923	0.185793	0.187256	0.189071	0.189388	0.191568	0.190189	0.19364	0.193377	0.19489	0.194862	0.197731	0.199167	0.198251	0.199018	0.199753	0.201194
non-JK 968	0.134456	0.131842	0.130483	0.135646	0.13089	0.135397	0.135802	0.136005	0.137363	0.138442	0.137555	0.136327	0.137412	0.1389	0.137683	0.138536	0.140861	0.142165	0.143815	0.145527	0.147836	0.148267	0.148056	0.150359	0.152743	0.153788	0.154546	0.154739	0.158599	0.156959	0.158497	0.158994	0.160274	0.159505	0.161279	0.163528	0.162968	0.164428	0.165918	0.166341	0.166917	0.16757	0.167871	0.169266	0.170313	0.169343	0.17149	0.172993	0.172333
non-JK 968	0.123991	0.121228	0.120541	0.118367	0.119783	0.118599	0.11966	0.117994	0.120874	0.123323	0.119624	0.122305	0.124002	0.122243	0.119683	0.123393	0.121062	0.121193	0.124558	0.123716	0.123294	0.124533	0.123868	0.124241	0.124116	0.12679	0.125646	0.128212	0.127106	0.129262	0.128785	0.131515	0.13197	0.132825	0.134017	0.132837	0.133769	0.133884	0.134861	0.134668	0.135471	0.135802	0.137062	0.13784	0.139012	0.139675	0.140067	0.141594	0.139933
non-JK 968	0.171634	0.171047	0.166656	0.170296	0.168859	0.17255	0.172864	0.170407	0.16822	0.17029	0.167618	0.166725	0.1677	0.167944	0.166023	0.168558	0.167529	0.168446	0.168397	0.169136	0.172443	0.17521	0.175344	0.17583	0.177054	0.177824	0.179588	0.181464	0.182869	0.183274	0.184451	0.185804	0.185878	0.186033	0.187623	0.189311	0.189098	0.190151	0.190719	0.193072	0.191973	0.194639	0.194918	0.196171	0.195254	0.195867	0.19853	0.199148	0.20027
non-JK 968	0.16146	0.162661	0.162074	0.159553	0.156281	0.157049	0.15553	0.155865	0.15548	0.154811	0.149261	0.14926	0.150073	0.148411	0.150201	0.147384	0.14916	0.148897	0.151489	0.153316	0.152707	0.154184	0.154966	0.155373	0.156944	0.159199	0.159768	0.161339	0.161978	0.162439	0.162853	0.162524	0.162998	0.163256	0.16415	0.163718	0.164643	0.165476	0.166986	0.166855	0.168268	0.16902	0.168682	0.170483	0.170447	0.171134	0.171628	0.171542	0.17322
non-JK 968	0.154133	0.153023	0.153311	0.150828	0.153475	0.148803	0.151941	0.15209	0.15428	0.154966	0.152382	0.152132	0.151877	0.152566	0.15085	0.156106	0.157478	0.157043	0.159559	0.159293	0.162621	0.162932	0.162981	0.164647	0.165176	0.166016	0.166931	0.170167	0.170319	0.171957	0.171703	0.171047	0.173125	0.17285	0.173651	0.175017	0.175827	0.177347	0.176452	0.179717	0.179061	0.179635	0.179568	0.18219	0.183276	0.182567	0.183225	0.184486	0.184928
non-JK 968	0.137312	0.137501	0.134825	0.136288	0.132501	0.137086	0.138362	0.140424	0.137735	0.139475	0.139503	0.139063	0.139795	0.140186	0.139319	0.138954	0.139364	0.143639	0.144435	0.145483	0.148344	0.148237	0.148584	0.149001	0.15133	0.1531	0.153779	0.15317	0.156496	0.156248	0.156948	0.156883	0.158778	0.158078	0.159192	0.160983	0.160479	0.161482	0.162855	0.164081	0.16403	0.164777	0.164919	0.165825	0.167266	0.166799	0.168823	0.16917	0.169094
non-JK 968	0.157086	0.156143	0.15751	0.158417	0.160042	0.160112	0.164283	0.162203	0.164784	0.168558	0.167798	0.168726	0.172011	0.170952	0.169259	0.17284	0.171702	0.173239	0.175811	0.177029	0.176679	0.179553	0.178954	0.179454	0.180709	0.184164	0.1834	0.187154	0.188431	0.189725	0.190245	0.193801	0.197387	0.196869	0.198231	0.198977	0.200703	0.199814	0.201058	0.202045	0.202451	0.204138	0.205001	0.205688	0.207773	0.208426	0.209743	0.210773	0.209949
non-JK 968	0.171221	0.170819	0.167668	0.170773	0.170523	0.175006	0.175922	0.172564	0.171184	0.173725	0.170596	0.171241	0.171721	0.172223	0.17089	0.172715	0.174694	0.175934	0.175253	0.176942	0.180789	0.182639	0.182471	0.183432	0.18543	0.185339	0.187282	0.190347	0.191818	0.191772	0.192989	0.194196	0.194567	0.194188	0.195929	0.198572	0.197823	0.198933	0.200559	0.201311	0.200372	0.204041	0.20343	0.204539	0.20433	0.204648	0.20776	0.208221	0.209617
non-JK 968	0.180436	0.180201	0.181296	0.18091	0.177645	0.177594	0.175875	0.178717	0.177176	0.179284	0.174582	0.174781	0.17447	0.17428	0.176981	0.174689	0.177495	0.17846	0.180876	0.183818	0.182997	0.183467	0.185774	0.185775	0.188285	0.191705	0.191043	0.192168	0.194528	0.194884	0.195419	0.194181	0.195735	0.196112	0.197431	0.197618	0.197584	0.199273	0.201174	0.20033	0.202286	0.202886	0.203159	0.204776	0.204957	0.206469	0.206531	0.206871	0.208605
non-JK 968	0.140997	0.141852	0.139935	0.140082	0.139876	0.136004	0.137937	0.137275	0.139163	0.13713	0.13689	0.134634	0.13407	0.134415	0.13328	0.13567	0.136567	0.136323	0.138282	0.139355	0.139722	0.140457	0.140787	0.14255	0.143621	0.143867	0.14454	0.146014	0.146193	0.148584	0.146897	0.146633	0.148191	0.147694	0.148355	0.148278	0.149332	0.150966	0.149637	0.152248	0.151026	0.151818	0.152329	0.152869	0.154787	0.153259	0.154761	0.15446	0.155287
non-JK 968	0.128383	0.127443	0.127642	0.12936	0.12488	0.127887	0.127598	0.128822	0.127564	0.130253	0.12848	0.126467	0.127185	0.128276	0.126031	0.124969	0.128398	0.131046	0.131511	0.130366	0.134681	0.135271	0.134361	0.136111	0.136944	0.139032	0.139856	0.138444	0.142884	0.142289	0.141567	0.142986	0.143668	0.143825	0.144375	0.146879	0.146102	0.146173	0.148081	0.149015	0.148334	0.14953	0.148919	0.150587	0.152471	0.151278	0.153215	0.153329	0.153601
non-JK 968	0.144697	0.143422	0.146204	0.143521	0.145129	0.146795	0.14863	0.146702	0.146744	0.151293	0.149854	0.152258	0.152976	0.151949	0.150352	0.153381	0.152135	0.151731	0.154893	0.154723	0.157055	0.156525	0.156158	0.156395	0.158426	0.160812	0.1597	0.163002	0.164974	0.165889	0.164627	0.168818	0.170767	0.170612	0.171521	0.171703	0.17228	0.1723	0.171826	0.1746	0.174546	0.175147	0.17727	0.177147	0.178528	0.179536	0.180128	0.181172	0.180361
non-JK 968	0.155608	0.152176	0.150296	0.150771	0.149556	0.152454	0.152676	0.150663	0.14623	0.149676	0.144906	0.144747	0.145624	0.144917	0.141715	0.143192	0.142619	0.142317	0.141396	0.142466	0.144495	0.144405	0.146362	0.145294	0.146163	0.147057	0.147068	0.148177	0.14994	0.149363	0.149003	0.150878	0.150613	0.151434	0.153116	0.152952	0.152642	0.153449	0.154863	0.155184	0.154275	0.156546	0.156882	0.157806	0.156506	0.157271	0.159272	0.158847	0.159922
non-JK 968	0.169527	0.168259	0.164716	0.164728	0.159137	0.159663	0.156825	0.157363	0.156905	0.155946	0.149787	0.149626	0.147924	0.147341	0.14919	0.145797	0.147464	0.148215	0.150043	0.151433	0.149524	0.15163	0.153101	0.152668	0.155232	0.156809	0.156751	0.158062	0.1584	0.159397	0.159384	0.15967	0.159659	0.161277	0.16146	0.161468	0.162121	0.162665	0.164733	0.164334	0.165868	0.167151	0.166626	0.168454	0.16849	0.169362	0.169724	0.169314	0.171625
non-JK 968	0.186208	0.186604	0.184954	0.184401	0.183006	0.179559	0.182715	0.179326	0.180761	0.181036	0.178133	0.176473	0.177668	0.176822	0.176188	0.18004	0.18037	0.181954	0.182634	0.181772	0.186574	0.186218	0.186884	0.188354	0.189013	0.189469	0.191231	0.193496	0.193782	0.195141	0.194469	0.194826	0.196639	0.1956	0.196203	0.197889	0.198372	0.199847	0.198808	0.201844	0.200968	0.201534	0.202292	0.204139	0.204911	0.204299	0.205291	0.205602	0.205808
non-JK 968	0.137333	0.136524	0.135898	0.139329	0.132626	0.134136	0.136108	0.136366	0.134271	0.136029	0.13534	0.133168	0.134772	0.1355	0.131598	0.131304	0.13345	0.136767	0.13513	0.136958	0.139651	0.140094	0.13903	0.140256	0.141393	0.143012	0.14381	0.142186	0.146006	0.145244	0.145585	0.146167	0.147173	0.146911	0.14671	0.148964	0.148518	0.148506	0.150283	0.151658	0.150823	0.152051	0.152072	0.152513	0.154766	0.152654	0.154533	0.154812	0.155228
non-JK 968	0.147303	0.14357	0.146701	0.143202	0.147393	0.144535	0.147323	0.144997	0.145053	0.149777	0.146296	0.149409	0.150578	0.15032	0.148711	0.150495	0.147634	0.15011	0.15125	0.151748	0.152501	0.154052	0.153662	0.154529	0.154788	0.159427	0.157968	0.161613	0.162743	0.163387	0.163831	0.16645	0.169077	0.168122	0.169282	0.169301	0.170501	0.170199	0.17041	0.172798	0.173222	0.174416	0.174837	0.175843	0.17729	0.178079	0.178931	0.179407	0.179468
non-JK 968	0.16355	0.160984	0.157975	0.158532	0.160594	0.162281	0.160633	0.157616	0.156424	0.157795	0.153866	0.155	0.153962	0.153797	0.152611	0.152633	0.153491	0.152925	0.150977	0.153235	0.153696	0.155865	0.154797	0.156296	0.157509	0.15671	0.158646	0.159702	0.161399	0.160689	0.161502	0.16245	0.162906	0.16176	0.16376	0.164871	0.164065	0.165158	0.16563	0.167357	0.16667	0.169487	0.168996	0.170052	0.168456	0.169128	0.171239	0.171347	0.172263
non-JK 968	0.139741	0.138934	0.138906	0.133175	0.13182	0.133133	0.129739	0.131325	0.128624	0.130366	0.124085	0.123298	0.122248	0.120505	0.120516	0.118834	0.118949	0.118127	0.119084	0.119782	0.118737	0.11867	0.120266	0.11829	0.121095	0.121273	0.121972	0.121858	0.123693	0.123217	0.123402	0.122799	0.123295	0.123479	0.123075	0.123568	0.12361	0.1239	0.124639	0.124285	0.125625	0.12533	0.124987	0.126033	0.125317	0.125697	0.125851	0.125461	0.126166
non-JK 968	0.171485	0.170788	0.171252	0.168244	0.167132	0.168089	0.169326	0.170527	0.166734	0.168703	0.165796	0.165001	0.166174	0.16397	0.164501	0.166524	0.170207	0.171244	0.172561	0.174003	0.174505	0.175156	0.175748	0.178082	0.179952	0.179707	0.181016	0.183426	0.184672	0.185669	0.185544	0.184225	0.186728	0.18556	0.186669	0.187391	0.187549	0.189795	0.18911	0.19116	0.191886	0.191045	0.193326	0.193859	0.195334	0.194777	0.195608	0.196329	0.196494
non-JK 968	0.163539	0.161632	0.161469	0.161031	0.159149	0.159987	0.161196	0.162236	0.162805	0.164395	0.163357	0.162016	0.165824	0.166193	0.163585	0.164976	0.168418	0.171489	0.171744	0.174076	0.176183	0.17767	0.178766	0.179624	0.180015	0.183151	0.183227	0.184953	0.186836	0.187363	0.186624	0.188278	0.189332	0.18958	0.189863	0.192719	0.192647	0.19331	0.19435	0.197191	0.196335	0.197861	0.197812	0.199893	0.200629	0.200965	0.202344	0.203506	0.203414
non-JK 968	0.130835	0.127984	0.130591	0.13025	0.133504	0.132852	0.134123	0.133946	0.133256	0.138037	0.13493	0.139211	0.139653	0.139242	0.137049	0.139897	0.137852	0.139207	0.142882	0.141537	0.141059	0.145062	0.142674	0.143834	0.144539	0.147684	0.147337	0.150788	0.151276	0.152213	0.152312	0.154558	0.156446	0.155737	0.157106	0.15716	0.157898	0.158122	0.158476	0.159988	0.160259	0.161187	0.162103	0.162671	0.16463	0.164701	0.16547	0.166012	0.165829
non-JK 968	0.149786	0.147354	0.148623	0.150534	0.148883	0.152456	0.153737	0.151424	0.147496	0.15101	0.148147	0.147454	0.149141	0.14966	0.147871	0.148959	0.148834	0.149303	0.149149	0.149773	0.153286	0.154883	0.155542	0.156099	0.158035	0.15861	0.159816	0.161202	0.162883	0.162386	0.162791	0.164662	0.164676	0.165083	0.16654	0.167067	0.167554	0.168739	0.170401	0.171034	0.170141	0.172929	0.172281	0.1747	0.173277	0.174275	0.176743	0.176461	0.177917
non-JK 968	0.165895	0.165832	0.16833	0.164956	0.162689	0.165732	0.161977	0.16538	0.165602	0.165089	0.160633	0.161187	0.162851	0.16154	0.164436	0.162966	0.165152	0.167175	0.168985	0.170831	0.171303	0.171504	0.174196	0.173852	0.176157	0.179026	0.179957	0.180965	0.181937	0.18299	0.182664	0.18209	0.184243	0.185112	0.186526	0.186575	0.18728	0.188074	0.189633	0.189202	0.190778	0.192114	0.191798	0.193563	0.193734	0.194264	0.195023	0.195159	0.196443
non-JK 968	0.146192	0.144648	0.139307	0.142168	0.143572	0.142445	0.13896	0.142522	0.139127	0.141412	0.138862	0.139122	0.139868	0.13833	0.13894	0.140819	0.142988	0.143489	0.144066	0.146042	0.14616	0.147044	0.148298	0.149885	0.152854	0.152124	0.15289	0.154074	0.155959	0.157266	0.156198	0.155421	0.157905	0.156824	0.157717	0.159097	0.15816	0.160786	0.159909	0.161551	0.163331	0.163166	0.163822	0.164384	0.165931	0.165361	0.166228	0.166226	0.166443
non-JK 968	0.094616	0.093713	0.093447	0.09715	0.090615	0.095907	0.097772	0.100196	0.097804	0.099939	0.100373	0.099517	0.101792	0.102532	0.10169	0.101121	0.104063	0.10694	0.105021	0.106407	0.110913	0.110104	0.110688	0.112231	0.113199	0.114998	0.116923	0.114787	0.119722	0.117929	0.119002	0.119791	0.121305	0.12078	0.121716	0.123876	0.12376	0.124041	0.126097	0.126492	0.127206	0.127397	0.127205	0.129671	0.130712	0.129827	0.13194	0.133223	0.132816
non-JK 968	0.167634	0.164989	0.168951	0.16685	0.17124	0.171564	0.173519	0.17179	0.173329	0.178029	0.17624	0.179993	0.180556	0.179741	0.178095	0.179977	0.179913	0.181482	0.184648	0.184885	0.185781	0.18841	0.186022	0.188139	0.190626	0.194345	0.192253	0.196503	0.198286	0.199793	0.200091	0.203821	0.206148	0.20701	0.208411	0.208601	0.209638	0.209297	0.209876	0.210952	0.212069	0.213042	0.214373	0.214727	0.216434	0.217563	0.21859	0.219083	0.21946
non-JK 968	0.181302	0.182201	0.177225	0.180392	0.182253	0.185217	0.186753	0.183659	0.183187	0.184946	0.183674	0.184725	0.185907	0.185821	0.184312	0.186093	0.186969	0.188723	0.187835	0.188699	0.192632	0.195881	0.194147	0.196322	0.199185	0.198502	0.20036	0.203974	0.205541	0.205862	0.207394	0.208529	0.207934	0.208076	0.211169	0.213289	0.212642	0.214018	0.214399	0.215922	0.215039	0.218386	0.219165	0.219862	0.219223	0.219355	0.222565	0.22343	0.224202
non-JK 968	0.154971	0.152461	0.154597	0.149867	0.147514	0.148067	0.144314	0.147513	0.14371	0.146529	0.140538	0.139947	0.137412	0.135957	0.137473	0.134986	0.136751	0.137395	0.136836	0.139662	0.13773	0.139386	0.139476	0.139345	0.141388	0.143497	0.142982	0.142945	0.14509	0.14449	0.144416	0.143166	0.144831	0.143935	0.145153	0.145221	0.146197	0.146162	0.147586	0.146728	0.147505	0.148842	0.147497	0.149322	0.148804	0.14976	0.149944	0.149144	0.150457
non-JK 968	0.174087	0.173913	0.173065	0.171888	0.172934	0.171084	0.172718	0.172042	0.17209	0.174649	0.172638	0.173074	0.171703	0.173347	0.172524	0.175107	0.179788	0.17998	0.181455	0.181786	0.184097	0.184964	0.185713	0.187503	0.189402	0.190143	0.191519	0.193904	0.19528	0.196888	0.196787	0.195024	0.198264	0.198117	0.197884	0.200287	0.200799	0.202874	0.202823	0.2042	0.204738	0.204851	0.205981	0.208009	0.209502	0.208048	0.209504	0.209785	0.211298
non-JK 968	0.130485	0.129633	0.126641	0.130085	0.12696	0.126781	0.127727	0.129651	0.129807	0.129382	0.129112	0.126306	0.127091	0.129327	0.126366	0.126542	0.127303	0.129654	0.130615	0.129338	0.133294	0.133577	0.13235	0.133313	0.134245	0.136298	0.137133	0.135663	0.138944	0.138282	0.138357	0.139101	0.1401	0.139564	0.139443	0.141865	0.140482	0.140968	0.142076	0.142837	0.142538	0.142594	0.143538	0.144248	0.145236	0.143711	0.145669	0.145768	0.145678
non-JK 968	0.133632	0.126143	0.128925	0.126106	0.126605	0.125857	0.124542	0.127271	0.128432	0.124986	0.128008	0.126063	0.128912	0.126096	0.124559	0.12642	0.124524	0.128535	0.126418	0.122745	0.126563	0.125472	0.125656	0.129392	0.127942	0.129215	0.130094	0.132142	0.131301	0.133237	0.133795	0.135136	0.135764	0.136605	0.135432	0.137273	0.137016	0.138346	0.139062	0.139138	0.139749	0.139632	0.141073	0.141406	0.144948	0.143054	0.144491	0.143735	0.145093
non-JK 968	0.166653	0.161144	0.165446	0.164165	0.164677	0.164752	0.15805	0.158598	0.161546	0.157455	0.158752	0.156841	0.157855	0.154086	0.156964	0.157738	0.153929	0.155205	0.156303	0.156772	0.157074	0.160465	0.160077	0.160139	0.162883	0.162821	0.161978	0.165337	0.166069	0.166867	0.16915	0.167819	0.169919	0.168371	0.170182	0.171262	0.171668	0.172084	0.173611	0.173847	0.17529	0.174795	0.175953	0.17513	0.176198	0.177766	0.178852	0.178886	0.179072
non-JK 968	0.172338	0.166536	0.168384	0.170847	0.165729	0.163157	0.160803	0.161071	0.160685	0.159255	0.158147	0.157926	0.158154	0.156264	0.155524	0.157241	0.156064	0.156831	0.158069	0.159661	0.159813	0.161488	0.162625	0.163445	0.164213	0.165433	0.165932	0.166386	0.170007	0.170248	0.170358	0.169647	0.169667	0.170279	0.170192	0.172027	0.171621	0.173404	0.173796	0.174736	0.174594	0.175203	0.175459	0.176743	0.176676	0.177823	0.177899	0.178729	0.178452
non-JK 968	0.141937	0.140745	0.139833	0.143294	0.138769	0.141054	0.136344	0.135711	0.135161	0.134574	0.133	0.13371	0.13362	0.132391	0.133134	0.133797	0.13354	0.134388	0.138012	0.1382	0.138288	0.139185	0.139892	0.141085	0.140864	0.143525	0.143304	0.144107	0.145623	0.145061	0.145041	0.146778	0.145741	0.14675	0.145622	0.146483	0.146762	0.148525	0.147501	0.149423	0.150052	0.149941	0.150343	0.150702	0.15231	0.151204	0.152202	0.152533	0.153425
non-JK 968	0.11814	0.116126	0.113075	0.114675	0.111063	0.114056	0.113815	0.110368	0.108123	0.108168	0.11144	0.107366	0.109836	0.108225	0.107171	0.10687	0.105157	0.106566	0.111027	0.109027	0.110103	0.109557	0.111227	0.110232	0.110199	0.111892	0.113155	0.113555	0.114844	0.113298	0.115925	0.116055	0.115661	0.116563	0.115497	0.116583	0.117157	0.11682	0.119635	0.119234	0.118827	0.119306	0.119999	0.119892	0.120563	0.121029	0.120748	0.121952	0.121524
non-JK 968	0.116757	0.108258	0.112041	0.110507	0.111284	0.11187	0.111904	0.112952	0.114841	0.115801	0.117228	0.115881	0.121917	0.120901	0.118722	0.116039	0.119997	0.121264	0.12221	0.122127	0.124708	0.124105	0.12189	0.128688	0.124079	0.12586	0.12801	0.128154	0.130575	0.131476	0.131416	0.133899	0.135621	0.136809	0.137457	0.138817	0.136453	0.138731	0.139142	0.140326	0.141172	0.140031	0.141223	0.142211	0.145809	0.143564	0.14517	0.145032	0.146529
non-JK 968	0.1677	0.161849	0.165423	0.162295	0.165058	0.165007	0.161247	0.159994	0.164748	0.158054	0.161553	0.159659	0.15967	0.157178	0.158745	0.159147	0.15731	0.157211	0.15929	0.157474	0.157922	0.160424	0.160349	0.162156	0.163834	0.162814	0.164728	0.168203	0.167086	0.169351	0.170478	0.169654	0.172191	0.171813	0.172794	0.174272	0.175431	0.175231	0.177124	0.176866	0.178485	0.178396	0.180005	0.179978	0.181639	0.182412	0.183369	0.183463	0.183909
non-JK 968	0.154544	0.148885	0.149731	0.152274	0.146491	0.145161	0.141948	0.140776	0.140886	0.137975	0.134636	0.133189	0.134539	0.132845	0.129863	0.132473	0.129174	0.130192	0.129132	0.131216	0.13027	0.131446	0.13096	0.132888	0.131314	0.133171	0.132074	0.133362	0.136562	0.135563	0.136475	0.13593	0.135628	0.135973	0.135876	0.137732	0.135975	0.137208	0.137521	0.138277	0.137815	0.138151	0.137441	0.13862	0.138768	0.13972	0.139181	0.140289	0.140331
non-JK 968	0.165378	0.168439	0.165435	0.166783	0.166921	0.1654	0.162748	0.163052	0.163025	0.162983	0.158951	0.160604	0.160214	0.161617	0.158674	0.159439	0.160926	0.162503	0.163224	0.164666	0.164468	0.1664	0.166864	0.17033	0.170675	0.171505	0.17252	0.172645	0.175567	0.17555	0.175848	0.177308	0.176626	0.177372	0.17724	0.177146	0.177781	0.17938	0.178829	0.18086	0.181718	0.182339	0.181337	0.183326	0.184102	0.184287	0.185031	0.185722	0.186529
non-JK 968	0.135371	0.135914	0.131884	0.132093	0.129581	0.132209	0.129542	0.130876	0.128813	0.128156	0.130901	0.12674	0.128293	0.128234	0.126357	0.124472	0.124424	0.127377	0.128902	0.128777	0.130808	0.130334	0.130791	0.131711	0.132115	0.134603	0.135344	0.134666	0.137713	0.13607	0.138404	0.138172	0.138674	0.13963	0.138954	0.140098	0.140692	0.140108	0.143606	0.142281	0.142454	0.143997	0.143197	0.143578	0.144578	0.145388	0.145124	0.14669	0.146063
non-JK 968	0.123639	0.113979	0.119387	0.115814	0.114447	0.115309	0.116423	0.117107	0.119025	0.11647	0.11744	0.119715	0.124057	0.12107	0.120826	0.11871	0.120188	0.122959	0.122502	0.119555	0.122493	0.123827	0.122169	0.126896	0.124007	0.12561	0.12609	0.127229	0.129319	0.129988	0.129957	0.131868	0.133229	0.133426	0.133524	0.134049	0.133994	0.135009	0.135854	0.135786	0.136448	0.134849	0.136317	0.137403	0.14029	0.138866	0.139705	0.139717	0.141696
non-JK 968	0.1721	0.1635	0.166354	0.164451	0.169775	0.168446	0.163014	0.163552	0.168591	0.162916	0.165425	0.164101	0.165802	0.16308	0.163951	0.164845	0.164313	0.164729	0.166543	0.165995	0.166795	0.169357	0.168908	0.171211	0.173085	0.173946	0.174753	0.178066	0.177688	0.180685	0.182035	0.179653	0.183259	0.18439	0.185439	0.186669	0.187912	0.187883	0.188257	0.189288	0.190996	0.191657	0.192808	0.193635	0.195182	0.195927	0.196679	0.197676	0.198213
non-JK 968	0.195463	0.191042	0.191286	0.19619	0.191548	0.191791	0.188316	0.188485	0.188723	0.188024	0.187077	0.184552	0.188076	0.187257	0.186692	0.18832	0.18647	0.189967	0.190752	0.19274	0.193956	0.194275	0.194698	0.196642	0.197448	0.199173	0.199439	0.201196	0.203481	0.204093	0.204265	0.204208	0.204742	0.20595	0.205344	0.20814	0.206833	0.208523	0.209979	0.209518	0.210212	0.211668	0.211305	0.212078	0.212527	0.21425	0.213438	0.214785	0.214491
non-JK 968	0.164267	0.163037	0.160221	0.163289	0.160736	0.157726	0.15608	0.155106	0.156712	0.153757	0.14987	0.151892	0.149621	0.150953	0.148201	0.148962	0.149725	0.151656	0.152309	0.154524	0.153511	0.154513	0.155404	0.15719	0.15724	0.158132	0.158829	0.160469	0.162479	0.164282	0.164054	0.162517	0.163899	0.163695	0.163858	0.163719	0.164288	0.165148	0.166103	0.167304	0.167547	0.168174	0.167654	0.169594	0.169831	0.170236	0.1711	0.171318	0.171986
non-JK 968	0.119222	0.121422	0.116355	0.115692	0.116099	0.116911	0.114332	0.114006	0.112472	0.110806	0.110204	0.108293	0.10915	0.107676	0.109688	0.104456	0.10612	0.108249	0.107909	0.107931	0.10911	0.108334	0.1081	0.108607	0.108622	0.109768	0.11127	0.110119	0.111813	0.109608	0.112937	0.111342	0.111208	0.112989	0.111955	0.113247	0.112927	0.112909	0.115167	0.113939	0.115182	0.115136	0.114907	0.115297	0.115307	0.115025	0.115542	0.115982	0.116121
non-JK 968	0.147493	0.138971	0.144834	0.143993	0.143378	0.144269	0.145683	0.147213	0.149091	0.147859	0.150328	0.152481	0.155916	0.153208	0.152646	0.151525	0.154122	0.155738	0.157314	0.154674	0.157403	0.158067	0.157465	0.162523	0.159382	0.161786	0.163706	0.164305	0.165227	0.167832	0.16856	0.169192	0.171764	0.172782	0.173035	0.175414	0.173842	0.175444	0.176234	0.177462	0.17772	0.177937	0.178833	0.179705	0.182965	0.181797	0.182665	0.182603	0.185486
non-JK 968	0.153964	0.147255	0.149554	0.147071	0.1498	0.148637	0.144442	0.145451	0.147382	0.142996	0.14588	0.14331	0.144485	0.140518	0.141449	0.141426	0.141801	0.14089	0.143363	0.140715	0.139314	0.140875	0.140828	0.143291	0.143464	0.144765	0.145171	0.147292	0.146283	0.148367	0.14956	0.147372	0.149471	0.150502	0.150621	0.151876	0.152058	0.152141	0.152659	0.152763	0.154227	0.154805	0.1557	0.15613	0.1583	0.157668	0.159004	0.158486	0.159715
non-JK 968	0.154991	0.149456	0.150555	0.154293	0.149062	0.150209	0.146191	0.146019	0.146315	0.144395	0.144286	0.14224	0.142364	0.141577	0.141172	0.14316	0.14102	0.143508	0.141906	0.143727	0.144599	0.146236	0.146593	0.147915	0.148362	0.148775	0.150482	0.151292	0.154034	0.154192	0.15405	0.155191	0.154734	0.155536	0.155715	0.157759	0.156164	0.15857	0.159381	0.15873	0.160334	0.160494	0.160232	0.1618	0.162861	0.163667	0.16246	0.164989	0.164448
non-JK 968	0.132531	0.131785	0.129208	0.130748	0.128563	0.125565	0.122229	0.121093	0.125541	0.120438	0.117887	0.118157	0.119359	0.118698	0.114689	0.116568	0.115955	0.117531	0.116462	0.118062	0.116954	0.118301	0.118907	0.120366	0.119509	0.120387	0.121018	0.121382	0.124059	0.124818	0.124602	0.124717	0.125557	0.124168	0.124115	0.123322	0.124953	0.125575	0.124605	0.126399	0.12643	0.127432	0.126512	0.127716	0.127643	0.128363	0.128868	0.129475	0.13013
non-JK 968	0.13108	0.132997	0.129999	0.130278	0.129217	0.132435	0.1299	0.131041	0.128765	0.127579	0.131855	0.129132	0.129234	0.130784	0.1302	0.127111	0.128047	0.130179	0.131505	0.132147	0.134068	0.134006	0.13494	0.13532	0.135489	0.137368	0.139412	0.139017	0.141606	0.140211	0.142697	0.142128	0.142399	0.144543	0.142774	0.144205	0.145352	0.144608	0.147074	0.146674	0.147082	0.148318	0.147402	0.149126	0.148369	0.149569	0.149091	0.150607	0.149982
non-JK 968	0.124343	0.116784	0.118953	0.116471	0.120254	0.119191	0.11618	0.118209	0.121529	0.118121	0.122719	0.121437	0.124168	0.11994	0.120323	0.120518	0.120014	0.123329	0.124613	0.119541	0.123446	0.123226	0.123851	0.127283	0.124697	0.126927	0.129328	0.130334	0.129609	0.131051	0.131494	0.132722	0.133577	0.134193	0.133838	0.135309	0.135065	0.135703	0.136934	0.135809	0.136878	0.137785	0.138687	0.139238	0.142674	0.140907	0.142658	0.141468	0.143314
non-JK 968	0.1368	0.129825	0.133349	0.130701	0.133802	0.133218	0.12516	0.125521	0.126873	0.124362	0.125358	0.122347	0.123682	0.11801	0.119357	0.120335	0.116201	0.116125	0.116553	0.115189	0.114472	0.116479	0.11547	0.114959	0.116551	0.114316	0.114065	0.11668	0.116416	0.116984	0.118343	0.116983	0.118219	0.116594	0.117682	0.117682	0.11831	0.118404	0.118644	0.118721	0.120246	0.118948	0.119742	0.118843	0.119086	0.119845	0.119846	0.12023	0.119957
non-JK 968	0.170347	0.162269	0.163516	0.166257	0.163277	0.159859	0.157275	0.156826	0.156166	0.155269	0.150692	0.150812	0.149777	0.150334	0.145901	0.149372	0.148164	0.148484	0.148155	0.149995	0.148525	0.151298	0.149941	0.152369	0.151715	0.152256	0.153004	0.153597	0.155973	0.156348	0.15673	0.155754	0.155919	0.155594	0.155798	0.156517	0.155831	0.157071	0.157318	0.15886	0.157926	0.158242	0.157989	0.159511	0.158773	0.159622	0.159139	0.16029	0.159652
non-JK 968	0.150916	0.152401	0.147977	0.15305	0.148816	0.148616	0.143244	0.142538	0.143966	0.141017	0.134963	0.136687	0.13753	0.136975	0.132767	0.133296	0.134138	0.134376	0.135626	0.134674	0.134141	0.135069	0.134777	0.136741	0.13665	0.137301	0.138248	0.137984	0.140419	0.139578	0.139313	0.140861	0.140151	0.14023	0.138872	0.138256	0.1392	0.140163	0.139117	0.141118	0.140517	0.140887	0.13984	0.141054	0.141383	0.141351	0.141869	0.142142	0.143119
non-JK 968	0.122618	0.115512	0.118894	0.118894	0.118199	0.118315	0.116716	0.119657	0.121511	0.119134	0.121438	0.120438	0.123723	0.120543	0.120119	0.119953	0.119747	0.123274	0.122538	0.119302	0.122397	0.122274	0.122218	0.125536	0.122704	0.124949	0.126607	0.127707	0.127297	0.129941	0.129927	0.130457	0.131279	0.131844	0.130535	0.131908	0.130828	0.133167	0.133123	0.13349	0.133429	0.133893	0.134671	0.135415	0.138032	0.136451	0.137608	0.137348	0.13893
non-JK 968	0.115592	0.112339	0.114037	0.117492	0.115763	0.117538	0.112129	0.115459	0.11357	0.111183	0.111369	0.109424	0.111272	0.108748	0.110835	0.110669	0.107111	0.108111	0.1089	0.107845	0.108957	0.11099	0.110428	0.109187	0.1117	0.111494	0.11064	0.113249	0.113802	0.114884	0.114648	0.113805	0.114425	0.114069	0.114821	0.116057	0.115085	0.116074	0.117461	0.117171	0.117933	0.117118	0.117205	0.116588	0.117356	0.119444	0.118495	0.120182	0.119376
non-JK 968	0.159552	0.155153	0.156629	0.159552	0.157473	0.155995	0.156258	0.155463	0.156069	0.155584	0.154089	0.155145	0.154671	0.1552	0.152561	0.156679	0.15863	0.158323	0.159866	0.162192	0.161668	0.164369	0.16563	0.167295	0.167919	0.170076	0.169815	0.171274	0.174175	0.174935	0.175853	0.17404	0.175248	0.176619	0.177692	0.177944	0.178227	0.179943	0.180349	0.18273	0.18275	0.183668	0.183872	0.184686	0.185546	0.186518	0.186649	0.187836	0.188136
non-JK 968	0.159552	0.155153	0.156629	0.159552	0.157473	0.155995	0.156258	0.155463	0.156069	0.155584	0.154089	0.155145	0.154671	0.1552	0.152561	0.156679	0.15863	0.158323	0.159866	0.162192	0.161668	0.164369	0.16563	0.167295	0.167919	0.170076	0.169815	0.171274	0.174175	0.174935	0.175853	0.17404	0.175248	0.176619	0.177692	0.177944	0.178227	0.179943	0.180349	0.18273	0.18275	0.183668	0.183872	0.184686	0.185546	0.186518	0.186649	0.187836	0.188136
non-JK 968	0.109121	0.111002	0.105827	0.107742	0.104469	0.103601	0.100236	0.099699	0.098786	0.096175	0.092476	0.093376	0.092868	0.091744	0.090419	0.089624	0.088165	0.088064	0.089678	0.088655	0.087103	0.086612	0.087471	0.088377	0.088564	0.089314	0.089125	0.087945	0.089488	0.088254	0.087658	0.09005	0.087806	0.089031	0.087154	0.08739	0.087184	0.087412	0.086265	0.087401	0.087578	0.087629	0.086595	0.087448	0.088219	0.086944	0.087305	0.087048	0.087351
non-JK 968	0.121882	0.123463	0.117518	0.119653	0.119711	0.124224	0.120744	0.121119	0.118914	0.119158	0.123663	0.118595	0.118661	0.120393	0.121006	0.119962	0.118977	0.122732	0.125798	0.123981	0.126139	0.125258	0.127365	0.128739	0.129387	0.131517	0.131313	0.132236	0.134748	0.132977	0.136907	0.137001	0.135882	0.137714	0.136595	0.138983	0.139084	0.139219	0.141887	0.140936	0.142123	0.143072	0.143616	0.143968	0.145444	0.145218	0.145921	0.147407	0.14662
non-JK 968	0.142298	0.134841	0.137808	0.137181	0.137684	0.135807	0.136237	0.137373	0.139785	0.138678	0.140266	0.140299	0.146898	0.142001	0.142615	0.14092	0.143407	0.144566	0.14512	0.144088	0.14626	0.146927	0.144966	0.151853	0.147948	0.151035	0.152325	0.153649	0.155654	0.156808	0.156559	0.158094	0.161434	0.161593	0.161736	0.163342	0.163314	0.164283	0.164726	0.166276	0.167162	0.165989	0.168696	0.169116	0.171496	0.170931	0.172207	0.172342	0.17459
non-JK 968	0.140582	0.130016	0.134978	0.13155	0.13668	0.133629	0.127984	0.12892	0.132117	0.126002	0.128154	0.128374	0.129135	0.125972	0.126488	0.125579	0.125613	0.125066	0.126095	0.125054	0.123955	0.125832	0.1242	0.126821	0.126349	0.126202	0.126814	0.12897	0.127092	0.127153	0.128625	0.126942	0.128568	0.129291	0.130024	0.130654	0.13112	0.130619	0.131604	0.131086	0.132002	0.131627	0.131728	0.132029	0.132675	0.132658	0.133481	0.13344	0.133773
non-JK 968	0.165803	0.160215	0.160625	0.164325	0.161368	0.160612	0.155472	0.157533	0.155345	0.15542	0.152924	0.15214	0.152718	0.15115	0.15139	0.151647	0.149733	0.150827	0.152249	0.153543	0.1533	0.156064	0.156185	0.156736	0.158348	0.157791	0.159086	0.160088	0.16259	0.161602	0.162332	0.16255	0.164374	0.164237	0.163966	0.166261	0.166184	0.16767	0.169045	0.168246	0.169367	0.169287	0.169626	0.170842	0.171146	0.172306	0.171311	0.173614	0.17396
non-JK 968	0.142611	0.141238	0.14047	0.141471	0.140502	0.137878	0.133079	0.131999	0.135807	0.13294	0.12938	0.129913	0.129589	0.129519	0.126479	0.12586	0.125991	0.127862	0.12838	0.129272	0.12846	0.129689	0.129716	0.131065	0.130419	0.131048	0.131454	0.132442	0.134994	0.136098	0.1357	0.135162	0.136089	0.136251	0.135989	0.135168	0.136364	0.136239	0.136626	0.138217	0.138524	0.139613	0.138276	0.139989	0.140208	0.140576	0.141647	0.141789	0.142014
non-JK 968	0.150432	0.152077	0.148295	0.149512	0.150365	0.151988	0.151091	0.150182	0.148797	0.151123	0.152839	0.14923	0.150808	0.152356	0.152655	0.150647	0.151253	0.15484	0.157283	0.157287	0.160304	0.160719	0.161873	0.162379	0.163895	0.16518	0.167133	0.166412	0.169989	0.168728	0.171356	0.170502	0.170886	0.172959	0.173152	0.174164	0.174341	0.17465	0.177965	0.178139	0.178163	0.17956	0.179483	0.180994	0.181107	0.181782	0.182386	0.183777	0.183726
non-JK 968	0.122653	0.116863	0.121938	0.118564	0.117648	0.116935	0.117397	0.118825	0.120081	0.12183	0.120073	0.122323	0.126747	0.124402	0.125225	0.12397	0.125309	0.125386	0.127851	0.126258	0.127394	0.129559	0.127746	0.133224	0.13024	0.131208	0.131682	0.131491	0.134854	0.135233	0.134175	0.136024	0.13912	0.1392	0.13975	0.143026	0.139807	0.143292	0.142521	0.143597	0.144941	0.143324	0.144725	0.144953	0.147004	0.146502	0.147548	0.14813	0.14879
non-JK 968	0.114798	0.107936	0.111678	0.104952	0.112442	0.108822	0.106473	0.106311	0.110125	0.104603	0.105574	0.104244	0.105495	0.102447	0.102549	0.099462	0.100928	0.102348	0.103292	0.101795	0.10093	0.100704	0.100386	0.101597	0.100846	0.101229	0.101806	0.102874	0.100965	0.103549	0.103625	0.10244	0.103159	0.103031	0.103512	0.104532	0.104271	0.103819	0.104995	0.1043	0.105919	0.105664	0.105923	0.10608	0.107377	0.106928	0.107146	0.106215	0.10708
non-JK 968	0.142167	0.138532	0.139533	0.142945	0.138953	0.138817	0.13547	0.135158	0.134187	0.132382	0.129873	0.127479	0.129003	0.127645	0.125363	0.127126	0.123898	0.12642	0.126913	0.126908	0.127489	0.128495	0.126851	0.128016	0.128365	0.128853	0.129665	0.130255	0.132245	0.130642	0.131399	0.131573	0.131004	0.13128	0.130854	0.132784	0.131472	0.133016	0.132928	0.132237	0.132391	0.132774	0.132601	0.133463	0.13332	0.134581	0.133697	0.134918	0.13421
non-JK 968	0.135404	0.137537	0.134596	0.138377	0.138457	0.137109	0.132491	0.133585	0.134975	0.131232	0.128174	0.128872	0.129844	0.129955	0.126951	0.128265	0.128216	0.130657	0.131918	0.131688	0.130974	0.131999	0.132656	0.134617	0.133816	0.134727	0.136784	0.135712	0.138155	0.138441	0.138584	0.139663	0.139223	0.139306	0.138759	0.138666	0.13896	0.140191	0.138533	0.140951	0.141351	0.141399	0.14051	0.142482	0.143124	0.143451	0.143833	0.144327	0.144808
non-JK 968	0.121349	0.121576	0.11685	0.11699	0.115049	0.119993	0.114971	0.116364	0.112691	0.112998	0.114718	0.112325	0.111147	0.112725	0.110286	0.110113	0.107924	0.110552	0.111489	0.111008	0.112159	0.111323	0.112605	0.111959	0.111903	0.111971	0.114543	0.114545	0.116162	0.113579	0.116609	0.116494	0.11527	0.117207	0.115526	0.117224	0.116978	0.116295	0.118287	0.11781	0.118031	0.118081	0.118844	0.11774	0.118343	0.1191	0.118447	0.119747	0.118825
non-JK 968	0.126688	0.11922	0.119887	0.118601	0.116067	0.118712	0.119295	0.119025	0.118063	0.118706	0.117993	0.120141	0.123689	0.122194	0.121115	0.119321	0.120718	0.1222	0.12401	0.120788	0.12299	0.123984	0.120927	0.126021	0.123139	0.124201	0.124593	0.124593	0.126727	0.126416	0.125984	0.126657	0.130031	0.12976	0.130083	0.132456	0.130194	0.131414	0.131797	0.131746	0.13231	0.131548	0.131501	0.133204	0.135275	0.13369	0.135325	0.135808	0.137003
non-JK 968	0.160674	0.152975	0.156558	0.152357	0.156286	0.153036	0.149463	0.149236	0.152862	0.147936	0.149546	0.148973	0.148519	0.147393	0.147042	0.145827	0.145874	0.146795	0.148094	0.143696	0.144838	0.146775	0.145451	0.147737	0.146858	0.14909	0.149835	0.150491	0.150024	0.152569	0.152709	0.151049	0.152658	0.153845	0.153926	0.154853	0.155096	0.155108	0.155911	0.156086	0.157296	0.157896	0.158944	0.158462	0.160355	0.159451	0.160385	0.160212	0.161102
non-JK 968	0.157645	0.148414	0.15185	0.153616	0.148608	0.145778	0.14087	0.14037	0.139894	0.138521	0.13633	0.131911	0.13325	0.131486	0.130329	0.129822	0.125701	0.128065	0.125792	0.126583	0.126936	0.127074	0.127017	0.127918	0.127842	0.127271	0.127777	0.129058	0.13094	0.130811	0.130583	0.130273	0.130537	0.129544	0.130434	0.131349	0.130414	0.131367	0.131909	0.131337	0.132303	0.132394	0.131567	0.131944	0.131945	0.132734	0.132226	0.133322	0.132648
non-JK 968	0.175262	0.175845	0.173546	0.178242	0.175034	0.172568	0.171356	0.170658	0.173259	0.17059	0.166493	0.168343	0.168764	0.169796	0.167205	0.168374	0.170205	0.171993	0.172396	0.174552	0.17415	0.175317	0.176603	0.179365	0.178857	0.180074	0.180923	0.181471	0.184214	0.185377	0.185109	0.186346	0.185697	0.186083	0.18597	0.185641	0.186853	0.188287	0.18808	0.190493	0.190513	0.191359	0.191042	0.192787	0.193806	0.194086	0.195109	0.195191	0.196279
non-JK 968	0.119036	0.11781	0.111283	0.112282	0.110751	0.113865	0.108612	0.109828	0.107609	0.105304	0.105701	0.104423	0.103943	0.102642	0.10397	0.098576	0.099813	0.101633	0.101978	0.101137	0.102532	0.102537	0.101759	0.102437	0.102287	0.102702	0.104682	0.104292	0.106065	0.104828	0.10597	0.105136	0.10488	0.105763	0.105422	0.106442	0.106655	0.106498	0.108227	0.107835	0.107229	0.108136	0.108398	0.109041	0.108516	0.108458	0.108559	0.109583	0.109377
non-JK 968	0.138269	0.127086	0.129694	0.127693	0.126366	0.128666	0.126217	0.124495	0.126192	0.125582	0.127135	0.127576	0.132714	0.128448	0.125761	0.126116	0.125766	0.127215	0.127213	0.125184	0.126906	0.127489	0.1246	0.129232	0.125728	0.127748	0.12762	0.127755	0.128758	0.128643	0.127754	0.128287	0.131485	0.1316	0.13013	0.132528	0.130071	0.13111	0.130792	0.131742	0.131735	0.130189	0.130716	0.131831	0.133404	0.133056	0.133391	0.133703	0.13484
non-JK 968	0.167645	0.156361	0.16064	0.155195	0.161553	0.158616	0.15319	0.154027	0.157008	0.151561	0.153874	0.152229	0.152255	0.14868	0.14698	0.146646	0.144818	0.144618	0.145982	0.143501	0.142205	0.14398	0.142499	0.144186	0.143999	0.143973	0.145227	0.147129	0.144972	0.148102	0.147874	0.146503	0.147315	0.14903	0.148966	0.149048	0.150115	0.149751	0.150595	0.149988	0.150879	0.151452	0.151422	0.152012	0.153447	0.152509	0.153433	0.152992	0.153587
non-JK 968	0.182077	0.174384	0.176949	0.181141	0.177199	0.174999	0.168968	0.170388	0.168306	0.167626	0.164894	0.163334	0.163383	0.162696	0.163042	0.162534	0.158744	0.161531	0.161625	0.162897	0.16387	0.165556	0.164184	0.165003	0.166225	0.16498	0.166981	0.168505	0.171432	0.17099	0.170831	0.170868	0.171755	0.171516	0.171798	0.173043	0.173429	0.174414	0.17536	0.174938	0.175245	0.175877	0.176494	0.177356	0.177927	0.178645	0.177448	0.180167	0.179647
non-JK 968	0.176356	0.178593	0.175743	0.178596	0.175723	0.170516	0.167668	0.166749	0.168225	0.164338	0.159642	0.160098	0.159052	0.160616	0.157207	0.158269	0.158216	0.159617	0.160924	0.160772	0.160296	0.161026	0.161934	0.164398	0.163342	0.164372	0.16565	0.166912	0.169314	0.168404	0.170118	0.169971	0.170232	0.169773	0.169578	0.169226	0.169795	0.170958	0.170578	0.172734	0.173546	0.173442	0.172505	0.174142	0.174251	0.175281	0.176311	0.176637	0.177412
non-JK 968	0.158405	0.1565	0.153523	0.15463	0.153339	0.154924	0.152777	0.151871	0.148893	0.149902	0.150631	0.146896	0.147102	0.148935	0.147718	0.145185	0.14643	0.149067	0.14973	0.148683	0.151429	0.150451	0.152263	0.151812	0.152928	0.155487	0.156557	0.156086	0.158793	0.1571	0.160413	0.159038	0.159225	0.160578	0.1606	0.161938	0.162675	0.161449	0.164025	0.164189	0.165266	0.166011	0.165812	0.167098	0.167042	0.167487	0.168082	0.1693	0.168735
non-JK 968	0.157393	0.147078	0.153545	0.152397	0.153004	0.152597	0.154958	0.15551	0.156745	0.157058	0.159342	0.158585	0.164065	0.159826	0.160632	0.159743	0.160359	0.163712	0.163415	0.160546	0.163834	0.166265	0.165345	0.170271	0.167021	0.169907	0.172281	0.173224	0.176665	0.177453	0.178712	0.180102	0.182191	0.182789	0.183995	0.185295	0.18487	0.186863	0.188558	0.189268	0.190281	0.191101	0.192776	0.193949	0.197097	0.197034	0.197672	0.197922	0.200365
non-JK 968	0.175083	0.165654	0.168678	0.165687	0.166386	0.167431	0.158737	0.158377	0.162161	0.154638	0.156704	0.152659	0.153272	0.149619	0.148725	0.147219	0.145292	0.143301	0.144765	0.141806	0.140599	0.14065	0.13992	0.140795	0.140639	0.140124	0.140407	0.141921	0.141571	0.14402	0.144078	0.142774	0.144015	0.143597	0.143496	0.145327	0.144746	0.144046	0.144627	0.144565	0.146406	0.145181	0.146197	0.145455	0.146028	0.146489	0.146035	0.146031	0.146537
non-JK 968	0.211096	0.205777	0.20333	0.206069	0.200957	0.199296	0.193588	0.194525	0.192531	0.19173	0.18898	0.185792	0.185819	0.184458	0.181437	0.183104	0.180259	0.182455	0.181874	0.183101	0.184458	0.184989	0.184559	0.186542	0.187164	0.187242	0.187807	0.187596	0.191888	0.19096	0.191021	0.19151	0.191451	0.192073	0.192242	0.193842	0.192653	0.193576	0.194441	0.19447	0.195591	0.195398	0.195091	0.195915	0.195871	0.197134	0.196592	0.198023	0.197191
non-JK 968	0.207023	0.20892	0.203745	0.204651	0.202903	0.199307	0.196285	0.196664	0.1951	0.191857	0.188167	0.188932	0.186988	0.186874	0.183291	0.184846	0.185634	0.187062	0.18806	0.188218	0.18763	0.18861	0.189378	0.191275	0.19061	0.191218	0.192881	0.192935	0.195249	0.194552	0.195148	0.196242	0.196186	0.195849	0.194944	0.194902	0.195368	0.196792	0.196281	0.198183	0.198492	0.198307	0.197578	0.199457	0.199664	0.199856	0.200882	0.2012	0.201671
non-JK 968	0.148881	0.144819	0.139632	0.143182	0.139302	0.144574	0.139586	0.140439	0.138986	0.136164	0.139873	0.137058	0.134915	0.134973	0.13352	0.131724	0.133239	0.134943	0.136617	0.136508	0.13685	0.137076	0.137612	0.13753	0.138481	0.139492	0.140441	0.139909	0.142961	0.140595	0.143807	0.142767	0.142815	0.144053	0.143247	0.144041	0.144983	0.144898	0.147455	0.147236	0.147145	0.148061	0.147167	0.148026	0.148756	0.148771	0.149037	0.150369	0.149775
non-JK 968	0.137622	0.127524	0.131445	0.131148	0.131838	0.129111	0.126279	0.130634	0.132249	0.127878	0.131691	0.131081	0.134865	0.130285	0.128793	0.129501	0.129802	0.132853	0.130968	0.12752	0.130951	0.131997	0.130082	0.133878	0.130128	0.132419	0.134015	0.133701	0.135226	0.137019	0.137487	0.137246	0.138107	0.138961	0.138222	0.140279	0.138271	0.140829	0.140148	0.140817	0.141335	0.141384	0.142144	0.142784	0.145575	0.144581	0.145835	0.145389	0.146559
non-JK 968	0.157606	0.149393	0.155617	0.153883	0.155157	0.155383	0.147802	0.148426	0.151159	0.148407	0.149248	0.147846	0.148618	0.144509	0.145284	0.146218	0.144328	0.144326	0.146075	0.145041	0.145203	0.147274	0.147056	0.14835	0.149435	0.149113	0.149406	0.153045	0.152646	0.153829	0.154961	0.153673	0.155842	0.155313	0.156361	0.157237	0.157449	0.157859	0.159456	0.159616	0.161047	0.160176	0.160771	0.162007	0.162012	0.162937	0.163143	0.164357	0.164479
non-JK 968	0.128478	0.120835	0.121578	0.124529	0.119998	0.117519	0.115856	0.116367	0.115274	0.113982	0.11093	0.110723	0.109252	0.107728	0.105262	0.107174	0.106245	0.105633	0.104087	0.106681	0.104988	0.105422	0.10546	0.107607	0.106444	0.107754	0.106636	0.107232	0.109573	0.110254	0.110614	0.109359	0.109833	0.109432	0.10944	0.110534	0.109146	0.110119	0.11083	0.111338	0.110594	0.110989	0.11045	0.111684	0.111115	0.112773	0.112071	0.112512	0.112427
non-JK 968	0.154122	0.150881	0.150276	0.153609	0.152564	0.150531	0.145353	0.145324	0.146195	0.141922	0.137153	0.138516	0.137544	0.138144	0.133698	0.134307	0.134649	0.136116	0.136785	0.136133	0.135464	0.136688	0.13826	0.139063	0.138896	0.139756	0.141205	0.141699	0.144071	0.144299	0.144818	0.145275	0.145298	0.145304	0.144572	0.144644	0.145127	0.145985	0.145097	0.146758	0.147567	0.148175	0.147327	0.148418	0.149637	0.14979	0.150483	0.15088	0.151533
non-JK 968	0.146696	0.147364	0.144928	0.145128	0.144721	0.145283	0.142281	0.141681	0.139522	0.1408	0.143083	0.138932	0.138139	0.139458	0.13813	0.135805	0.135376	0.139568	0.140926	0.140321	0.142285	0.142152	0.143085	0.14356	0.144749	0.147326	0.148594	0.149066	0.151906	0.149304	0.152795	0.15289	0.152643	0.153995	0.153417	0.154573	0.155052	0.155309	0.157509	0.157337	0.15818	0.159261	0.159029	0.160461	0.160552	0.161188	0.162304	0.163356	0.163207
non-JK 968	0.155973	0.146252	0.150052	0.150041	0.152523	0.149369	0.146616	0.150804	0.153092	0.14904	0.152899	0.15233	0.155983	0.152854	0.150772	0.15231	0.152537	0.155382	0.154595	0.150649	0.153871	0.153319	0.153661	0.158176	0.155087	0.15822	0.160713	0.161889	0.161001	0.163282	0.164934	0.165577	0.1663	0.16701	0.165855	0.167767	0.168088	0.169361	0.16995	0.169446	0.170209	0.171474	0.172143	0.173265	0.176856	0.174857	0.176646	0.175651	0.177802
non-JK 968	0.159277	0.15103	0.156418	0.154977	0.156145	0.156211	0.148013	0.147604	0.149149	0.145745	0.147378	0.145572	0.145821	0.142353	0.143627	0.142812	0.139654	0.140592	0.141239	0.140026	0.140598	0.142421	0.141715	0.141036	0.143899	0.14183	0.141114	0.144417	0.144575	0.145609	0.146883	0.145711	0.146905	0.146326	0.147451	0.148241	0.148167	0.1479	0.148997	0.149296	0.149971	0.149945	0.150431	0.150082	0.150982	0.151996	0.152487	0.152449	0.1522
non-JK 968	0.156799	0.152981	0.151022	0.15447	0.148816	0.146091	0.143595	0.142793	0.141388	0.139808	0.137275	0.135891	0.133814	0.132905	0.129736	0.133147	0.129878	0.130381	0.130231	0.13166	0.13171	0.133035	0.133212	0.133387	0.134692	0.133853	0.134837	0.134546	0.137575	0.138069	0.138142	0.136528	0.136092	0.136521	0.136778	0.138131	0.136435	0.13798	0.138138	0.139469	0.13864	0.138896	0.138324	0.139083	0.139511	0.140109	0.139744	0.140002	0.139674
non-JK 968	0.165456	0.169089	0.163577	0.167983	0.166398	0.164883	0.162297	0.161474	0.161812	0.160166	0.155569	0.156676	0.156647	0.157707	0.153921	0.15605	0.157282	0.159579	0.160085	0.160833	0.161408	0.161221	0.162557	0.165231	0.165313	0.16568	0.168338	0.167722	0.170974	0.17067	0.170551	0.172737	0.171767	0.171951	0.171267	0.172494	0.172898	0.174901	0.17348	0.176466	0.177932	0.177773	0.177053	0.178684	0.180105	0.179958	0.180963	0.181537	0.182809
non-JK 968	0.145035	0.146258	0.14115	0.139353	0.139704	0.143234	0.139221	0.140762	0.136067	0.136321	0.13985	0.13609	0.134653	0.135266	0.136355	0.132926	0.132008	0.134386	0.137267	0.135305	0.137689	0.136261	0.13796	0.13716	0.138679	0.139903	0.141252	0.141456	0.143222	0.14076	0.144039	0.143787	0.143102	0.144147	0.143234	0.144918	0.145875	0.145154	0.147999	0.147685	0.147717	0.148292	0.148969	0.149062	0.149327	0.150134	0.150321	0.151853	0.150721
non-JK 968	0.166937	0.158124	0.164609	0.162422	0.163294	0.164308	0.163878	0.165494	0.167017	0.166854	0.169014	0.169819	0.176539	0.171084	0.172118	0.170273	0.173242	0.174959	0.175691	0.175242	0.177427	0.177654	0.176613	0.18228	0.179027	0.180952	0.182502	0.184303	0.188359	0.188659	0.18936	0.191717	0.193901	0.195011	0.195024	0.197082	0.195533	0.197845	0.198221	0.200152	0.200766	0.20002	0.201666	0.2025	0.20527	0.204612	0.205354	0.205649	0.208171
non-JK 968	0.162635	0.153652	0.158927	0.152646	0.158759	0.154784	0.148753	0.149789	0.154027	0.149123	0.151392	0.148516	0.148812	0.147212	0.146424	0.144893	0.144921	0.144181	0.14589	0.142341	0.141966	0.143079	0.142671	0.145281	0.143818	0.144816	0.145411	0.147537	0.146008	0.148016	0.148037	0.146872	0.148306	0.149085	0.149638	0.149766	0.149915	0.150791	0.151195	0.150784	0.152496	0.152141	0.153035	0.15287	0.154401	0.153435	0.154864	0.153343	0.154203
non-JK 968	0.155932	0.149148	0.149176	0.153662	0.150549	0.148574	0.143761	0.142602	0.142559	0.138754	0.138797	0.136283	0.137257	0.136365	0.134967	0.135992	0.131915	0.134391	0.133956	0.133711	0.134533	0.13589	0.135773	0.137257	0.136543	0.136411	0.138202	0.138102	0.141002	0.140969	0.140405	0.141356	0.140815	0.141751	0.141377	0.143127	0.142575	0.14383	0.145122	0.143708	0.146034	0.145238	0.144736	0.145508	0.146245	0.146777	0.145746	0.14772	0.147255
non-JK 968	0.168693	0.169006	0.166793	0.168172	0.166899	0.164914	0.160617	0.16019	0.159359	0.158959	0.153166	0.155582	0.153764	0.154274	0.150403	0.153362	0.153351	0.154281	0.155673	0.155921	0.155809	0.157328	0.158052	0.160963	0.160873	0.161084	0.161624	0.16322	0.16545	0.167119	0.167069	0.165567	0.166913	0.167247	0.167311	0.167329	0.167992	0.169771	0.169422	0.171009	0.171224	0.171878	0.17208	0.173218	0.174285	0.175115	0.175496	0.176435	0.176819
non-JK 968	0.14061	0.136737	0.133075	0.13434	0.131367	0.132488	0.130762	0.128706	0.128656	0.125312	0.124686	0.123799	0.124691	0.121387	0.124216	0.120088	0.121455	0.123377	0.123158	0.123994	0.125485	0.124735	0.124954	0.125322	0.124674	0.126518	0.126574	0.127328	0.128786	0.127069	0.12889	0.127962	0.128227	0.129278	0.128269	0.129794	0.129504	0.130001	0.130711	0.130871	0.13066	0.131491	0.131412	0.13211	0.132405	0.132092	0.132648	0.133248	0.132816
non-JK 968	0.117956	0.112938	0.113246	0.112854	0.112028	0.111713	0.110282	0.109578	0.111363	0.111189	0.112848	0.110835	0.111662	0.114881	0.115195	0.115271	0.113532	0.115617	0.114571	0.115787	0.117474	0.117153	0.115742	0.117252	0.117684	0.114552	0.117017	0.12073	0.11963	0.121307	0.11847	0.121651	0.121052	0.124527	0.123335	0.123808	0.126164	0.126064	0.129357	0.128223	0.128726	0.129311	0.127976	0.128338	0.128859	0.130262	0.130241	0.130562	0.12996
non-JK 968	0.157177	0.163102	0.16049	0.156465	0.159031	0.160716	0.159157	0.160609	0.160793	0.162106	0.166261	0.161972	0.160622	0.162505	0.161655	0.160838	0.161689	0.163765	0.16279	0.165307	0.164588	0.16658	0.168146	0.167986	0.168108	0.171108	0.172822	0.173746	0.17637	0.180083	0.177767	0.179133	0.179546	0.181868	0.181354	0.182584	0.183533	0.185208	0.184714	0.186166	0.187367	0.190089	0.189319	0.19094	0.190981	0.191491	0.192445	0.192743	0.195056
non-JK 968	0.171611	0.168704	0.169229	0.165807	0.165331	0.161647	0.169715	0.166613	0.166051	0.168035	0.167903	0.164055	0.161723	0.162214	0.163619	0.164457	0.163394	0.16518	0.16865	0.171254	0.167663	0.169805	0.172153	0.172438	0.17321	0.176709	0.176894	0.177762	0.178696	0.179405	0.180363	0.181739	0.182289	0.181648	0.182806	0.183522	0.184392	0.185589	0.185505	0.187028	0.187659	0.18743	0.188945	0.18965	0.191214	0.191365	0.192142	0.192007	0.193099
non-JK 968	0.165717	0.163566	0.163943	0.164461	0.164997	0.160575	0.159619	0.163798	0.162401	0.157581	0.158997	0.159895	0.159052	0.159325	0.160609	0.162809	0.164356	0.163823	0.164239	0.166554	0.168277	0.169839	0.171021	0.170346	0.17387	0.173949	0.176053	0.177046	0.177088	0.176931	0.180624	0.179178	0.180007	0.181462	0.181881	0.181419	0.182948	0.184788	0.186141	0.185253	0.185099	0.186259	0.187718	0.187963	0.189323	0.18907	0.189782	0.190074	0.191049
non-JK 968	0.168989	0.172004	0.167959	0.168661	0.171458	0.170303	0.168498	0.168414	0.167986	0.166303	0.16719	0.165789	0.166838	0.169753	0.169292	0.168991	0.173026	0.172542	0.174268	0.175441	0.179382	0.180888	0.181242	0.183456	0.183768	0.184832	0.187382	0.188187	0.189936	0.189729	0.19156	0.191164	0.191484	0.193258	0.195918	0.196797	0.195476	0.19776	0.198351	0.199913	0.200221	0.199564	0.202395	0.202723	0.203429	0.203791	0.204796	0.206391	0.206677
non-JK 968	0.149737	0.147796	0.147301	0.147417	0.146358	0.144559	0.145555	0.146321	0.14847	0.14556	0.150593	0.147497	0.147723	0.153164	0.152592	0.155419	0.151947	0.152217	0.1517	0.155504	0.157494	0.1561	0.155244	0.157532	0.158347	0.156025	0.157269	0.16264	0.160504	0.165066	0.162093	0.164943	0.16535	0.16963	0.169439	0.170523	0.171685	0.170833	0.175148	0.175012	0.1761	0.176253	0.175066	0.175736	0.176308	0.177243	0.177505	0.178529	0.178787
non-JK 968	0.185557	0.190282	0.184529	0.182967	0.182487	0.184003	0.18177	0.181964	0.181769	0.183115	0.186294	0.182375	0.181016	0.183161	0.180659	0.181425	0.179976	0.180774	0.17924	0.182423	0.181696	0.182237	0.183019	0.183543	0.183194	0.18523	0.186559	0.18758	0.189658	0.192675	0.189938	0.191267	0.191885	0.192207	0.191595	0.192817	0.193343	0.19414	0.193657	0.195345	0.195712	0.197699	0.196474	0.196715	0.196965	0.196641	0.198073	0.197488	0.198792
non-JK 968	0.177634	0.177483	0.175365	0.178443	0.176024	0.172502	0.175684	0.175639	0.174032	0.174695	0.172953	0.172682	0.169391	0.169851	0.170614	0.173048	0.170385	0.17235	0.172598	0.175927	0.174169	0.174894	0.175983	0.177289	0.178071	0.181099	0.180567	0.182473	0.185386	0.185495	0.185775	0.186489	0.18681	0.187721	0.188091	0.188516	0.189864	0.189339	0.189395	0.191354	0.191775	0.193152	0.19237	0.193162	0.194312	0.195591	0.196309	0.195564	0.197444
non-JK 968	0.196764	0.19282	0.187924	0.187518	0.189329	0.183438	0.183565	0.185402	0.186014	0.181402	0.181218	0.179657	0.179768	0.178586	0.179726	0.181416	0.180998	0.18153	0.181049	0.182309	0.184618	0.184984	0.186043	0.185069	0.187976	0.189408	0.189997	0.191201	0.191468	0.192744	0.19325	0.193407	0.191924	0.193958	0.194366	0.194274	0.196248	0.196634	0.197925	0.196503	0.196412	0.197772	0.197511	0.198533	0.199437	0.199664	0.200559	0.200533	0.200445
non-JK 968	0.166716	0.172165	0.168496	0.169411	0.166678	0.166936	0.167718	0.165843	0.165381	0.164823	0.16486	0.162435	0.165347	0.167594	0.167365	0.166675	0.171674	0.170835	0.170125	0.172212	0.176083	0.177907	0.177628	0.179615	0.179639	0.181674	0.18142	0.183874	0.185956	0.184232	0.186459	0.186601	0.186849	0.187964	0.18972	0.190554	0.190301	0.191064	0.191867	0.19357	0.193563	0.192441	0.19588	0.1961	0.196693	0.196968	0.197029	0.198487	0.198784
non-JK 968	0.141505	0.137174	0.139872	0.140239	0.139346	0.140751	0.138195	0.139108	0.142113	0.139921	0.14316	0.142082	0.143246	0.146656	0.145555	0.147776	0.144349	0.14484	0.144363	0.147526	0.149638	0.149713	0.148059	0.150965	0.150632	0.1485	0.149979	0.155528	0.153983	0.156566	0.155206	0.156599	0.157341	0.162185	0.160858	0.162695	0.164193	0.163589	0.167311	0.167647	0.168294	0.168647	0.167475	0.168262	0.170053	0.171065	0.171171	0.1718	0.171146
non-JK 968	0.132294	0.136872	0.134022	0.129281	0.13064	0.131322	0.128997	0.129066	0.128984	0.131572	0.133302	0.12922	0.128137	0.128462	0.125212	0.126949	0.125285	0.125549	0.124423	0.126787	0.125349	0.126577	0.125446	0.125711	0.125036	0.12663	0.127044	0.127348	0.129535	0.131617	0.128613	0.129743	0.130527	0.131117	0.130412	0.131775	0.130994	0.132462	0.13221	0.132957	0.133466	0.134436	0.133551	0.134299	0.13427	0.133621	0.13383	0.134207	0.135449
non-JK 968	0.1557	0.15378	0.15135	0.150158	0.148314	0.144971	0.151911	0.149692	0.147614	0.14796	0.14508	0.141183	0.138517	0.138754	0.140728	0.140293	0.13862	0.139315	0.140749	0.143476	0.141045	0.14092	0.143146	0.141866	0.143628	0.145374	0.14581	0.145744	0.147621	0.148035	0.147575	0.147566	0.149315	0.147496	0.148576	0.148926	0.149663	0.149599	0.148881	0.150658	0.150217	0.149692	0.150295	0.150929	0.152506	0.152381	0.152241	0.152229	0.153362
non-JK 968	0.153656	0.15289	0.153211	0.147635	0.151786	0.147134	0.146633	0.148985	0.151488	0.146356	0.149456	0.146598	0.147265	0.145011	0.147538	0.150006	0.15034	0.150416	0.149955	0.151439	0.15418	0.154698	0.157133	0.156148	0.15824	0.160511	0.160236	0.160867	0.162715	0.164157	0.164776	0.165144	0.163831	0.165566	0.166376	0.166601	0.167851	0.169107	0.169338	0.168791	0.168732	0.169956	0.170348	0.17219	0.172218	0.172302	0.172708	0.173565	0.17401
non-JK 968	0.173135	0.172015	0.170935	0.17126	0.167179	0.167701	0.166483	0.16752	0.1686	0.167796	0.16861	0.166407	0.169314	0.169249	0.172328	0.171226	0.17482	0.174654	0.175525	0.177397	0.179465	0.182491	0.184038	0.184266	0.185697	0.187071	0.18805	0.189981	0.190653	0.190537	0.193146	0.192924	0.193848	0.194812	0.196125	0.196715	0.19708	0.199465	0.199613	0.200384	0.200551	0.200142	0.202917	0.203495	0.204673	0.205413	0.20568	0.206484	0.207358
non-JK 968	0.147176	0.14468	0.147841	0.147998	0.147599	0.148437	0.145331	0.147831	0.148783	0.147692	0.151283	0.149958	0.150946	0.15509	0.154993	0.156614	0.152874	0.154555	0.156157	0.158045	0.160408	0.161369	0.160069	0.163141	0.162196	0.161005	0.163409	0.167139	0.166685	0.171077	0.169073	0.171951	0.172501	0.175298	0.176118	0.177433	0.1791	0.177377	0.181057	0.181247	0.182366	0.182746	0.182342	0.183416	0.185032	0.186159	0.186836	0.187231	0.186928
non-JK 968	0.12393	0.129359	0.124105	0.121791	0.11903	0.121403	0.120351	0.118887	0.119714	0.120226	0.122201	0.117535	0.117018	0.116925	0.11428	0.117698	0.115105	0.115482	0.11343	0.115948	0.114357	0.114418	0.113825	0.112742	0.111829	0.114137	0.112763	0.112849	0.11529	0.118329	0.115203	0.114896	0.115452	0.116273	0.116265	0.116587	0.116754	0.118402	0.11703	0.118071	0.118373	0.119855	0.118644	0.11924	0.11954	0.118793	0.118966	0.118905	0.119749
non-JK 968	0.167599	0.166453	0.164633	0.164251	0.1608	0.160656	0.16382	0.163376	0.160407	0.163101	0.160301	0.15883	0.156316	0.156166	0.156755	0.15826	0.157549	0.158591	0.160514	0.163684	0.160986	0.162268	0.163578	0.164045	0.165358	0.16766	0.167313	0.168051	0.170775	0.171535	0.171466	0.172454	0.173505	0.173293	0.174604	0.175253	0.175197	0.176183	0.175912	0.178593	0.178935	0.178687	0.179195	0.180179	0.181992	0.182486	0.182415	0.182325	0.183601
non-JK 968	0.140365	0.138387	0.136413	0.134325	0.134447	0.132093	0.131014	0.133488	0.135493	0.127845	0.128831	0.129471	0.127957	0.127776	0.12829	0.129081	0.12987	0.130258	0.129017	0.129397	0.13167	0.13351	0.134314	0.133521	0.13594	0.136536	0.136631	0.137563	0.137658	0.138614	0.139968	0.140078	0.139218	0.140301	0.141943	0.141756	0.143126	0.142905	0.14416	0.14315	0.143805	0.144182	0.145238	0.145088	0.145462	0.146139	0.146423	0.146365	0.147054
non-JK 968	0.153262	0.156958	0.157371	0.154902	0.15239	0.154117	0.152675	0.151553	0.154289	0.151272	0.152827	0.149351	0.151554	0.153947	0.15584	0.152705	0.157264	0.156401	0.157404	0.158401	0.161408	0.163955	0.165049	0.167107	0.166854	0.168786	0.168777	0.171438	0.172376	0.171954	0.174007	0.174626	0.175213	0.175988	0.177601	0.178023	0.178074	0.180242	0.180555	0.181636	0.182028	0.181095	0.184547	0.184682	0.185312	0.186376	0.186313	0.18782	0.188533
non-JK 968	0.139515	0.135119	0.136456	0.136735	0.136583	0.135411	0.135221	0.134804	0.133699	0.136141	0.139276	0.137703	0.136657	0.138483	0.137589	0.135433	0.137004	0.13639	0.13664	0.139256	0.142233	0.140696	0.138923	0.141671	0.140752	0.140017	0.14163	0.143716	0.144623	0.147139	0.145455	0.147499	0.147082	0.149199	0.149161	0.150488	0.151447	0.149177	0.152817	0.152767	0.154461	0.153772	0.154019	0.154946	0.155342	0.156118	0.156353	0.156022	0.156729
non-JK 968	0.163062	0.169109	0.1623	0.16007	0.15827	0.1586	0.157303	0.158712	0.157806	0.157377	0.160408	0.157024	0.155724	0.154418	0.152706	0.153692	0.151591	0.151935	0.151134	0.15328	0.151821	0.152934	0.152308	0.152167	0.153183	0.154403	0.154701	0.154843	0.158241	0.160278	0.157643	0.157617	0.158606	0.159313	0.158245	0.159817	0.159997	0.161475	0.160621	0.16177	0.162988	0.163958	0.163285	0.164036	0.163645	0.164091	0.164072	0.164291	0.166256
non-JK 968	0.20359	0.201126	0.198959	0.196507	0.192536	0.193075	0.193641	0.193809	0.190419	0.190468	0.187199	0.184864	0.182798	0.181934	0.182179	0.183354	0.181321	0.182732	0.185135	0.187016	0.184469	0.184714	0.186324	0.186264	0.186818	0.189781	0.189074	0.191523	0.192569	0.193161	0.194019	0.193894	0.194192	0.194227	0.194848	0.19524	0.196286	0.197324	0.197398	0.199905	0.199055	0.199	0.200134	0.200379	0.201794	0.202282	0.202462	0.20202	0.203473
non-JK 968	0.1885	0.182629	0.180701	0.17671	0.176229	0.173267	0.170955	0.170355	0.169022	0.165851	0.164965	0.162474	0.160973	0.159804	0.159838	0.16095	0.160954	0.160752	0.160408	0.160924	0.162814	0.163383	0.163892	0.162823	0.16546	0.166282	0.165758	0.167145	0.168111	0.168334	0.169684	0.169271	0.168127	0.169678	0.170874	0.170165	0.171014	0.171259	0.172224	0.171367	0.170439	0.171726	0.17253	0.172673	0.173458	0.173086	0.174343	0.173533	0.173383
non-JK 968	0.19691	0.197574	0.196214	0.198265	0.193126	0.195386	0.192492	0.191765	0.194967	0.193242	0.194261	0.192	0.196482	0.198373	0.200223	0.200218	0.203117	0.204696	0.205785	0.206196	0.210067	0.213049	0.214933	0.216818	0.217921	0.219781	0.221107	0.223372	0.224716	0.22515	0.227028	0.227856	0.228742	0.230451	0.232195	0.232529	0.233324	0.236044	0.237323	0.237499	0.237932	0.238705	0.242262	0.242988	0.242796	0.244834	0.244634	0.246009	0.246279
non-JK 968	0.161887	0.154596	0.160131	0.159514	0.158867	0.163192	0.160538	0.158507	0.162434	0.162911	0.164348	0.163735	0.165228	0.167002	0.168022	0.167157	0.167942	0.166418	0.167632	0.171728	0.172597	0.173523	0.173455	0.175082	0.175697	0.174181	0.176526	0.179757	0.180117	0.184878	0.182706	0.184804	0.18636	0.188725	0.189575	0.190629	0.192499	0.190686	0.194207	0.195491	0.197354	0.196999	0.196247	0.197458	0.199083	0.2	0.200295	0.199802	0.199594
non-JK 968	0.11949	0.122608	0.115976	0.113758	0.1145	0.113757	0.113769	0.10908	0.110521	0.111929	0.112305	0.108012	0.106698	0.108413	0.10547	0.105821	0.103746	0.103595	0.10165	0.103295	0.100367	0.100155	0.100302	0.099338	0.098039	0.099616	0.100108	0.098626	0.099587	0.10317	0.098518	0.099438	0.099454	0.099137	0.09853	0.099576	0.099611	0.099914	0.099208	0.09985	0.100025	0.101384	0.099563	0.099224	0.099277	0.098492	0.098527	0.098088	0.098498
non-JK 968	0.172954	0.171545	0.170652	0.167279	0.166902	0.164471	0.168498	0.167606	0.166089	0.169917	0.167523	0.164219	0.162157	0.162661	0.164243	0.16504	0.164115	0.165697	0.167175	0.17068	0.167486	0.168456	0.170085	0.170079	0.171585	0.17456	0.174023	0.175418	0.176865	0.176496	0.177758	0.17838	0.179003	0.17858	0.178866	0.179965	0.180957	0.181722	0.181877	0.183544	0.183003	0.182947	0.184252	0.185054	0.18635	0.186543	0.186864	0.187405	0.188046
non-JK 968	0.161435	0.159091	0.158743	0.153664	0.157309	0.15332	0.153963	0.157253	0.157267	0.153868	0.155367	0.153077	0.154135	0.151336	0.154579	0.15553	0.156898	0.157336	0.155982	0.158973	0.160596	0.162369	0.163422	0.164233	0.166011	0.168339	0.168703	0.16926	0.170601	0.171662	0.173923	0.173785	0.172569	0.174014	0.175474	0.174874	0.177336	0.177389	0.178835	0.178568	0.178633	0.179988	0.180972	0.181328	0.182677	0.182416	0.18393	0.18393	0.185117
non-JK 968	0.118172	0.118584	0.121297	0.117259	0.118353	0.115311	0.115275	0.117127	0.116041	0.115152	0.115714	0.113076	0.11543	0.115911	0.117191	0.114098	0.117437	0.117719	0.117637	0.119538	0.12088	0.121778	0.121679	0.124049	0.123998	0.12631	0.125104	0.126319	0.12686	0.125805	0.129028	0.127732	0.128818	0.129222	0.130753	0.129137	0.129458	0.131159	0.13144	0.131492	0.131484	0.130433	0.132786	0.132571	0.133695	0.133779	0.133395	0.134283	0.13504
non-JK 968	0.148733	0.1462	0.14894	0.144814	0.144903	0.144795	0.144556	0.145888	0.143951	0.143854	0.146811	0.145071	0.146406	0.14873	0.148171	0.148623	0.147259	0.146503	0.147348	0.149105	0.152398	0.151667	0.150471	0.151811	0.15147	0.150137	0.151749	0.156241	0.154985	0.158739	0.155778	0.15885	0.159018	0.162106	0.161718	0.163438	0.165097	0.164364	0.167852	0.167982	0.167406	0.167203	0.166957	0.168456	0.168589	0.169757	0.169947	0.171468	0.170362
non-JK 968	0.15761	0.163501	0.160827	0.15666	0.15566	0.155961	0.15521	0.156418	0.155679	0.156192	0.158724	0.155215	0.154274	0.155173	0.151829	0.153118	0.15216	0.154041	0.151447	0.1542	0.152888	0.154651	0.1556	0.154639	0.155092	0.15684	0.156998	0.157951	0.160295	0.163085	0.160455	0.161041	0.161702	0.163437	0.162579	0.16403	0.164586	0.165883	0.164969	0.166382	0.167252	0.168465	0.167758	0.168787	0.16895	0.168859	0.169787	0.16992	0.170936
non-JK 968	0.174236	0.172029	0.172171	0.171846	0.168359	0.166459	0.169334	0.168716	0.169386	0.169302	0.165712	0.163006	0.160777	0.161065	0.16298	0.163911	0.161874	0.163616	0.165713	0.16749	0.166031	0.167039	0.167884	0.167837	0.168777	0.17271	0.172155	0.172657	0.174592	0.175011	0.175733	0.176058	0.176796	0.17708	0.177737	0.178654	0.178832	0.179402	0.17963	0.182087	0.181928	0.181239	0.182347	0.183162	0.183896	0.185582	0.185271	0.186117	0.186487
non-JK 968	0.155477	0.150787	0.151423	0.147694	0.149217	0.145051	0.144298	0.149367	0.150051	0.142798	0.14151	0.142731	0.14197	0.140077	0.14187	0.144808	0.14553	0.144278	0.14251	0.144609	0.147845	0.149107	0.149651	0.147601	0.150568	0.15213	0.152618	0.153303	0.153189	0.15411	0.155453	0.15656	0.155095	0.15615	0.157345	0.156959	0.158318	0.157475	0.160218	0.158886	0.159851	0.160497	0.161242	0.162034	0.162588	0.162885	0.16329	0.163068	0.163624
non-JK 968	0.146665	0.152491	0.147449	0.148888	0.148306	0.147255	0.148296	0.146525	0.146845	0.144279	0.144632	0.143299	0.145754	0.146	0.146345	0.145123	0.147943	0.148975	0.148755	0.149834	0.153044	0.154668	0.154323	0.156469	0.157457	0.15893	0.158556	0.159932	0.161024	0.161706	0.162354	0.161839	0.163118	0.164337	0.164638	0.165856	0.16446	0.167178	0.167563	0.168508	0.169297	0.167828	0.170661	0.170718	0.171576	0.172663	0.172369	0.1735	0.173605
[truncated: 716 more columns]

## Sheet: non-germ
category	400.377	401.113	401.85	402.587	403.324	404.062	404.799	405.537	406.275	407.013	407.752	408.491	409.229	409.969	410.708	411.447	412.187	412.927	413.667	414.408	415.148	415.889	416.63	417.371	418.113	418.854	419.596	420.338	421.08	421.823	422.565	423.308	424.051	424.794	425.538	426.281	427.025	427.769	428.514	429.258	430.003	430.748	431.493	432.238	432.983	433.729	434.475	435.221	435.967
JK 968	0.140611	0.136471	0.135414	0.133299	0.132655	0.131914	0.13039	0.130292	0.127555	0.127638	0.126016	0.12522	0.124157	0.126427	0.12749	0.127001	0.125139	0.126905	0.126471	0.127433	0.128561	0.12956	0.128197	0.128365	0.130787	0.12887	0.129101	0.128999	0.129686	0.12938	0.12942	0.127555	0.129076	0.131089	0.130825	0.129324	0.13084	0.129608	0.129926	0.130555	0.129963	0.131533	0.13246	0.131348	0.131141	0.133029	0.132211	0.133821	0.132876
JK 968	0.158	0.152348	0.152695	0.155968	0.154701	0.152115	0.149479	0.149886	0.149823	0.150271	0.148807	0.147541	0.145422	0.146921	0.146041	0.146429	0.147413	0.147521	0.146708	0.14743	0.146404	0.147348	0.147407	0.14739	0.146469	0.146587	0.145588	0.14473	0.14691	0.145409	0.145471	0.145735	0.146686	0.146292	0.146027	0.147341	0.14687	0.14774	0.147219	0.148033	0.147781	0.147789	0.148207	0.147195	0.14934	0.149228	0.148554	0.148954	0.149056
JK 968	0.144047	0.143932	0.138953	0.142813	0.136759	0.138488	0.135515	0.133127	0.134085	0.129539	0.129613	0.129847	0.125238	0.125329	0.126471	0.123627	0.125772	0.123741	0.122121	0.12285	0.121627	0.120928	0.120268	0.120276	0.119898	0.120429	0.117953	0.11831	0.11933	0.118877	0.117959	0.118548	0.119573	0.119013	0.119998	0.122473	0.119107	0.117788	0.120448	0.118913	0.119608	0.120723	0.119562	0.118599	0.119349	0.11866	0.118739	0.118882	0.118944
JK 968	0.157565	0.156939	0.155143	0.154373	0.148583	0.151275	0.148669	0.149093	0.148829	0.144657	0.145216	0.142227	0.142486	0.145712	0.142733	0.141768	0.141193	0.140291	0.141609	0.1403	0.140848	0.14088	0.141535	0.142117	0.140869	0.141409	0.139329	0.141344	0.140561	0.140083	0.140717	0.142092	0.141866	0.140057	0.142744	0.142469	0.140211	0.141163	0.141783	0.140919	0.14176	0.142855	0.14121	0.141984	0.142435	0.140303	0.141995	0.141347	0.142051
JK 968	0.141206	0.133484	0.132419	0.128607	0.129358	0.129326	0.125145	0.128155	0.121354	0.119992	0.120819	0.118693	0.119665	0.115832	0.116228	0.116108	0.116202	0.116202	0.116291	0.116766	0.117086	0.114618	0.116662	0.114311	0.116366	0.115794	0.116821	0.117543	0.114287	0.11625	0.116877	0.118237	0.116341	0.117084	0.118391	0.117039	0.118607	0.118623	0.118721	0.118415	0.118073	0.118227	0.118205	0.118486	0.117406	0.118871	0.119076	0.119405	0.120014
JK 968	0.1499	0.143408	0.143821	0.140761	0.142148	0.144074	0.141788	0.142252	0.141217	0.141547	0.139586	0.140589	0.139117	0.141552	0.143331	0.143452	0.14121	0.14323	0.144716	0.144552	0.146099	0.147795	0.14716	0.14762	0.149122	0.148884	0.150089	0.149774	0.149894	0.149738	0.151316	0.150467	0.151137	0.152895	0.15268	0.151877	0.153434	0.153143	0.152853	0.154411	0.153857	0.154834	0.155716	0.154903	0.155039	0.156694	0.156325	0.157529	0.157098
JK 968	0.166939	0.161918	0.159988	0.162594	0.161747	0.16023	0.156089	0.156953	0.158231	0.156211	0.156029	0.155579	0.151624	0.153315	0.153513	0.152871	0.153277	0.155128	0.155575	0.154481	0.154076	0.156103	0.15406	0.154283	0.154318	0.154379	0.153738	0.152411	0.153912	0.15332	0.154286	0.152974	0.153924	0.154535	0.155242	0.156186	0.156003	0.156703	0.157278	0.157989	0.156803	0.157347	0.157802	0.156821	0.159362	0.158944	0.157956	0.158672	0.159132
JK 968	0.153727	0.153378	0.148487	0.153292	0.149329	0.150762	0.147171	0.146665	0.145929	0.143832	0.145514	0.144935	0.140336	0.141063	0.143268	0.140967	0.143415	0.142638	0.141264	0.141953	0.142135	0.141517	0.139766	0.141035	0.140919	0.141848	0.13934	0.140226	0.141035	0.141528	0.140619	0.14065	0.141447	0.142507	0.143187	0.14516	0.142621	0.141391	0.144415	0.142695	0.142741	0.144786	0.143429	0.142879	0.144229	0.143793	0.143494	0.144025	0.143977
JK 968	0.156331	0.156554	0.152261	0.154389	0.146309	0.149649	0.147333	0.147493	0.147754	0.14394	0.144794	0.140864	0.140635	0.143839	0.142413	0.140116	0.140781	0.140167	0.140095	0.139936	0.141589	0.141154	0.140459	0.141997	0.140392	0.141383	0.14027	0.140906	0.14265	0.142006	0.140858	0.141045	0.142979	0.14097	0.143031	0.144569	0.142449	0.143865	0.144496	0.141936	0.143585	0.144861	0.144249	0.144336	0.145497	0.143114	0.144469	0.14474	0.145015
JK 968	0.175991	0.171291	0.173694	0.169451	0.170941	0.171061	0.171632	0.173292	0.170974	0.169809	0.172392	0.169099	0.171824	0.171453	0.172711	0.173635	0.17492	0.175259	0.175804	0.176796	0.177714	0.175132	0.178779	0.177032	0.179588	0.178412	0.180094	0.181197	0.178419	0.178685	0.179749	0.181568	0.180646	0.181255	0.182768	0.181675	0.183672	0.183812	0.183899	0.184347	0.183795	0.183983	0.183889	0.185231	0.183799	0.185265	0.186051	0.185985	0.186599
JK 968	0.126446	0.120289	0.120947	0.119015	0.117885	0.119901	0.118138	0.118706	0.117234	0.117169	0.11475	0.115662	0.114667	0.115995	0.11647	0.117106	0.115424	0.117085	0.117429	0.118347	0.118862	0.121463	0.119982	0.120547	0.121893	0.120422	0.121255	0.120711	0.12183	0.121405	0.122217	0.120977	0.121344	0.12325	0.123118	0.121778	0.123922	0.122732	0.122448	0.123532	0.123175	0.124514	0.126045	0.124585	0.124184	0.126447	0.125399	0.126346	0.125798
JK 968	0.139954	0.133726	0.133018	0.135974	0.135089	0.133244	0.130112	0.130054	0.131562	0.129764	0.128669	0.128063	0.124949	0.126461	0.126455	0.125522	0.125894	0.12654	0.127469	0.126376	0.125889	0.127708	0.126853	0.127022	0.126341	0.126164	0.124957	0.123953	0.125581	0.124844	0.124941	0.123496	0.124952	0.125917	0.125456	0.125512	0.126048	0.126504	0.126469	0.127504	0.126811	0.12701	0.126921	0.125944	0.128317	0.128225	0.127257	0.127244	0.127758
JK 968	0.140409	0.14075	0.135941	0.138902	0.135135	0.137852	0.133121	0.131603	0.132298	0.127762	0.1301	0.12878	0.125122	0.124907	0.126612	0.123324	0.126455	0.124987	0.12275	0.123452	0.122465	0.12255	0.121185	0.121583	0.12104	0.12202	0.119267	0.120324	0.120458	0.120884	0.119828	0.119816	0.12122	0.12061	0.122101	0.123908	0.120998	0.12007	0.122722	0.120693	0.12131	0.122533	0.121304	0.120168	0.121662	0.12071	0.12086	0.121044	0.121229
JK 968	0.157985	0.157727	0.154867	0.156862	0.152407	0.154948	0.15367	0.152969	0.154456	0.149742	0.152762	0.150427	0.149387	0.154699	0.152383	0.150791	0.151513	0.151769	0.152173	0.1528	0.154745	0.154139	0.15489	0.154931	0.154358	0.155763	0.154583	0.155327	0.156422	0.155128	0.155004	0.156954	0.158117	0.155896	0.158037	0.159687	0.157337	0.159139	0.15982	0.157856	0.159323	0.160795	0.159766	0.16	0.161425	0.159716	0.160675	0.160887	0.161441
JK 968	0.139485	0.135192	0.137192	0.130816	0.132495	0.129778	0.129633	0.132351	0.128372	0.127238	0.13021	0.126765	0.128294	0.127072	0.126738	0.127499	0.128504	0.128698	0.127353	0.129272	0.129826	0.126244	0.129834	0.128845	0.130895	0.13004	0.130241	0.131341	0.128963	0.129388	0.131622	0.132389	0.131701	0.131314	0.134039	0.132582	0.132685	0.133964	0.134538	0.133954	0.134105	0.134014	0.134168	0.135544	0.134086	0.135166	0.136294	0.135594	0.13651
JK 968	0.12553	0.118087	0.118459	0.115378	0.115534	0.11577	0.112509	0.112233	0.109779	0.110341	0.107538	0.106625	0.106764	0.106947	0.108193	0.108003	0.105363	0.107132	0.107819	0.10725	0.108367	0.1104	0.108786	0.10767	0.109986	0.108264	0.108135	0.108846	0.109061	0.107634	0.108889	0.107394	0.107982	0.109843	0.109078	0.108028	0.10951	0.108112	0.108708	0.108937	0.108624	0.109339	0.110268	0.109347	0.109133	0.110847	0.109757	0.110848	0.110226
JK 968	0.178392	0.173677	0.176096	0.17932	0.178205	0.177367	0.175613	0.175598	0.176559	0.177381	0.176252	0.175466	0.174772	0.176135	0.177792	0.177404	0.179068	0.181167	0.180829	0.181367	0.181379	0.183284	0.18315	0.183871	0.183491	0.183294	0.183397	0.18372	0.18434	0.184438	0.185169	0.184347	0.1856	0.186499	0.186415	0.187772	0.18765	0.188477	0.188756	0.189771	0.189591	0.189328	0.190021	0.189236	0.19254	0.191717	0.190807	0.192397	0.192329
JK 968	0.149439	0.149207	0.145415	0.148619	0.144702	0.14682	0.143644	0.140996	0.141942	0.139872	0.139091	0.141228	0.134685	0.136687	0.139484	0.134824	0.138098	0.137027	0.135334	0.137012	0.135768	0.135713	0.134153	0.134362	0.134827	0.135206	0.134219	0.134751	0.134904	0.136156	0.135476	0.135623	0.137635	0.1377	0.1381	0.14065	0.138194	0.137225	0.140049	0.13851	0.139327	0.140747	0.139218	0.138415	0.140261	0.139354	0.140237	0.141391	0.14052
JK 968	0.165251	0.16514	0.161263	0.163617	0.158369	0.161919	0.159032	0.157573	0.160944	0.155896	0.156588	0.154936	0.153382	0.159155	0.156211	0.154175	0.154644	0.154373	0.154339	0.154773	0.155912	0.156071	0.155618	0.156074	0.154975	0.156101	0.155341	0.154601	0.156736	0.156223	0.155283	0.155961	0.157209	0.154999	0.157203	0.158211	0.156417	0.157367	0.157652	0.156172	0.157337	0.158197	0.157934	0.157385	0.158587	0.156701	0.157952	0.157909	0.158313
JK 968	0.12974	0.126496	0.128458	0.120648	0.123021	0.121264	0.120002	0.123373	0.120064	0.118221	0.120277	0.116609	0.118436	0.117489	0.115734	0.117077	0.117549	0.118125	0.116718	0.118879	0.118863	0.115341	0.119601	0.118627	0.120179	0.119569	0.119913	0.121257	0.118553	0.11918	0.120451	0.122227	0.120628	0.120309	0.123591	0.122038	0.12253	0.123424	0.123707	0.123659	0.12342	0.123783	0.1235	0.12562	0.123708	0.124971	0.126238	0.125178	0.126679
JK 968	0.129256	0.123445	0.123241	0.119959	0.118503	0.118578	0.116994	0.116688	0.114884	0.113405	0.112029	0.112606	0.109991	0.111174	0.112128	0.112046	0.109611	0.111321	0.111576	0.110775	0.112033	0.113677	0.112005	0.111754	0.114182	0.111095	0.111007	0.111108	0.111383	0.111104	0.111377	0.110428	0.109888	0.112656	0.111917	0.110691	0.112039	0.111054	0.11144	0.112434	0.11111	0.112883	0.113534	0.112066	0.111705	0.113605	0.112406	0.114082	0.113095
JK 968	0.153929	0.147227	0.150655	0.153023	0.151464	0.150008	0.147519	0.147537	0.147458	0.148258	0.146849	0.145758	0.143586	0.145145	0.146036	0.145693	0.14517	0.147496	0.147807	0.146227	0.146205	0.147389	0.147562	0.147897	0.147062	0.146265	0.145672	0.145542	0.147037	0.146318	0.146621	0.145478	0.146837	0.147469	0.146922	0.148388	0.148282	0.148656	0.148492	0.149217	0.148468	0.148936	0.150056	0.14783	0.150542	0.15082	0.150016	0.149936	0.150737
JK 968	0.142751	0.143389	0.141433	0.143223	0.13941	0.142474	0.137924	0.135923	0.13674	0.133861	0.132975	0.132968	0.129419	0.130288	0.131579	0.129122	0.131432	0.130756	0.128759	0.129202	0.129738	0.129196	0.129192	0.129568	0.129147	0.130055	0.128129	0.128737	0.128898	0.129422	0.128568	0.129436	0.130668	0.130315	0.131667	0.133879	0.131044	0.130309	0.132962	0.130343	0.131762	0.133771	0.132613	0.131071	0.132823	0.13238	0.132402	0.132658	0.13315
JK 968	0.141784	0.142142	0.139087	0.139726	0.134624	0.135986	0.132299	0.133412	0.134862	0.129998	0.129901	0.127054	0.126842	0.130054	0.127468	0.12608	0.126184	0.125643	0.124514	0.12511	0.126187	0.125616	0.126171	0.126842	0.125961	0.126284	0.124695	0.126231	0.1258	0.124739	0.125309	0.126697	0.126745	0.124485	0.126739	0.127562	0.125792	0.126211	0.126538	0.12536	0.126794	0.127469	0.125746	0.126172	0.127231	0.125113	0.12637	0.125963	0.126091
JK 968	0.130708	0.122143	0.125972	0.122905	0.123745	0.123478	0.121415	0.125541	0.119845	0.118276	0.120622	0.117921	0.119649	0.117226	0.118753	0.120059	0.120988	0.119784	0.121632	0.122069	0.121935	0.121239	0.12216	0.119812	0.122997	0.122044	0.123372	0.12361	0.121245	0.122728	0.122772	0.124871	0.123112	0.123789	0.12549	0.123197	0.125585	0.125825	0.126041	0.126068	0.125885	0.125345	0.125767	0.12611	0.1255	0.126463	0.126582	0.127837	0.128168
JK 968	0.154703	0.149702	0.150132	0.146746	0.147874	0.14994	0.14934	0.147969	0.146248	0.148168	0.146407	0.147164	0.145634	0.147964	0.148917	0.150723	0.148656	0.150504	0.151511	0.152697	0.152246	0.156758	0.154872	0.155319	0.156723	0.156704	0.156779	0.157689	0.158105	0.158322	0.158169	0.157669	0.158198	0.160361	0.159768	0.158883	0.161642	0.160739	0.160275	0.161173	0.161591	0.162265	0.163191	0.163064	0.162782	0.163912	0.163833	0.165099	0.164582
JK 968	0.133566	0.127896	0.127521	0.129914	0.126973	0.12631	0.122855	0.120386	0.123191	0.119556	0.120048	0.119182	0.116541	0.117094	0.117041	0.117009	0.116754	0.117238	0.116469	0.115923	0.115331	0.118219	0.114346	0.114804	0.114378	0.114167	0.1135	0.111133	0.113072	0.112029	0.111822	0.110739	0.112027	0.112758	0.111627	0.112864	0.112718	0.113137	0.11268	0.113719	0.112732	0.112306	0.113209	0.112418	0.113904	0.113817	0.112847	0.112025	0.113028
JK 968	0.147082	0.147078	0.145773	0.149412	0.149615	0.147016	0.144738	0.142929	0.144875	0.145214	0.144761	0.144175	0.140957	0.141497	0.142961	0.143267	0.145168	0.14633	0.143827	0.144744	0.14752	0.1459	0.144212	0.145859	0.145065	0.145708	0.145156	0.145826	0.14724	0.14717	0.146437	0.146777	0.148851	0.148328	0.147566	0.150499	0.149995	0.149205	0.150618	0.150308	0.149325	0.150286	0.150956	0.149609	0.151727	0.152308	0.152427	0.152599	0.152841
JK 968	0.113058	0.110646	0.110692	0.110999	0.105356	0.107698	0.104977	0.105874	0.10758	0.103696	0.1049	0.101557	0.100148	0.104226	0.101615	0.10142	0.10249	0.101056	0.101342	0.101728	0.10315	0.103241	0.103543	0.103742	0.103277	0.104004	0.10237	0.104092	0.103647	0.102933	0.103697	0.105246	0.105467	0.103377	0.105879	0.107198	0.105053	0.106241	0.107003	0.105883	0.106478	0.10807	0.106554	0.107076	0.108257	0.106474	0.107744	0.107703	0.10817
JK 968	0.147868	0.147536	0.149437	0.142723	0.147144	0.145186	0.147019	0.150312	0.149309	0.148979	0.151739	0.149548	0.152619	0.15208	0.154195	0.155198	0.156511	0.157525	0.157425	0.160209	0.161366	0.158849	0.163027	0.162398	0.164528	0.164182	0.165476	0.166711	0.164072	0.165589	0.167279	0.168731	0.168058	0.167973	0.171002	0.170507	0.171302	0.172743	0.173367	0.174062	0.173626	0.174437	0.174336	0.17614	0.175295	0.176998	0.177965	0.177763	0.179206
JK 968	0.151755	0.152453	0.156067	0.157204	0.156162	0.158375	0.156544	0.159866	0.160665	0.159997	0.157599	0.161528	0.161917	0.165557	0.163626	0.16072	0.163377	0.162647	0.16597	0.16677	0.166755	0.167888	0.169096	0.169286	0.17104	0.171109	0.174214	0.174135	0.174547	0.175998	0.178487	0.178067	0.180011	0.181978	0.182414	0.182765	0.183106	0.182737	0.184394	0.184289	0.184255	0.185674	0.186237	0.186288	0.188281	0.188926	0.190604	0.19044	0.19068
JK 968	0.175854	0.175686	0.174579	0.173598	0.174087	0.171004	0.169739	0.171566	0.1703	0.171304	0.170082	0.169041	0.170027	0.168899	0.169868	0.164887	0.169344	0.166506	0.167721	0.165916	0.16959	0.169218	0.166911	0.167925	0.169727	0.171799	0.170469	0.172078	0.171352	0.173477	0.173878	0.172819	0.1724	0.174074	0.174091	0.171683	0.174319	0.17515	0.174715	0.175734	0.176145	0.175203	0.176118	0.177447	0.176666	0.176529	0.177767	0.177741	0.178125
JK 968	0.162985	0.157199	0.157408	0.155138	0.153788	0.151368	0.152333	0.149292	0.148437	0.147449	0.148183	0.143477	0.14106	0.140014	0.138808	0.137498	0.136807	0.137209	0.137144	0.137156	0.136568	0.137387	0.135882	0.134973	0.135172	0.136085	0.135435	0.136245	0.134984	0.134853	0.134087	0.13453	0.133811	0.134063	0.135327	0.133918	0.135096	0.135314	0.135198	0.13529	0.135616	0.132929	0.134349	0.133567	0.134761	0.133251	0.134709	0.133082	0.132843
JK 968	0.169483	0.165694	0.164976	0.16548	0.162068	0.158283	0.156756	0.157109	0.154337	0.153211	0.149788	0.147598	0.141208	0.145687	0.145064	0.142637	0.141823	0.141813	0.140183	0.143679	0.141636	0.13987	0.141525	0.142375	0.141616	0.140369	0.142669	0.144282	0.142792	0.141334	0.141268	0.140946	0.141493	0.140952	0.140048	0.141064	0.14258	0.14065	0.140095	0.140523	0.139681	0.138865	0.138765	0.139879	0.139903	0.13912	0.138961	0.138547	0.139024
JK 968	0.175443	0.176444	0.176563	0.173541	0.172016	0.173376	0.174394	0.173547	0.171352	0.168386	0.165202	0.1673	0.166192	0.165857	0.168849	0.166703	0.170766	0.171248	0.173914	0.172736	0.173839	0.17487	0.174371	0.174816	0.174085	0.177439	0.179163	0.178172	0.179537	0.179471	0.177807	0.179603	0.179201	0.180759	0.181189	0.180514	0.181031	0.181794	0.180139	0.183052	0.18159	0.181952	0.182793	0.183849	0.183133	0.183989	0.184376	0.185102	0.185891
JK 968	0.1499	0.145063	0.144712	0.140911	0.143679	0.143211	0.142792	0.142995	0.141782	0.142281	0.13947	0.141948	0.140519	0.141533	0.144296	0.142591	0.142493	0.144195	0.144458	0.144217	0.14592	0.148828	0.147943	0.148494	0.151076	0.148389	0.14909	0.148962	0.149895	0.150092	0.150459	0.150409	0.150894	0.152518	0.152664	0.152282	0.15364	0.15287	0.154386	0.155179	0.154213	0.156745	0.157307	0.156668	0.156113	0.158321	0.157047	0.15821	0.158207
JK 968	0.137086	0.132311	0.131297	0.134947	0.132663	0.130037	0.125619	0.125331	0.125573	0.124073	0.1226	0.122229	0.117799	0.120477	0.120576	0.119418	0.118632	0.120986	0.118949	0.118318	0.118132	0.118916	0.118604	0.119214	0.116633	0.117169	0.115888	0.116789	0.117868	0.11694	0.117116	0.116757	0.117824	0.117406	0.117537	0.118891	0.119	0.119332	0.119799	0.119564	0.119266	0.119351	0.119757	0.119446	0.122091	0.121327	0.120281	0.120743	0.121031
JK 968	0.145494	0.146576	0.142219	0.144061	0.139645	0.143485	0.139211	0.139396	0.139368	0.134393	0.136224	0.134727	0.132262	0.133315	0.134233	0.131534	0.13339	0.131999	0.131652	0.131677	0.132276	0.131582	0.131188	0.131154	0.131085	0.132683	0.129998	0.131116	0.131521	0.131749	0.130556	0.130927	0.131703	0.131535	0.132832	0.134622	0.133145	0.131855	0.133773	0.132228	0.133333	0.135136	0.133602	0.133141	0.134087	0.133472	0.133742	0.134063	0.134791
JK 968	0.152861	0.151429	0.15019	0.151681	0.146761	0.150005	0.146965	0.148263	0.147238	0.143069	0.146144	0.142053	0.143497	0.147812	0.145292	0.144409	0.145638	0.144324	0.147025	0.146581	0.147733	0.146391	0.148486	0.1504	0.148855	0.15012	0.148685	0.150861	0.149817	0.149947	0.150447	0.152496	0.151918	0.151202	0.153635	0.15472	0.152834	0.153876	0.154769	0.154117	0.155645	0.156952	0.155235	0.156433	0.157254	0.155511	0.157154	0.157129	0.157906
JK 968	0.166396	0.16228	0.162148	0.159681	0.163857	0.163344	0.162608	0.165567	0.160953	0.161636	0.16326	0.16182	0.165006	0.163689	0.165987	0.167393	0.169555	0.169885	0.171731	0.171855	0.172212	0.171576	0.174003	0.172183	0.175648	0.17505	0.176681	0.177171	0.17554	0.176995	0.177362	0.179668	0.179127	0.180384	0.181755	0.180697	0.18293	0.183414	0.184361	0.184021	0.184448	0.184878	0.185168	0.185576	0.185342	0.186412	0.187635	0.188511	0.188288
JK 968	0.149872	0.14486	0.144938	0.141816	0.143052	0.143665	0.143609	0.142735	0.141576	0.141891	0.139698	0.140829	0.139704	0.142094	0.142859	0.142351	0.142104	0.142386	0.142807	0.143583	0.146364	0.147489	0.14715	0.148128	0.149603	0.147466	0.148358	0.147999	0.148837	0.148788	0.148984	0.148949	0.149213	0.15223	0.15073	0.150327	0.152793	0.151361	0.151938	0.153367	0.152864	0.154649	0.155125	0.154046	0.154314	0.156263	0.155043	0.156595	0.156027
JK 968	0.176196	0.172302	0.172621	0.175803	0.175433	0.174225	0.170947	0.170468	0.172412	0.171616	0.170319	0.171033	0.168168	0.169959	0.170843	0.170721	0.171791	0.173697	0.172931	0.173758	0.174459	0.174971	0.175239	0.175854	0.174906	0.176112	0.175529	0.176415	0.177994	0.178447	0.178149	0.178363	0.180777	0.181022	0.180175	0.182597	0.183478	0.183316	0.184376	0.185618	0.18494	0.186104	0.186363	0.18615	0.189024	0.189093	0.189139	0.18993	0.190655
JK 968	0.150936	0.151267	0.146805	0.148782	0.143746	0.146458	0.140945	0.139833	0.141256	0.136133	0.13563	0.133939	0.131527	0.130223	0.130645	0.128545	0.130281	0.128407	0.127622	0.126789	0.126659	0.126416	0.125596	0.125208	0.125809	0.126813	0.123813	0.124813	0.125543	0.125995	0.125	0.126152	0.126944	0.125871	0.126846	0.129744	0.127133	0.125652	0.128533	0.127106	0.128032	0.129803	0.127729	0.127727	0.128908	0.128099	0.128588	0.128222	0.129053
JK 968	0.173349	0.172481	0.172751	0.174091	0.169902	0.173116	0.170589	0.172154	0.17445	0.169866	0.171966	0.170683	0.170881	0.175944	0.175858	0.174619	0.174054	0.176028	0.176865	0.17708	0.17781	0.178932	0.180544	0.182554	0.181601	0.183102	0.182412	0.183774	0.184402	0.183956	0.184944	0.18683	0.188307	0.185775	0.18909	0.191365	0.188823	0.189863	0.192262	0.191169	0.192676	0.194051	0.193418	0.194118	0.196182	0.194337	0.195248	0.19597	0.196664
JK 968	0.141368	0.135527	0.135453	0.129324	0.13158	0.129054	0.128448	0.133023	0.127492	0.125368	0.128001	0.122632	0.126058	0.123761	0.123556	0.124145	0.124185	0.125752	0.125185	0.125979	0.126181	0.12343	0.126613	0.125716	0.127921	0.126114	0.127024	0.128232	0.125782	0.127387	0.12831	0.129029	0.128351	0.129159	0.131276	0.129158	0.131172	0.13228	0.132205	0.13172	0.13195	0.131809	0.132474	0.133318	0.132116	0.133476	0.134439	0.133859	0.135083
JK 968	0.12984	0.12622	0.124248	0.120433	0.123457	0.121238	0.120472	0.120921	0.119334	0.117167	0.114533	0.117382	0.115237	0.116621	0.117681	0.118085	0.116403	0.117167	0.116446	0.116617	0.11895	0.121137	0.119677	0.120397	0.121403	0.119473	0.120242	0.119475	0.11999	0.120102	0.120452	0.119976	0.120069	0.123279	0.121544	0.121311	0.122664	0.1211	0.122493	0.123857	0.123021	0.124669	0.125451	0.125083	0.124295	0.126099	0.12469	0.126444	0.126119
JK 968	0.143636	0.141351	0.140854	0.14271	0.1432	0.139623	0.138516	0.136555	0.136998	0.136734	0.135862	0.134581	0.13153	0.132622	0.132701	0.133854	0.132995	0.135374	0.13296	0.132851	0.134538	0.134246	0.133512	0.13455	0.132969	0.133818	0.132528	0.133843	0.134663	0.134786	0.134699	0.134561	0.136419	0.136705	0.134994	0.137539	0.137623	0.137444	0.138802	0.138725	0.137988	0.138632	0.138893	0.137659	0.140259	0.140044	0.140747	0.141548	0.140913
JK 968	0.163231	0.162397	0.15961	0.163858	0.159863	0.161177	0.159239	0.158102	0.15896	0.156097	0.157864	0.157083	0.155423	0.155324	0.158865	0.155655	0.158757	0.158351	0.157702	0.158959	0.160345	0.159524	0.159194	0.159965	0.160387	0.162366	0.160423	0.161082	0.162681	0.164008	0.163842	0.1654	0.166103	0.165985	0.167802	0.170818	0.168781	0.167527	0.170801	0.170577	0.17161	0.172822	0.171976	0.171483	0.173201	0.17361	0.174136	0.174947	0.175714
JK 968	0.147337	0.149167	0.147718	0.14991	0.144387	0.148282	0.146053	0.147831	0.149016	0.145133	0.147944	0.145268	0.146405	0.151792	0.150923	0.149473	0.150112	0.150591	0.15184	0.152408	0.154327	0.153643	0.155053	0.156262	0.156188	0.157033	0.156487	0.158283	0.158303	0.158317	0.159093	0.16075	0.161278	0.159676	0.162985	0.163902	0.162667	0.163909	0.165368	0.164318	0.165785	0.167497	0.165984	0.166768	0.168388	0.166881	0.16839	0.168603	0.169386
JK 968	0.159452	0.154713	0.157513	0.154053	0.156629	0.156745	0.155526	0.158607	0.154732	0.15358	0.15815	0.155346	0.158174	0.157931	0.158593	0.160115	0.161551	0.16292	0.164177	0.164577	0.165295	0.162375	0.167002	0.164899	0.168173	0.167299	0.169576	0.170563	0.168475	0.169431	0.17085	0.172788	0.171648	0.173478	0.175177	0.174025	0.1761	0.176622	0.176971	0.17737	0.177195	0.177677	0.178484	0.179072	0.179088	0.180239	0.180882	0.181303	0.182422
JK 968	0.114639	0.110369	0.109589	0.106001	0.107053	0.105185	0.105762	0.105657	0.102558	0.101434	0.099397	0.10271	0.09867	0.099657	0.101525	0.100783	0.0986	0.099148	0.100597	0.097987	0.099152	0.102166	0.100331	0.099733	0.101937	0.098772	0.098834	0.098598	0.099277	0.09862	0.098345	0.098061	0.098371	0.100702	0.098707	0.098286	0.099995	0.098709	0.099279	0.09984	0.098952	0.100797	0.101407	0.099838	0.099754	0.10058	0.099515	0.100953	0.100258
JK 968	0.14502	0.143478	0.142554	0.145184	0.145023	0.141648	0.139214	0.138043	0.138214	0.139353	0.138201	0.137007	0.132702	0.13502	0.136037	0.136351	0.136677	0.137991	0.13504	0.135793	0.137587	0.137385	0.136066	0.136844	0.135224	0.136209	0.13492	0.136193	0.137027	0.137423	0.136815	0.136971	0.139099	0.13893	0.13753	0.139488	0.139812	0.139101	0.140517	0.14008	0.139539	0.140584	0.14061	0.139857	0.141953	0.141841	0.142079	0.142873	0.142363
JK 968	0.150117	0.149968	0.146048	0.149504	0.148106	0.148653	0.144864	0.144092	0.145441	0.142866	0.14344	0.141999	0.142734	0.142296	0.143539	0.142949	0.145431	0.144524	0.143757	0.143143	0.145543	0.145814	0.145375	0.14547	0.145569	0.147059	0.145505	0.145989	0.147511	0.147765	0.147024	0.147279	0.148537	0.148288	0.150225	0.15218	0.150279	0.149712	0.151654	0.150415	0.152206	0.154435	0.153475	0.152695	0.15376	0.153635	0.154096	0.15436	0.15511
JK 968	0.136067	0.135611	0.137523	0.136645	0.13191	0.132015	0.131956	0.13403	0.132904	0.130398	0.131378	0.130394	0.131646	0.134767	0.13264	0.133186	0.135527	0.133949	0.135698	0.137504	0.138606	0.136812	0.138904	0.140244	0.141169	0.140865	0.140233	0.143832	0.142844	0.14239	0.143665	0.147078	0.146172	0.145115	0.148997	0.148346	0.146943	0.149386	0.150595	0.15037	0.151688	0.152449	0.152086	0.153777	0.15408	0.153119	0.155419	0.155212	0.155976
JK 968	0.134498	0.125057	0.12705	0.12343	0.125439	0.123473	0.123255	0.125526	0.120057	0.118121	0.121265	0.119989	0.121264	0.119276	0.120009	0.121414	0.122667	0.121106	0.123469	0.123685	0.12396	0.122498	0.124609	0.122387	0.125345	0.124808	0.125831	0.127063	0.124555	0.12646	0.126686	0.129761	0.128031	0.128768	0.130272	0.128132	0.130709	0.131751	0.131822	0.132208	0.132271	0.131973	0.132536	0.132719	0.132474	0.133816	0.134697	0.135195	0.135837
JK 968	0.139282	0.134646	0.135326	0.132127	0.133406	0.134049	0.133046	0.13374	0.132397	0.131825	0.128928	0.133072	0.131636	0.132856	0.135437	0.13388	0.13372	0.135056	0.136117	0.137162	0.138501	0.140954	0.139038	0.141336	0.142796	0.140458	0.14132	0.140821	0.14158	0.142241	0.142432	0.142166	0.142642	0.145741	0.144067	0.14421	0.145708	0.144987	0.146196	0.146387	0.146369	0.147981	0.148412	0.147767	0.147837	0.1494	0.14937	0.150542	0.149822
JK 968	0.173641	0.169998	0.170735	0.17368	0.174335	0.171259	0.167932	0.16919	0.169755	0.1696	0.168949	0.169422	0.165479	0.16773	0.170297	0.169749	0.171742	0.173388	0.172772	0.172553	0.173446	0.174406	0.175124	0.176542	0.175296	0.175158	0.174822	0.175536	0.17791	0.177502	0.17837	0.178079	0.17967	0.180692	0.180257	0.182253	0.182809	0.183149	0.183858	0.184472	0.18396	0.184524	0.185375	0.184436	0.187681	0.187581	0.187899	0.188479	0.188885
JK 968	0.164412	0.165402	0.161073	0.165165	0.162344	0.163647	0.160907	0.159356	0.159553	0.155929	0.158137	0.156609	0.154061	0.15496	0.157545	0.154818	0.15767	0.156316	0.155313	0.156232	0.156083	0.156789	0.156243	0.156282	0.157033	0.157377	0.154582	0.155975	0.156315	0.157505	0.156753	0.157408	0.158528	0.158312	0.159472	0.162418	0.159408	0.158097	0.160632	0.159226	0.160372	0.162083	0.160635	0.160077	0.162036	0.16145	0.161879	0.162045	0.162913
JK 968	0.183223	0.180814	0.180423	0.184011	0.179805	0.182429	0.179899	0.180517	0.180667	0.17778	0.180595	0.177547	0.180414	0.185686	0.183783	0.184197	0.184262	0.18441	0.186552	0.186845	0.188982	0.188787	0.190798	0.192359	0.192473	0.192922	0.193032	0.195363	0.195236	0.194868	0.196227	0.199074	0.199319	0.198074	0.201727	0.202594	0.200971	0.202946	0.204346	0.204035	0.205138	0.206999	0.206271	0.207886	0.209469	0.207971	0.209914	0.210251	0.211544
JK 968	0.15979	0.153045	0.154472	0.150862	0.155935	0.153884	0.154046	0.156005	0.151946	0.150888	0.156009	0.150937	0.155249	0.153819	0.154938	0.156342	0.157047	0.158225	0.159605	0.160534	0.161539	0.159557	0.163065	0.161059	0.163784	0.16309	0.165581	0.167053	0.164808	0.166493	0.166937	0.169309	0.167838	0.169858	0.17105	0.169903	0.172551	0.172924	0.173138	0.1738	0.17378	0.174188	0.17505	0.175423	0.175265	0.176671	0.177627	0.177696	0.17897
JK 968	0.123216	0.1191	0.11731	0.11255	0.113096	0.113643	0.111859	0.112043	0.109585	0.108946	0.1058	0.107441	0.105679	0.106604	0.108831	0.106883	0.104892	0.107756	0.107135	0.106145	0.107098	0.10991	0.107686	0.108581	0.109168	0.107349	0.107179	0.106948	0.107018	0.106772	0.107146	0.106186	0.106284	0.109296	0.107696	0.106787	0.108304	0.107744	0.107642	0.108122	0.107737	0.110284	0.109295	0.108623	0.108245	0.110274	0.108927	0.110165	0.109779
JK 968	0.13391	0.126488	0.126861	0.12905	0.127759	0.124126	0.119954	0.119955	0.121622	0.120803	0.119065	0.116698	0.114391	0.116152	0.116807	0.115764	0.114911	0.117586	0.116561	0.114441	0.114719	0.116908	0.115184	0.116086	0.115072	0.115383	0.114514	0.11382	0.115658	0.114884	0.115294	0.114737	0.115899	0.116048	0.115794	0.116848	0.117492	0.11763	0.117773	0.118158	0.118193	0.117507	0.118458	0.118001	0.120648	0.120274	0.119635	0.119638	0.120136
JK 968	0.14731	0.146259	0.142374	0.146964	0.143361	0.145062	0.141845	0.141267	0.142439	0.140521	0.141035	0.140842	0.139274	0.139451	0.14189	0.138341	0.141812	0.141266	0.139798	0.141196	0.142865	0.142425	0.141572	0.142283	0.143043	0.144622	0.142615	0.143432	0.144154	0.145707	0.144982	0.145707	0.147254	0.14813	0.149104	0.152004	0.150008	0.148507	0.151719	0.150616	0.151007	0.153154	0.152254	0.152199	0.153881	0.153421	0.154184	0.154404	0.155051
JK 968	0.144465	0.143464	0.143208	0.142549	0.136164	0.140269	0.138422	0.138792	0.139034	0.135868	0.136182	0.133686	0.133343	0.13843	0.135632	0.133932	0.134395	0.13438	0.135295	0.135661	0.137957	0.137004	0.138336	0.140265	0.138557	0.140138	0.138504	0.139986	0.139818	0.140109	0.140816	0.141949	0.142179	0.141045	0.144413	0.144966	0.142887	0.143652	0.145445	0.143657	0.144666	0.146523	0.14503	0.146338	0.147916	0.14564	0.146681	0.14711	0.14837
JK 968	0.149482	0.146276	0.147926	0.142589	0.144941	0.143728	0.143231	0.146995	0.142161	0.141782	0.144021	0.140778	0.143251	0.141145	0.143088	0.144042	0.145737	0.145837	0.146737	0.148352	0.14904	0.146086	0.150365	0.147759	0.150844	0.150139	0.151091	0.152871	0.151051	0.152166	0.152745	0.155205	0.154557	0.154549	0.156569	0.155199	0.157466	0.158379	0.158761	0.158862	0.159173	0.159792	0.159997	0.160487	0.160049	0.161457	0.16217	0.163108	0.163844
JK 968	0.129511	0.126305	0.123914	0.121617	0.122508	0.120838	0.1207	0.119333	0.119448	0.116228	0.115833	0.118145	0.115315	0.115529	0.118877	0.116727	0.116595	0.116442	0.116376	0.116413	0.117834	0.119235	0.118819	0.118497	0.120381	0.118256	0.119403	0.117	0.118676	0.118653	0.118321	0.117691	0.118219	0.121322	0.119896	0.118312	0.120287	0.119843	0.120675	0.121228	0.120429	0.122279	0.122091	0.121137	0.122292	0.122897	0.120978	0.122419	0.122006
JK 968	0.148248	0.149208	0.145157	0.149	0.146254	0.143108	0.139034	0.138389	0.140338	0.137306	0.137072	0.137151	0.133199	0.13473	0.134544	0.133593	0.133177	0.134847	0.131869	0.133023	0.133905	0.132447	0.131494	0.132426	0.130909	0.132465	0.130684	0.130939	0.133146	0.132067	0.132143	0.132897	0.134917	0.135063	0.133738	0.13627	0.135997	0.135682	0.137443	0.137023	0.136247	0.137169	0.136952	0.13692	0.138936	0.138094	0.138721	0.139535	0.139281
JK 968	0.171198	0.168144	0.170472	0.1661	0.162976	0.162864	0.163426	0.163638	0.162028	0.159873	0.160131	0.158157	0.159427	0.161403	0.158681	0.157474	0.158931	0.158727	0.158618	0.159428	0.159961	0.159271	0.161211	0.161159	0.161776	0.161163	0.160166	0.163827	0.161761	0.160935	0.162471	0.164269	0.163249	0.161937	0.165347	0.165332	0.163137	0.165201	0.166159	0.165565	0.165738	0.166648	0.166267	0.167851	0.16657	0.166235	0.167966	0.167557	0.168225
JK 968	0.159032	0.150901	0.155482	0.152563	0.155828	0.15375	0.153092	0.156746	0.152128	0.150994	0.153211	0.152193	0.155	0.153355	0.15622	0.157594	0.160262	0.159406	0.161312	0.161616	0.162456	0.161633	0.164578	0.163042	0.165619	0.164573	0.166507	0.168516	0.165969	0.167299	0.168764	0.170916	0.169495	0.17007	0.172233	0.171221	0.173275	0.174137	0.17447	0.174726	0.174745	0.175461	0.176078	0.176237	0.176289	0.17751	0.178271	0.179363	0.179487
JK 968	0.158476	0.150326	0.154935	0.152063	0.155461	0.153268	0.152644	0.156238	0.15165	0.150533	0.152801	0.151847	0.154569	0.152922	0.155869	0.157292	0.159884	0.159034	0.160977	0.161286	0.162169	0.161336	0.164227	0.162692	0.165337	0.164276	0.166162	0.1682	0.16565	0.166949	0.168468	0.170602	0.169193	0.169797	0.171886	0.170936	0.173028	0.173884	0.1742	0.174476	0.17451	0.175159	0.175808	0.175964	0.176055	0.177256	0.178033	0.179126	0.17926
JK 968	0.11197	0.110295	0.110318	0.109384	0.108376	0.108604	0.107939	0.108352	0.108164	0.108123	0.105679	0.106913	0.106864	0.106531	0.106769	0.105561	0.10662	0.10682	0.106165	0.106402	0.105874	0.105789	0.106003	0.105991	0.105536	0.105628	0.105078	0.105071	0.104562	0.104668	0.104999	0.105444	0.105838	0.105693	0.105917	0.10666	0.106373	0.107602	0.106294	0.107206	0.107162	0.10784	0.108019	0.108267	0.107992	0.108953	0.10926	0.109161	0.108869
JK 968	0.129792	0.128212	0.125714	0.125987	0.124498	0.125014	0.123586	0.124474	0.125369	0.123196	0.122967	0.121795	0.120768	0.122083	0.119656	0.11905	0.118838	0.117305	0.115895	0.116783	0.116144	0.115096	0.115175	0.114223	0.114864	0.114795	0.113929	0.114557	0.11442	0.114511	0.115075	0.115179	0.116004	0.116466	0.116348	0.116622	0.116532	0.117375	0.11698	0.116998	0.117136	0.117565	0.117787	0.117502	0.117485	0.117312	0.117686	0.1175	0.117331
JK 968	0.156459	0.153825	0.153784	0.151506	0.151531	0.152604	0.149263	0.148568	0.148733	0.148007	0.14829	0.147671	0.145768	0.14493	0.145275	0.145155	0.143849	0.142271	0.142985	0.144701	0.142926	0.143599	0.144125	0.14353	0.144468	0.145086	0.145263	0.145666	0.14689	0.146873	0.147281	0.148521	0.148494	0.150349	0.149551	0.149672	0.149834	0.151166	0.150354	0.150332	0.151132	0.151266	0.151572	0.151334	0.151683	0.151542	0.152766	0.15208	0.152605
JK 968	0.144722	0.144751	0.141702	0.140234	0.140551	0.139866	0.138133	0.13728	0.137185	0.135113	0.135591	0.134738	0.133195	0.13247	0.132231	0.132722	0.131884	0.131442	0.133082	0.132367	0.131875	0.132721	0.133779	0.134552	0.134889	0.134588	0.13554	0.135616	0.136711	0.137033	0.138114	0.138301	0.138914	0.139619	0.139915	0.139247	0.139524	0.140564	0.140275	0.140004	0.140651	0.141005	0.140982	0.141252	0.141151	0.141104	0.14188	0.142197	0.142652
JK 968	0.129525	0.131507	0.131041	0.12932	0.13078	0.130944	0.130978	0.129415	0.13013	0.128909	0.129936	0.129847	0.129103	0.128707	0.128348	0.12941	0.12976	0.129233	0.129652	0.12984	0.130252	0.131034	0.131081	0.132381	0.132188	0.13305	0.133943	0.13346	0.135346	0.135233	0.136734	0.137297	0.136807	0.138032	0.138945	0.138846	0.139188	0.139781	0.141024	0.140644	0.141982	0.141607	0.142077	0.142769	0.1428	0.143113	0.14379	0.144318	0.14498
JK 968	0.112301	0.111292	0.112514	0.113025	0.112315	0.113153	0.11276	0.114428	0.11508	0.114559	0.113336	0.114646	0.114955	0.115053	0.115113	0.115492	0.116461	0.116746	0.116752	0.117292	0.116306	0.117643	0.117745	0.117581	0.118189	0.118192	0.118212	0.118617	0.117769	0.118284	0.118774	0.119278	0.120135	0.120543	0.120311	0.121325	0.12196	0.122557	0.121336	0.123198	0.123291	0.123069	0.124023	0.124425	0.12444	0.125169	0.125693	0.125973	0.126084
JK 968	0.161676	0.161593	0.161491	0.163335	0.16232	0.163788	0.162709	0.163968	0.166231	0.164383	0.164441	0.163959	0.164155	0.165602	0.165028	0.164463	0.165143	0.164738	0.164216	0.165347	0.165049	0.164993	0.165129	0.164924	0.166112	0.166549	0.165917	0.167227	0.166786	0.167976	0.168434	0.168904	0.170227	0.170712	0.17096	0.171594	0.171385	0.172496	0.172601	0.173021	0.173092	0.174276	0.174653	0.174228	0.174832	0.175158	0.17542	0.175566	0.175863
JK 968	0.132634	0.130978	0.129512	0.128174	0.126531	0.128657	0.12584	0.124087	0.123137	0.122972	0.12291	0.122075	0.120663	0.1196	0.120072	0.119524	0.118191	0.117227	0.117694	0.118596	0.11683	0.117109	0.117597	0.117412	0.118103	0.11777	0.11848	0.118507	0.119813	0.119676	0.119736	0.121	0.120725	0.122397	0.121962	0.12186	0.122017	0.12301	0.122232	0.122298	0.122493	0.123227	0.123407	0.122948	0.123437	0.123158	0.123758	0.123426	0.123212
JK 968	0.131818	0.13278	0.128596	0.127036	0.127662	0.127083	0.12501	0.122747	0.123107	0.121445	0.121874	0.12174	0.120352	0.119112	0.119409	0.119546	0.119795	0.118495	0.119571	0.118585	0.118649	0.119446	0.120233	0.121381	0.120487	0.1211	0.122108	0.121974	0.122782	0.122995	0.124146	0.124138	0.12425	0.125422	0.125761	0.12525	0.125525	0.126522	0.126428	0.125946	0.126657	0.126783	0.12633	0.126658	0.126685	0.126648	0.127489	0.127648	0.127964
JK 968	0.124344	0.125645	0.12524	0.124349	0.125891	0.125748	0.126411	0.124377	0.124708	0.124242	0.124645	0.125022	0.124853	0.124105	0.123364	0.1248	0.12536	0.124515	0.124591	0.125236	0.125915	0.126167	0.126708	0.127778	0.127765	0.128424	0.129655	0.12902	0.130914	0.130197	0.132289	0.13228	0.132086	0.133245	0.134224	0.134051	0.134208	0.134588	0.135865	0.135449	0.136732	0.136583	0.136666	0.137582	0.137678	0.13811	0.138279	0.138689	0.139285
JK 968	0.132075	0.131024	0.131022	0.133735	0.132923	0.13163	0.133423	0.134049	0.13603	0.136518	0.133869	0.13471	0.135921	0.137204	0.137335	0.137128	0.13824	0.138248	0.139558	0.14007	0.14038	0.140123	0.140673	0.140468	0.141408	0.141897	0.141359	0.142141	0.142257	0.142949	0.143546	0.145152	0.146142	0.146239	0.14754	0.148565	0.148228	0.149822	0.148986	0.150362	0.150395	0.151441	0.151956	0.152618	0.152785	0.153904	0.154278	0.154535	0.154509
JK 968	0.129705	0.127929	0.127312	0.125848	0.123419	0.12326	0.121894	0.121574	0.123533	0.121128	0.11999	0.119891	0.118451	0.118988	0.11803	0.116201	0.115408	0.114274	0.113863	0.114309	0.113214	0.112295	0.112284	0.1119	0.11221	0.111977	0.111462	0.112483	0.1129	0.113034	0.113714	0.113971	0.114097	0.115558	0.115405	0.115427	0.115675	0.116228	0.116451	0.116511	0.116538	0.116821	0.116588	0.116747	0.116213	0.11587	0.117038	0.116823	0.116427
JK 968	0.149685	0.148004	0.147198	0.14446	0.143417	0.14517	0.142858	0.140504	0.141547	0.140456	0.139771	0.140565	0.138403	0.136937	0.137563	0.137556	0.13586	0.134709	0.135792	0.136742	0.134964	0.135222	0.136053	0.135636	0.136455	0.136482	0.136642	0.137539	0.138311	0.13815	0.138799	0.139341	0.139283	0.141312	0.14096	0.140683	0.140468	0.141816	0.141366	0.141406	0.141803	0.142093	0.142459	0.142094	0.142394	0.142297	0.143456	0.142908	0.143256
JK 968	0.160584	0.161602	0.158802	0.155713	0.157269	0.157646	0.156369	0.154307	0.153882	0.152592	0.153073	0.153489	0.15151	0.150351	0.15044	0.150914	0.149986	0.150633	0.15127	0.150542	0.150584	0.150971	0.152031	0.153081	0.152381	0.152256	0.153626	0.154075	0.154342	0.155185	0.156017	0.156258	0.156081	0.157501	0.157325	0.156984	0.157511	0.158434	0.158177	0.157853	0.158681	0.158883	0.158932	0.15926	0.159013	0.159283	0.159975	0.160364	0.1612
JK 968	0.13443	0.135913	0.134162	0.132271	0.134332	0.134397	0.134113	0.131595	0.131171	0.129988	0.130809	0.130833	0.13013	0.128919	0.128656	0.129095	0.129656	0.128909	0.129122	0.129372	0.130293	0.130198	0.130587	0.131509	0.131387	0.13221	0.133322	0.132692	0.134178	0.133918	0.135038	0.135154	0.135071	0.136273	0.137148	0.136629	0.136868	0.137829	0.138449	0.137961	0.139366	0.139237	0.139445	0.139931	0.140247	0.14062	0.140913	0.141477	0.142031
JK 968	0.142434	0.14206	0.142376	0.14341	0.143654	0.141945	0.14381	0.14356	0.144758	0.145574	0.142268	0.144182	0.14406	0.14438	0.145944	0.144674	0.145834	0.145728	0.14681	0.146521	0.146057	0.146142	0.147048	0.146998	0.147157	0.147436	0.146452	0.147623	0.147476	0.147643	0.148121	0.149261	0.150041	0.150615	0.150897	0.152287	0.15111	0.152856	0.152285	0.152894	0.153247	0.153919	0.154507	0.154486	0.154868	0.156125	0.155869	0.156485	0.156403
JK 968	0.143093	0.142715	0.14095	0.139958	0.138901	0.139899	0.138788	0.138004	0.140342	0.13803	0.137851	0.136302	0.136152	0.137632	0.13557	0.134629	0.134537	0.133175	0.133104	0.133859	0.133009	0.131835	0.132297	0.131616	0.132302	0.132497	0.132015	0.133176	0.132549	0.133162	0.134041	0.134303	0.135051	0.136131	0.135958	0.136429	0.136224	0.137286	0.13706	0.13738	0.137625	0.137969	0.138316	0.138223	0.138325	0.137942	0.138717	0.139012	0.138732
JK 968	0.171497	0.16985	0.168275	0.166788	0.166965	0.1682	0.165979	0.164369	0.164978	0.164295	0.164594	0.164756	0.163308	0.162869	0.16269	0.162954	0.161628	0.160651	0.162769	0.163769	0.162433	0.163047	0.16431	0.16426	0.164607	0.165343	0.165841	0.166333	0.16716	0.167837	0.168074	0.168747	0.169094	0.171228	0.170622	0.170486	0.170423	0.172357	0.17187	0.172116	0.173019	0.173034	0.173544	0.173776	0.174366	0.174202	0.175581	0.175678	0.176181
JK 968	0.191993	0.19306	0.189747	0.189107	0.190895	0.191684	0.189575	0.189154	0.189651	0.188489	0.189524	0.189677	0.189302	0.187683	0.188467	0.189179	0.18891	0.189424	0.190899	0.189492	0.189785	0.190362	0.191318	0.192497	0.191896	0.192188	0.193748	0.193203	0.194083	0.194817	0.195313	0.195843	0.196106	0.197091	0.197857	0.19691	0.197592	0.198414	0.198752	0.198589	0.199364	0.199544	0.199261	0.199765	0.200352	0.20061	0.201744	0.20192	0.202601
JK 968	0.147903	0.148897	0.148979	0.147809	0.149818	0.150521	0.151836	0.150019	0.150299	0.15016	0.151226	0.15098	0.15057	0.149517	0.15002	0.151164	0.151204	0.151381	0.151291	0.151721	0.152272	0.153065	0.153507	0.154876	0.154882	0.155097	0.156621	0.155937	0.15833	0.15774	0.158907	0.159866	0.159715	0.160807	0.161937	0.16188	0.162364	0.162807	0.16404	0.163613	0.164731	0.164685	0.165141	0.166008	0.165901	0.166583	0.166862	0.167467	0.168223
JK 968	0.145689	0.144383	0.145096	0.146301	0.146379	0.145676	0.146979	0.147874	0.149228	0.148915	0.147449	0.149314	0.148581	0.149858	0.151407	0.150652	0.151529	0.152502	0.152889	0.153348	0.154028	0.154243	0.154615	0.155419	0.156209	0.156324	0.156424	0.157774	0.157797	0.159373	0.160183	0.161687	0.162328	0.163143	0.164453	0.166021	0.165816	0.167578	0.167113	0.168311	0.169145	0.169721	0.170764	0.171257	0.172018	0.173172	0.173914	0.174124	0.174679
JK 968	0.157547	0.157626	0.156588	0.154919	0.153148	0.152782	0.15114	0.150567	0.152205	0.149351	0.149479	0.148722	0.147405	0.148096	0.147702	0.145485	0.144612	0.14401	0.1422	0.143527	0.142126	0.141297	0.141337	0.140905	0.140903	0.140828	0.141412	0.141471	0.14196	0.142597	0.142498	0.142799	0.142766	0.143844	0.144135	0.143921	0.144269	0.144436	0.144479	0.1443	0.144585	0.144765	0.144838	0.144883	0.144113	0.14471	0.145498	0.14505	0.145036
JK 968	0.187295	0.185694	0.184506	0.183423	0.18386	0.184119	0.182484	0.180138	0.181021	0.179663	0.18073	0.180025	0.179274	0.178234	0.178336	0.177679	0.177271	0.177275	0.177948	0.17923	0.178947	0.179152	0.180555	0.180817	0.181061	0.181883	0.182215	0.182822	0.184338	0.185156	0.185173	0.186042	0.186335	0.188331	0.188276	0.188202	0.188328	0.189739	0.189595	0.189688	0.190244	0.190696	0.19141	0.191234	0.19157	0.192232	0.193204	0.193555	0.194434
JK 968	0.154145	0.154439	0.150796	0.149249	0.149137	0.149084	0.146483	0.144559	0.145165	0.141766	0.142618	0.141432	0.141098	0.139365	0.138456	0.138197	0.139136	0.137398	0.138576	0.137703	0.13712	0.137758	0.138248	0.138396	0.138319	0.139083	0.13929	0.140106	0.140582	0.140337	0.141722	0.141749	0.141368	0.142269	0.142913	0.141874	0.141786	0.142563	0.142283	0.141491	0.142319	0.14215	0.141888	0.141838	0.142036	0.141983	0.142823	0.142998	0.143286
JK 968	0.112899	0.113332	0.113516	0.114446	0.114354	0.112304	0.113854	0.115274	0.116278	0.116775	0.113991	0.115718	0.115575	0.116581	0.11722	0.116754	0.11747	0.117796	0.118129	0.118715	0.118642	0.118046	0.118911	0.119103	0.119247	0.119617	0.118977	0.119628	0.118914	0.120159	0.12029	0.121485	0.122182	0.12254	0.122905	0.124224	0.123486	0.124947	0.124242	0.124667	0.124831	0.125213	0.126058	0.12656	0.126357	0.127443	0.127436	0.127351	0.127411
JK 968	0.145845	0.145266	0.144924	0.142556	0.143118	0.142835	0.1431	0.141245	0.140497	0.139363	0.139016	0.138368	0.137303	0.135708	0.135118	0.135205	0.135339	0.13337	0.132834	0.132765	0.13269	0.132951	0.133037	0.133677	0.133314	0.133111	0.133751	0.133567	0.134887	0.134376	0.135843	0.135813	0.135633	0.136246	0.136817	0.136349	0.136208	0.136879	0.138118	0.136952	0.137585	0.137242	0.137247	0.137247	0.137224	0.136715	0.136837	0.137113	0.137251
JK 968	0.121668	0.121741	0.120407	0.119767	0.118339	0.117456	0.11725	0.116468	0.118785	0.116698	0.116048	0.116701	0.116299	0.116759	0.116336	0.114967	0.113982	0.113247	0.113554	0.114812	0.113546	0.11343	0.114232	0.11331	0.114559	0.114571	0.114961	0.115436	0.116362	0.117079	0.117717	0.118622	0.118668	0.120279	0.120514	0.120729	0.121358	0.122161	0.122554	0.122688	0.12332	0.12364	0.123931	0.124094	0.123906	0.124536	0.125244	0.125245	0.125521
JK 968	0.136071	0.13634	0.134015	0.132473	0.131647	0.13335	0.131988	0.129595	0.129556	0.129397	0.130004	0.129725	0.127436	0.127619	0.12708	0.12669	0.125893	0.125208	0.126856	0.127327	0.126062	0.126712	0.127747	0.12708	0.127746	0.128507	0.128846	0.128989	0.130169	0.130503	0.130387	0.130913	0.130973	0.133022	0.132413	0.132374	0.13211	0.133558	0.133078	0.133416	0.133543	0.133711	0.133996	0.133594	0.134048	0.13376	0.134938	0.134341	0.135
JK 968	0.121063	0.121319	0.119692	0.11808	0.119153	0.121079	0.117163	0.115993	0.117763	0.114762	0.116561	0.115654	0.115224	0.114371	0.1142	0.114389	0.115842	0.114805	0.115571	0.114588	0.11465	0.11525	0.115718	0.116847	0.116472	0.117202	0.117408	0.118297	0.118294	0.118341	0.119583	0.119701	0.119382	0.120831	0.121069	0.12029	0.120652	0.121556	0.121168	0.120941	0.121964	0.121814	0.121482	0.121722	0.122191	0.122093	0.123062	0.12333	0.123498
JK 968	0.13046	0.13289	0.132593	0.131013	0.134014	0.13433	0.13599	0.134059	0.135396	0.135034	0.135733	0.136681	0.135983	0.135923	0.136629	0.137393	0.138289	0.137951	0.13797	0.138576	0.139329	0.140094	0.140399	0.142116	0.141797	0.142813	0.143794	0.143679	0.145795	0.145284	0.147156	0.147935	0.148103	0.14903	0.150724	0.150639	0.151012	0.151821	0.15323	0.153227	0.153616	0.154461	0.154629	0.155412	0.155924	0.155999	0.15653	0.157378	0.157885
JK 968	0.105491	0.104664	0.104222	0.105883	0.10476	0.103638	0.105365	0.105992	0.106401	0.106146	0.104885	0.106153	0.105395	0.105888	0.107433	0.106054	0.106692	0.107014	0.107158	0.107295	0.106815	0.107002	0.106513	0.107465	0.107531	0.107228	0.107346	0.108218	0.107837	0.107931	0.108843	0.109265	0.110304	0.110709	0.111114	0.112377	0.111791	0.112994	0.112539	0.113283	0.113814	0.114197	0.114727	0.114707	0.114731	0.116088	0.116155	0.116144	0.115985
JK 968	0.134685	0.133964	0.132391	0.131809	0.130574	0.130637	0.128871	0.128133	0.130292	0.128486	0.128951	0.128925	0.127779	0.128472	0.128092	0.12626	0.126134	0.125585	0.125019	0.125838	0.124704	0.124278	0.124302	0.124467	0.124301	0.12464	0.125415	0.125819	0.125958	0.127074	0.127273	0.127683	0.127338	0.129407	0.129365	0.129347	0.129582	0.130041	0.130571	0.130372	0.131218	0.131302	0.131133	0.131007	0.130519	0.131441	0.132127	0.131547	0.131805
JK 968	0.15807	0.154864	0.153315	0.152374	0.15148	0.153637	0.151713	0.149501	0.150109	0.149683	0.150834	0.151378	0.148913	0.147977	0.148633	0.147934	0.147336	0.146453	0.148227	0.148168	0.147584	0.148122	0.149341	0.149295	0.149351	0.150778	0.150941	0.151103	0.152349	0.152858	0.153026	0.153542	0.154092	0.156084	0.155241	0.154959	0.154923	0.156523	0.156023	0.156309	0.156415	0.156697	0.15677	0.156006	0.156689	0.156655	0.157215	0.157034	0.157588
JK 968	0.13388	0.134998	0.131735	0.129931	0.130586	0.130351	0.128152	0.127277	0.126935	0.126222	0.126397	0.126183	0.124492	0.122961	0.123416	0.122984	0.12369	0.12243	0.123408	0.122412	0.122405	0.123272	0.124057	0.124506	0.124001	0.124457	0.125074	0.124743	0.125607	0.125956	0.126778	0.126931	0.126658	0.127994	0.127779	0.127221	0.127515	0.128489	0.128208	0.127595	0.12814	0.128255	0.127752	0.127931	0.128043	0.127735	0.128175	0.128597	0.128996
JK 968	0.136924	0.138683	0.138973	0.136894	0.138592	0.13877	0.140647	0.138371	0.138866	0.138724	0.137627	0.137653	0.136759	0.136408	0.13648	0.136996	0.1374	0.135877	0.13585	0.136545	0.137177	0.137573	0.137729	0.138694	0.138768	0.138802	0.139396	0.139469	0.141511	0.140999	0.142389	0.142376	0.142569	0.143263	0.144074	0.143812	0.144007	0.144664	0.145862	0.145246	0.145655	0.145785	0.145736	0.146519	0.146948	0.146393	0.146793	0.147663	0.147889
JK 968	0.131496	0.132484	0.132298	0.134075	0.133443	0.131917	0.134387	0.135364	0.136263	0.136219	0.133802	0.13526	0.13537	0.135285	0.136336	0.136255	0.136589	0.137077	0.137526	0.137576	0.137529	0.137515	0.137571	0.138012	0.138379	0.138257	0.137526	0.138429	0.138494	0.138604	0.139024	0.140178	0.140373	0.140735	0.141062	0.142198	0.141391	0.14296	0.142207	0.142452	0.142781	0.14337	0.143703	0.143917	0.1437	0.144768	0.144285	0.144679	0.144452
JK 968	0.125488	0.124196	0.122313	0.121341	0.120404	0.120685	0.119896	0.119768	0.121368	0.119399	0.119115	0.119277	0.118131	0.118716	0.11796	0.116582	0.116057	0.115818	0.114869	0.116043	0.115483	0.114609	0.114383	0.114338	0.11517	0.11488	0.114926	0.115534	0.116284	0.116159	0.116667	0.117345	0.11743	0.118509	0.118883	0.119235	0.119469	0.120187	0.119961	0.120242	0.120515	0.120738	0.120711	0.120876	0.120638	0.121064	0.121902	0.122106	0.121851
JK 968	0.128566	0.126214	0.123862	0.121715	0.12099	0.121758	0.120537	0.117696	0.117175	0.116466	0.116055	0.116682	0.113832	0.113224	0.113366	0.112591	0.111285	0.110476	0.111031	0.111564	0.110254	0.110441	0.111496	0.111043	0.11127	0.111617	0.11211	0.112162	0.113188	0.113274	0.113068	0.11375	0.113746	0.115532	0.114779	0.114814	0.11476	0.115801	0.115169	0.11543	0.115744	0.115617	0.115922	0.115331	0.115828	0.115266	0.116559	0.116025	0.116231
JK 968	0.129722	0.13003	0.126688	0.125315	0.1262	0.126637	0.123487	0.122567	0.122448	0.120423	0.121377	0.120713	0.119666	0.11857	0.118924	0.11874	0.119849	0.118373	0.119521	0.118768	0.118082	0.119017	0.119805	0.120552	0.120042	0.120414	0.121399	0.121318	0.122074	0.122062	0.122908	0.122772	0.122868	0.124023	0.124772	0.123586	0.124101	0.124508	0.124781	0.124141	0.124874	0.124853	0.124384	0.124576	0.125199	0.124881	0.125517	0.125894	0.126308
JK 968	0.132522	0.133296	0.134592	0.133471	0.13532	0.136122	0.136198	0.133838	0.134057	0.1335	0.134684	0.134331	0.134274	0.133246	0.133321	0.134845	0.135286	0.134293	0.134786	0.135557	0.136365	0.137254	0.137536	0.138465	0.138358	0.139283	0.14039	0.139709	0.141864	0.141549	0.143015	0.143453	0.143509	0.144774	0.145805	0.145826	0.145864	0.146723	0.147979	0.147295	0.148888	0.148698	0.148977	0.150248	0.150261	0.15097	0.151297	0.152009	0.152792
JK 968	0.141453	0.13987	0.139812	0.141517	0.141418	0.13981	0.140544	0.141186	0.142166	0.142073	0.140157	0.141008	0.140074	0.140951	0.142263	0.141233	0.141849	0.142312	0.142248	0.141572	0.141743	0.14213	0.141374	0.141756	0.141806	0.141667	0.140844	0.14161	0.14118	0.141763	0.142011	0.1428	0.143321	0.143685	0.143797	0.144919	0.143663	0.145247	0.14468	0.145262	0.145112	0.145787	0.146529	0.146302	0.146307	0.147516	0.146945	0.147105	0.147183
JK 968	0.134495	0.133526	0.131634	0.131205	0.130914	0.130082	0.128435	0.128526	0.130658	0.128276	0.128383	0.127924	0.126608	0.128382	0.126778	0.125623	0.125055	0.1245	0.123726	0.124282	0.12425	0.122945	0.123122	0.122724	0.12355	0.123571	0.123519	0.124105	0.124523	0.125031	0.125849	0.126241	0.126267	0.127581	0.127818	0.127608	0.127887	0.129032	0.128767	0.129035	0.129203	0.129643	0.129674	0.129838	0.129482	0.129916	0.130714	0.130835	0.130689
JK 968	0.158662	0.156525	0.154834	0.154766	0.153566	0.154846	0.153173	0.151288	0.151042	0.150931	0.151141	0.151039	0.148799	0.149036	0.149003	0.148685	0.147814	0.146239	0.147595	0.148709	0.14769	0.147747	0.14891	0.148593	0.149009	0.149212	0.149662	0.149912	0.151069	0.151021	0.150965	0.152404	0.151934	0.153675	0.15308	0.152553	0.152734	0.153889	0.153257	0.153583	0.154002	0.154241	0.154539	0.153937	0.154651	0.154386	0.155392	0.155029	0.15523
JK 968	0.121131	0.121535	0.11848	0.117219	0.117145	0.117481	0.11566	0.114418	0.114364	0.112406	0.112905	0.112154	0.11112	0.110221	0.110382	0.110434	0.110003	0.109567	0.110251	0.110136	0.109421	0.109964	0.110831	0.111692	0.111156	0.110998	0.111856	0.111737	0.112655	0.112927	0.11342	0.113447	0.113395	0.1145	0.114456	0.114323	0.114454	0.115284	0.11526	0.114785	0.115569	0.115828	0.115545	0.115657	0.115693	0.115546	0.116462	0.116639	0.116813
JK 968	0.121429	0.123344	0.122878	0.119996	0.121436	0.121844	0.123328	0.119869	0.119931	0.118644	0.118626	0.118674	0.117643	0.1163	0.116305	0.116882	0.116701	0.115434	0.115884	0.115545	0.11547	0.116352	0.116045	0.117382	0.116793	0.116804	0.11772	0.116951	0.118892	0.117628	0.118887	0.119212	0.118715	0.119581	0.120403	0.119909	0.119848	0.120194	0.121458	0.120483	0.121445	0.121073	0.120678	0.121155	0.121269	0.121195	0.121273	0.121708	0.121938
JK 968	0.109525	0.10722	0.107587	0.10887	0.106636	0.104908	0.106198	0.106525	0.106803	0.106143	0.104572	0.104154	0.103275	0.103986	0.10379	0.10332	0.103023	0.102681	0.102473	0.101961	0.10168	0.101568	0.10125	0.100837	0.101626	0.100468	0.100254	0.100948	0.099876	0.100433	0.100747	0.101586	0.101683	0.101508	0.102025	0.103093	0.101653	0.102778	0.102056	0.102384	0.102617	0.103086	0.10367	0.103455	0.103643	0.103999	0.103664	0.10356	0.10337
JK 968	0.135388	0.136041	0.134436	0.133841	0.133251	0.132764	0.132007	0.131594	0.133212	0.130963	0.131074	0.131157	0.130379	0.130772	0.130535	0.129441	0.128635	0.128331	0.127514	0.12825	0.127392	0.126834	0.12696	0.126766	0.127204	0.127358	0.128035	0.128659	0.129106	0.129692	0.129957	0.130664	0.129721	0.1313	0.131485	0.131687	0.131779	0.132476	0.132525	0.132307	0.132952	0.13324	0.133519	0.133465	0.13264	0.133433	0.134644	0.134262	0.134583
JK 968	0.161333	0.161115	0.15792	0.157702	0.158296	0.159254	0.157639	0.155948	0.156612	0.156123	0.156077	0.155771	0.155057	0.154346	0.154128	0.154459	0.153196	0.152332	0.154075	0.154465	0.153565	0.154007	0.155145	0.155209	0.155392	0.156368	0.156599	0.15687	0.157461	0.158064	0.158534	0.15894	0.158539	0.160698	0.160248	0.159899	0.159833	0.161064	0.160729	0.160931	0.161321	0.161621	0.16162	0.161128	0.161504	0.161537	0.162502	0.162271	0.162583
JK 968	0.121685	0.122914	0.116731	0.115771	0.115877	0.115251	0.111735	0.110163	0.110193	0.107025	0.107547	0.106846	0.106049	0.103757	0.103537	0.103245	0.103785	0.102186	0.103141	0.101687	0.101162	0.101975	0.102234	0.102654	0.10251	0.103062	0.102975	0.103078	0.103193	0.10332	0.104231	0.103949	0.103754	0.104924	0.105032	0.104217	0.104518	0.105007	0.105063	0.104704	0.10535	0.105372	0.104749	0.10464	0.104734	0.105026	0.105532	0.105475	0.105705
JK 968	0.141934	0.143166	0.142943	0.141653	0.144137	0.144699	0.145275	0.144327	0.144647	0.144434	0.145783	0.145907	0.145434	0.145261	0.144856	0.145798	0.146735	0.146161	0.146449	0.146942	0.147943	0.148986	0.14939	0.150775	0.150869	0.15132	0.152453	0.152384	0.154561	0.154392	0.155508	0.156273	0.156532	0.157391	0.15829	0.158123	0.158629	0.159068	0.161008	0.160261	0.161557	0.16147	0.161417	0.162387	0.16316	0.163376	0.163921	0.164748	0.165293
JK 968	0.126522	0.125344	0.12563	0.127607	0.126115	0.125741	0.12582	0.126964	0.127668	0.127446	0.126113	0.125741	0.124878	0.126601	0.125764	0.125786	0.125619	0.125687	0.125688	0.125018	0.124476	0.125232	0.125238	0.124962	0.125384	0.125035	0.124657	0.125574	0.125024	0.125599	0.126387	0.12704	0.127126	0.127572	0.127888	0.128543	0.127942	0.128983	0.128636	0.128873	0.12957	0.129781	0.130187	0.129835	0.129988	0.130653	0.130516	0.130172	0.130571
JK 968	0.157185	0.157137	0.15574	0.154627	0.153868	0.153988	0.153199	0.15134	0.153159	0.151029	0.151709	0.151325	0.149562	0.149108	0.148865	0.148507	0.147009	0.146537	0.145949	0.147055	0.145541	0.146041	0.145735	0.145831	0.145642	0.146068	0.146359	0.146952	0.147918	0.148135	0.14866	0.149171	0.148959	0.150463	0.150401	0.150407	0.150787	0.151253	0.151347	0.150824	0.151529	0.151961	0.151563	0.151445	0.151511	0.151958	0.152624	0.152595	0.152702
JK 968	0.147299	0.145572	0.14305	0.1408	0.139942	0.140453	0.138074	0.135654	0.135711	0.134031	0.133939	0.133191	0.131223	0.129603	0.12875	0.128439	0.126889	0.126828	0.127457	0.127589	0.126877	0.127072	0.127379	0.128326	0.127954	0.128262	0.128315	0.128722	0.129869	0.130246	0.130449	0.130332	0.130495	0.132298	0.131913	0.131909	0.131989	0.132755	0.132768	0.132532	0.132792	0.132752	0.13271	0.132826	0.13288	0.132879	0.133604	0.133689	0.134011
JK 968	0.14513	0.146285	0.142763	0.140931	0.142336	0.143205	0.139632	0.138076	0.138548	0.136108	0.13721	0.136407	0.135254	0.134467	0.134109	0.134028	0.13445	0.132955	0.13411	0.133551	0.133388	0.133915	0.133991	0.134948	0.134971	0.135649	0.135762	0.13668	0.136759	0.136342	0.13756	0.137807	0.137601	0.138597	0.139072	0.138371	0.138359	0.138838	0.139113	0.13872	0.13961	0.139315	0.139101	0.139412	0.139639	0.139514	0.140358	0.140604	0.140568
JK 968	0.124642	0.125631	0.125272	0.122185	0.12403	0.123637	0.123911	0.121683	0.121937	0.120811	0.119732	0.119712	0.117964	0.117628	0.116698	0.117114	0.117065	0.115666	0.115285	0.1154	0.115097	0.114952	0.115493	0.116515	0.115733	0.116084	0.116642	0.116033	0.117545	0.117079	0.117982	0.118358	0.118545	0.119103	0.119748	0.118899	0.11881	0.119306	0.12056	0.119858	0.120145	0.120372	0.120499	0.120648	0.120463	0.120173	0.120558	0.120693	0.120904
JK 968	0.108736	0.107002	0.105455	0.106271	0.104548	0.103964	0.103466	0.10341	0.103782	0.104332	0.101723	0.101721	0.099785	0.101317	0.100109	0.099171	0.099377	0.099307	0.098908	0.098093	0.097889	0.097595	0.09775	0.097202	0.097664	0.09693	0.096641	0.097075	0.096181	0.096232	0.097178	0.097325	0.097942	0.098329	0.098485	0.099196	0.098683	0.099523	0.099219	0.099278	0.100043	0.1004	0.100786	0.100283	0.1004	0.101446	0.100991	0.100689	0.100748
JK 968	0.134635	0.13531	0.134288	0.132833	0.131559	0.131149	0.12986	0.128778	0.130458	0.128296	0.128058	0.127633	0.126088	0.126988	0.126194	0.124475	0.123993	0.12312	0.121919	0.123006	0.121861	0.121525	0.121275	0.120598	0.120924	0.121153	0.121179	0.121117	0.121299	0.12184	0.122176	0.122255	0.121442	0.12325	0.123258	0.122785	0.123117	0.123276	0.123494	0.122945	0.123494	0.123729	0.123226	0.123214	0.122746	0.123228	0.123968	0.123408	0.123461
JK 968	0.134283	0.132696	0.129597	0.127071	0.127117	0.12795	0.126182	0.124178	0.124045	0.122376	0.12234	0.121694	0.120296	0.118818	0.117336	0.117428	0.116589	0.116252	0.11654	0.116689	0.116571	0.11611	0.11662	0.117277	0.117031	0.117201	0.117176	0.117462	0.118355	0.118545	0.118713	0.118903	0.118967	0.120847	0.120026	0.119889	0.119607	0.120499	0.119848	0.120048	0.12022	0.120188	0.120272	0.120028	0.120183	0.120111	0.120807	0.120346	0.12064
JK 968	0.138471	0.140167	0.137035	0.136825	0.138187	0.138911	0.13655	0.136634	0.137741	0.133832	0.136079	0.135931	0.135678	0.135009	0.134659	0.135414	0.136383	0.13498	0.136794	0.135755	0.135936	0.135971	0.136998	0.137729	0.137524	0.138329	0.13857	0.139719	0.139877	0.139998	0.141304	0.141429	0.14144	0.14282	0.14282	0.142387	0.142572	0.143409	0.143472	0.143351	0.14437	0.144494	0.144315	0.144446	0.144997	0.145251	0.146088	0.146427	0.146866
JK 968	0.126379	0.126857	0.127685	0.125955	0.127378	0.127368	0.129085	0.127989	0.127646	0.126174	0.127178	0.128501	0.126957	0.126959	0.128012	0.128677	0.128405	0.127314	0.12753	0.128813	0.128733	0.128584	0.13001	0.131141	0.13088	0.131406	0.132227	0.132243	0.134289	0.134274	0.135464	0.135725	0.136805	0.13726	0.137999	0.138338	0.138552	0.139276	0.140847	0.140929	0.140893	0.141994	0.142375	0.142466	0.142878	0.142784	0.143342	0.144092	0.144744
JK 968	0.12967	0.128798	0.128747	0.130935	0.129109	0.128458	0.130247	0.130645	0.13136	0.130638	0.129155	0.129399	0.128873	0.129587	0.129789	0.129644	0.129765	0.12944	0.129732	0.128929	0.129091	0.129352	0.129522	0.129668	0.129816	0.1295	0.129273	0.130027	0.129272	0.129815	0.130458	0.131073	0.13154	0.13179	0.132297	0.133441	0.132456	0.133606	0.133299	0.133658	0.133719	0.134169	0.13478	0.134458	0.134881	0.135487	0.135344	0.134995	0.135166
JK 968	0.160737	0.161044	0.160166	0.158983	0.158281	0.158787	0.157302	0.156444	0.158046	0.155513	0.156808	0.156557	0.154626	0.154439	0.155132	0.154734	0.15358	0.152523	0.152516	0.154062	0.15226	0.153135	0.153055	0.153158	0.153664	0.153876	0.154517	0.155149	0.1559	0.156505	0.156806	0.157759	0.156968	0.158913	0.158865	0.159001	0.159788	0.159917	0.159687	0.159247	0.160267	0.16079	0.160371	0.160373	0.160402	0.161122	0.161937	0.16152	0.161801
JK 968	0.155392	0.155139	0.151905	0.150337	0.151626	0.151932	0.150072	0.149423	0.149417	0.147779	0.148431	0.148751	0.147001	0.14636	0.146854	0.146877	0.146305	0.146979	0.147378	0.147417	0.147317	0.147816	0.14916	0.149754	0.150481	0.150634	0.151856	0.151708	0.152884	0.153892	0.1541	0.154799	0.155229	0.156322	0.156535	0.156321	0.156451	0.157468	0.157449	0.157356	0.157903	0.158239	0.158567	0.159046	0.158762	0.15895	0.159944	0.160417	0.160789
JK 968	0.141388	0.142416	0.139704	0.138598	0.140532	0.13983	0.13735	0.135825	0.13671	0.133608	0.13465	0.133724	0.133502	0.132028	0.132138	0.131833	0.132481	0.131293	0.131765	0.131695	0.13239	0.131896	0.132243	0.13334	0.133554	0.134165	0.134527	0.134223	0.135887	0.135537	0.136299	0.136994	0.136577	0.137706	0.138137	0.137589	0.13766	0.138357	0.138811	0.138302	0.139442	0.13922	0.13894	0.139767	0.139596	0.139684	0.140264	0.140511	0.140867
JK 968	0.133152	0.134636	0.134726	0.132405	0.13315	0.132924	0.134347	0.131926	0.132113	0.130837	0.129949	0.130756	0.129156	0.128723	0.128781	0.128914	0.128771	0.127375	0.126762	0.127186	0.127229	0.126606	0.127623	0.128376	0.127919	0.127952	0.128641	0.127917	0.12972	0.129232	0.130286	0.130969	0.130907	0.131206	0.132242	0.131303	0.131553	0.132083	0.133488	0.133164	0.132668	0.133425	0.133593	0.133862	0.134071	0.133719	0.133828	0.134388	0.134373
JK 968	0.119621	0.118321	0.117179	0.118919	0.117522	0.118526	0.117982	0.118845	0.120068	0.11914	0.118424	0.118144	0.117535	0.118275	0.11786	0.117606	0.118064	0.118003	0.118077	0.117791	0.117925	0.118215	0.118302	0.117964	0.118497	0.117946	0.118049	0.119128	0.118443	0.119414	0.119888	0.120344	0.121164	0.121543	0.121948	0.122949	0.122266	0.123301	0.123064	0.123545	0.123761	0.124555	0.12514	0.124972	0.125319	0.126066	0.125679	0.125725	0.125979
JK 968	0.133856	0.134965	0.132924	0.132031	0.131295	0.131979	0.130267	0.130313	0.130875	0.128925	0.129897	0.12951	0.128274	0.127866	0.127524	0.126697	0.125722	0.12556	0.124789	0.125973	0.124686	0.125031	0.124565	0.12442	0.124976	0.124737	0.124973	0.125198	0.126113	0.126505	0.126514	0.127019	0.125989	0.12768	0.127627	0.127356	0.127654	0.128099	0.128189	0.127592	0.128365	0.128796	0.128698	0.128431	0.128444	0.128902	0.129581	0.129301	0.129344
JK 968	0.13232	0.131797	0.128926	0.127294	0.127045	0.126237	0.125484	0.123622	0.123503	0.121631	0.121721	0.121139	0.11937	0.11809	0.117976	0.117688	0.11685	0.116643	0.116967	0.116578	0.116417	0.116728	0.117555	0.118064	0.117727	0.118212	0.118928	0.117921	0.119141	0.119705	0.120044	0.120456	0.120177	0.121156	0.121217	0.120791	0.121067	0.122077	0.121633	0.12101	0.121863	0.12204	0.121903	0.121582	0.121502	0.121439	0.121702	0.12223	0.122092
JK 968	0.148446	0.15056	0.148763	0.147154	0.148447	0.148635	0.146973	0.14565	0.146811	0.14386	0.144887	0.14463	0.144582	0.143794	0.144598	0.14448	0.144614	0.143486	0.144917	0.144463	0.14477	0.144791	0.145589	0.146778	0.146626	0.147744	0.148262	0.148321	0.14902	0.149239	0.150199	0.150664	0.150337	0.151655	0.152039	0.15133	0.151528	0.152601	0.152701	0.152738	0.153687	0.153573	0.153532	0.153847	0.15429	0.154485	0.155271	0.155748	0.15612
JK 968	0.118942	0.121116	0.120932	0.118307	0.119694	0.119191	0.120136	0.117764	0.118961	0.118214	0.117208	0.117737	0.117133	0.117104	0.117565	0.117352	0.117334	0.115785	0.115816	0.116278	0.115748	0.116135	0.116985	0.118028	0.1176	0.117974	0.11872	0.118537	0.120693	0.120014	0.121145	0.121991	0.12199	0.122703	0.123719	0.123163	0.123659	0.124217	0.125656	0.125675	0.125771	0.126045	0.126036	0.126207	0.126598	0.126361	0.126551	0.127213	0.127553
JK 968	0.133557	0.133545	0.134205	0.13508	0.136121	0.134807	0.135656	0.136574	0.137884	0.139066	0.136219	0.137258	0.138288	0.137482	0.138898	0.137864	0.139142	0.13887	0.139798	0.139761	0.139547	0.139702	0.139901	0.140249	0.139876	0.139986	0.140051	0.140234	0.13987	0.140463	0.140928	0.141635	0.142139	0.142011	0.142325	0.143509	0.14359	0.144752	0.143523	0.144465	0.144765	0.144941	0.145382	0.145759	0.145427	0.146392	0.146628	0.146843	0.146733
JK 968	0.131984	0.131139	0.12933	0.128814	0.127301	0.127421	0.12575	0.125814	0.127342	0.12554	0.125142	0.124354	0.124129	0.124439	0.123111	0.121531	0.120601	0.119926	0.119059	0.119742	0.119298	0.118323	0.118447	0.117772	0.118247	0.118138	0.118204	0.118742	0.118586	0.11892	0.119366	0.119556	0.119684	0.120768	0.120739	0.120574	0.120884	0.121479	0.121468	0.12145	0.121742	0.121926	0.122184	0.121901	0.121482	0.121659	0.12253	0.122306	0.122065
JK 968	0.136993	0.135454	0.133052	0.131656	0.130437	0.131181	0.128359	0.125905	0.126297	0.125319	0.12528	0.124513	0.122189	0.120958	0.121493	0.120303	0.118485	0.117516	0.117738	0.118812	0.116754	0.117223	0.117216	0.11694	0.117197	0.117126	0.117279	0.117041	0.118089	0.11804	0.118324	0.118856	0.11867	0.120687	0.119964	0.11933	0.119366	0.120435	0.119564	0.119401	0.119842	0.120329	0.120268	0.120115	0.120434	0.119721	0.120639	0.120226	0.120178
JK 968	0.145422	0.14529	0.142095	0.141311	0.141522	0.14188	0.1409	0.139567	0.139347	0.136899	0.137669	0.137636	0.136347	0.135617	0.136112	0.135785	0.135531	0.135423	0.136081	0.136221	0.135728	0.136485	0.137354	0.138324	0.13775	0.137934	0.138501	0.138539	0.139237	0.139825	0.14066	0.140997	0.141055	0.142544	0.142314	0.142046	0.142199	0.143066	0.143048	0.142628	0.143296	0.14358	0.143355	0.144034	0.143813	0.143784	0.144359	0.14466	0.145003
JK 968	0.126566	0.127985	0.127636	0.126824	0.127078	0.127301	0.127824	0.126609	0.125724	0.12475	0.125788	0.125676	0.124836	0.124145	0.124288	0.124973	0.125297	0.124372	0.124448	0.124322	0.125461	0.125309	0.125499	0.126279	0.126066	0.126611	0.127831	0.12702	0.128986	0.127879	0.129591	0.129813	0.129265	0.130589	0.131512	0.131051	0.130919	0.131423	0.132359	0.131919	0.133184	0.132605	0.132657	0.133416	0.133557	0.133401	0.133351	0.133869	0.13424
JK 968	0.124469	0.124272	0.123343	0.124104	0.124108	0.121869	0.123453	0.123535	0.123648	0.124057	0.121328	0.122374	0.122328	0.121936	0.122472	0.122524	0.122354	0.122337	0.123376	0.122345	0.122436	0.122177	0.122131	0.122519	0.12258	0.122142	0.121263	0.121883	0.121458	0.121588	0.121886	0.122569	0.12331	0.123391	0.124033	0.124889	0.124099	0.125546	0.124753	0.12543	0.125372	0.125929	0.12646	0.126381	0.12651	0.127364	0.127168	0.127189	0.126808
JK 968	0.153999	0.153885	0.152326	0.151517	0.150166	0.149985	0.148161	0.148426	0.150272	0.147798	0.147638	0.146696	0.145953	0.147087	0.146147	0.144435	0.143609	0.142721	0.142392	0.142983	0.141813	0.141573	0.141355	0.140496	0.141252	0.141402	0.141093	0.14179	0.14249	0.142798	0.142928	0.143439	0.143444	0.144683	0.144836	0.144797	0.144992	0.145973	0.145901	0.145851	0.146028	0.146486	0.146516	0.146522	0.146181	0.146566	0.147259	0.147133	0.146913
JK 968	0.140305	0.138184	0.134178	0.132442	0.131011	0.131447	0.127876	0.126081	0.125902	0.124413	0.123954	0.123597	0.120841	0.119544	0.119195	0.118374	0.11676	0.114623	0.11599	0.116203	0.114535	0.114645	0.115063	0.114427	0.114295	0.114627	0.114521	0.11497	0.115783	0.116023	0.115597	0.116135	0.115941	0.117804	0.116927	0.116787	0.116414	0.117423	0.116749	0.116597	0.116931	0.117132	0.117215	0.116567	0.116853	0.116521	0.117147	0.116653	0.116824
JK 968	0.141493	0.140973	0.136451	0.134857	0.134314	0.13352	0.130301	0.128743	0.129391	0.127217	0.126454	0.126553	0.124455	0.123003	0.122774	0.122528	0.12247	0.120734	0.121493	0.120066	0.120043	0.120858	0.120952	0.121932	0.121286	0.121263	0.121882	0.121831	0.122628	0.123158	0.123996	0.123619	0.123559	0.12459	0.124581	0.124005	0.12399	0.12486	0.124482	0.124207	0.124783	0.124932	0.124743	0.124852	0.124953	0.124524	0.125066	0.125304	0.125621
JK 968	0.128334	0.129108	0.127941	0.125885	0.12672	0.126673	0.126217	0.123755	0.123442	0.122606	0.121318	0.121667	0.120719	0.119247	0.118678	0.119697	0.119164	0.117914	0.117857	0.117436	0.117712	0.118101	0.117646	0.118797	0.118392	0.118685	0.119704	0.118564	0.120265	0.119594	0.120968	0.120979	0.120368	0.121363	0.121686	0.12149	0.121197	0.121688	0.122869	0.122173	0.122824	0.122478	0.122352	0.122722	0.122734	0.122831	0.122717	0.123213	0.123397
JK 968	0.112661	0.110737	0.109843	0.111514	0.108575	0.108774	0.107911	0.108903	0.109601	0.108893	0.107227	0.106739	0.105257	0.107019	0.106313	0.105378	0.105764	0.104651	0.104793	0.104205	0.104161	0.103497	0.103516	0.103206	0.103487	0.103066	0.102476	0.102962	0.102308	0.102669	0.103494	0.103575	0.10414	0.104389	0.104487	0.105174	0.104488	0.105501	0.104917	0.105373	0.105751	0.105902	0.106534	0.106416	0.10646	0.107062	0.106919	0.106643	0.10651
JK 968	0.139585	0.140035	0.138751	0.137782	0.135488	0.136195	0.134215	0.133156	0.134498	0.132281	0.132821	0.132106	0.130544	0.130809	0.13112	0.12942	0.128221	0.127503	0.126517	0.127545	0.126334	0.126382	0.125752	0.125597	0.12616	0.126042	0.12641	0.12691	0.127575	0.128061	0.12844	0.128776	0.128412	0.130128	0.130121	0.129853	0.130457	0.130657	0.130743	0.130573	0.131241	0.131551	0.131338	0.131492	0.130861	0.131675	0.132271	0.131947	0.132071
JK 968	0.145967	0.145124	0.141049	0.138867	0.138574	0.138824	0.135847	0.133624	0.133377	0.131493	0.131781	0.130632	0.128616	0.128086	0.126991	0.126337	0.124514	0.123652	0.124691	0.1248	0.124173	0.123723	0.124462	0.124788	0.124054	0.124464	0.124436	0.124678	0.125814	0.125884	0.125928	0.126217	0.125874	0.127977	0.127121	0.126968	0.126744	0.127432	0.127145	0.127066	0.126742	0.127078	0.126877	0.126672	0.126581	0.126284	0.126813	0.126706	0.126895
JK 968	0.160019	0.162102	0.157211	0.157277	0.159281	0.160408	0.157307	0.156281	0.157279	0.155257	0.157171	0.156771	0.156477	0.155046	0.155563	0.155933	0.156484	0.155986	0.157151	0.156122	0.156225	0.157147	0.158359	0.158869	0.158685	0.159177	0.159988	0.160484	0.161203	0.161714	0.1629	0.162899	0.16249	0.163991	0.165088	0.164364	0.164616	0.165508	0.165311	0.165248	0.166291	0.166308	0.166154	0.166323	0.166867	0.166739	0.167794	0.168369	0.168769
JK 968	0.120802	0.12186	0.120971	0.119848	0.121213	0.121195	0.121721	0.120032	0.119739	0.119126	0.118197	0.119017	0.118164	0.117285	0.116602	0.117231	0.117841	0.11668	0.116497	0.116484	0.117042	0.117301	0.117677	0.118663	0.118437	0.118486	0.119538	0.119151	0.120738	0.120444	0.121717	0.121978	0.122243	0.123007	0.123927	0.123952	0.123754	0.124192	0.125692	0.124933	0.125439	0.125807	0.125734	0.126288	0.126317	0.126368	0.126557	0.127149	0.127424
JK 968	0.15764	0.156288	0.157116	0.158803	0.157537	0.15688	0.158293	0.158228	0.159633	0.158283	0.157629	0.158127	0.15731	0.159062	0.159301	0.158443	0.158812	0.159627	0.159723	0.159665	0.159564	0.15982	0.159785	0.159968	0.160427	0.160539	0.160054	0.160951	0.160592	0.161253	0.161946	0.162708	0.163214	0.163921	0.164806	0.165313	0.164677	0.166028	0.165728	0.16598	0.166493	0.167089	0.167541	0.167595	0.168093	0.168836	0.168783	0.168616	0.16903
JK 968	0.153862	0.154662	0.153227	0.152143	0.150923	0.15032	0.149523	0.147273	0.149579	0.146781	0.147521	0.147143	0.145793	0.145975	0.145888	0.14441	0.143683	0.143638	0.14308	0.143561	0.142839	0.142892	0.142309	0.142583	0.142775	0.143138	0.144024	0.144277	0.14503	0.145361	0.146205	0.146869	0.146197	0.148172	0.148558	0.14851	0.149149	0.149328	0.150087	0.149427	0.150338	0.15069	0.150339	0.150322	0.150204	0.150999	0.151743	0.151369	0.151505
JK 968	0.158974	0.157829	0.153977	0.151881	0.151345	0.151249	0.148123	0.145741	0.145488	0.143593	0.143746	0.143294	0.140693	0.139282	0.138507	0.137436	0.136079	0.135341	0.136127	0.135795	0.134593	0.13469	0.135112	0.134935	0.134807	0.135179	0.134999	0.135155	0.135933	0.136228	0.135923	0.136423	0.136099	0.137803	0.136947	0.136629	0.136614	0.137427	0.136925	0.136813	0.136729	0.1369	0.136649	0.136345	0.136249	0.135968	0.136673	0.136385	0.136421
JK 968	0.14204	0.143871	0.139699	0.137921	0.139112	0.138717	0.135394	0.133674	0.134253	0.130945	0.131297	0.131135	0.129793	0.12843	0.128222	0.127891	0.12867	0.126943	0.127945	0.126849	0.126208	0.127232	0.127786	0.128872	0.127806	0.128498	0.129219	0.129323	0.129943	0.129912	0.131205	0.130929	0.131166	0.131867	0.132133	0.131444	0.131842	0.132457	0.132389	0.131941	0.133079	0.132973	0.132642	0.132728	0.132904	0.13284	0.133571	0.13388	0.133853
JK 968	0.139419	0.140852	0.141734	0.138909	0.140433	0.140153	0.141825	0.139909	0.1395	0.138642	0.138907	0.139528	0.138304	0.137884	0.137405	0.138658	0.138458	0.137162	0.136781	0.137733	0.137631	0.137966	0.139136	0.140406	0.139683	0.139947	0.140989	0.140833	0.142842	0.142678	0.143918	0.144714	0.145081	0.14573	0.146495	0.146429	0.147029	0.147481	0.148751	0.148501	0.148963	0.149573	0.149602	0.149906	0.150191	0.150143	0.15024	0.150985	0.151377
JK 968	0.117354	0.115253	0.115161	0.116141	0.113735	0.113465	0.113376	0.113974	0.11363	0.113974	0.112313	0.111665	0.110864	0.112039	0.11137	0.11052	0.110552	0.11032	0.109874	0.109106	0.108759	0.108439	0.108269	0.108604	0.108897	0.108382	0.107578	0.108375	0.107646	0.108004	0.108754	0.109146	0.109466	0.109862	0.110203	0.110993	0.109855	0.110801	0.110578	0.111131	0.111095	0.111846	0.112051	0.11174	0.112077	0.112349	0.112202	0.112295	0.11237
JK 968	0.141017	0.141767	0.140008	0.139111	0.137579	0.136798	0.13572	0.134813	0.135789	0.133902	0.133344	0.133002	0.131813	0.132495	0.131736	0.130778	0.129231	0.128459	0.127874	0.128079	0.127223	0.126794	0.12644	0.12655	0.126511	0.126685	0.127143	0.1276	0.128226	0.128763	0.128895	0.129162	0.12897	0.130628	0.130606	0.130677	0.130941	0.131547	0.131973	0.131526	0.131908	0.132584	0.132326	0.132411	0.13187	0.132407	0.13332	0.133258	0.133376
JK 968	0.185795	0.187298	0.184557	0.185182	0.186182	0.186804	0.186721	0.18602	0.187192	0.186455	0.187762	0.188629	0.187974	0.188002	0.188565	0.1893	0.189064	0.189945	0.190994	0.191845	0.19224	0.19299	0.194335	0.195751	0.195874	0.196689	0.197831	0.19795	0.20017	0.20153	0.202403	0.203332	0.204081	0.206198	0.207002	0.20684	0.207881	0.209185	0.2097	0.210126	0.210824	0.212136	0.212256	0.213003	0.213729	0.214491	0.215596	0.216298	0.217384
JK 968	0.171994	0.174104	0.172982	0.171266	0.174382	0.174591	0.172372	0.17144	0.172975	0.169916	0.171578	0.171251	0.17143	0.170583	0.171567	0.171606	0.172231	0.171208	0.172356	0.172615	0.173282	0.173147	0.173598	0.175024	0.175014	0.176171	0.176618	0.176664	0.177705	0.178021	0.179138	0.17999	0.179836	0.181125	0.181889	0.181381	0.181824	0.1829	0.183182	0.183338	0.184353	0.18461	0.184654	0.185348	0.185552	0.186411	0.18727	0.187758	0.188311
JK 968	0.129177	0.129649	0.132266	0.129523	0.130375	0.129933	0.131163	0.129791	0.129136	0.128213	0.127047	0.129023	0.127311	0.126775	0.128084	0.127915	0.127831	0.126225	0.125699	0.126529	0.126695	0.126808	0.12764	0.127443	0.127644	0.128347	0.128982	0.128505	0.130436	0.13033	0.131782	0.131516	0.132005	0.132447	0.13388	0.133723	0.133941	0.134285	0.135154	0.135488	0.13554	0.136185	0.136877	0.136343	0.137263	0.137194	0.13762	0.137946	0.138111
JK 968	0.140529	0.139606	0.137772	0.139264	0.137733	0.138266	0.137772	0.137998	0.139074	0.138574	0.137717	0.136113	0.13512	0.136688	0.13574	0.135802	0.135225	0.134741	0.134047	0.134155	0.133884	0.133486	0.133151	0.132887	0.133187	0.132869	0.13213	0.132931	0.13232	0.13293	0.13318	0.133812	0.134064	0.134818	0.134936	0.135295	0.134807	0.135468	0.135261	0.135166	0.135517	0.136081	0.136561	0.13631	0.136246	0.136387	0.136488	0.136518	0.136303
JK 968	0.143836	0.144192	0.142084	0.141015	0.139596	0.140406	0.138816	0.136436	0.137861	0.13559	0.136082	0.13532	0.133899	0.132678	0.133434	0.132443	0.130645	0.129732	0.129285	0.130382	0.129025	0.129359	0.128761	0.128787	0.129006	0.12899	0.129465	0.129736	0.130815	0.131396	0.13146	0.131908	0.131383	0.133375	0.133433	0.133287	0.133633	0.133786	0.134122	0.133534	0.134402	0.134941	0.134685	0.134683	0.134425	0.134677	0.135696	0.135558	0.135365
JK 968	0.149713	0.148478	0.14441	0.143458	0.143478	0.1435	0.140203	0.137933	0.13786	0.136737	0.136586	0.135294	0.133513	0.131923	0.131437	0.1307	0.1293	0.128654	0.129382	0.129355	0.128727	0.128501	0.128849	0.12957	0.128957	0.129363	0.129232	0.129453	0.130669	0.130939	0.130539	0.130949	0.130439	0.132437	0.132053	0.131798	0.13164	0.13235	0.131902	0.131718	0.131974	0.132312	0.131854	0.131704	0.131745	0.131538	0.13254	0.132411	0.132605
JK 968	0.151656	0.153263	0.149542	0.148334	0.149355	0.150748	0.147937	0.145707	0.146972	0.143582	0.145465	0.145049	0.144132	0.143144	0.143295	0.143185	0.144703	0.143273	0.144036	0.142837	0.14316	0.143894	0.144594	0.145579	0.145396	0.145796	0.146394	0.147011	0.147628	0.147864	0.149143	0.149406	0.148987	0.150251	0.151019	0.150369	0.150866	0.151434	0.151494	0.151316	0.152399	0.152036	0.152066	0.152353	0.152764	0.15312	0.154005	0.154506	0.154904
JK 968	0.128418	0.13131	0.131596	0.128202	0.131228	0.131157	0.133285	0.132156	0.132673	0.131195	0.131342	0.133011	0.13218	0.131947	0.132751	0.133917	0.134625	0.13359	0.13358	0.133811	0.134274	0.134518	0.135679	0.136301	0.136912	0.136862	0.137639	0.137542	0.139578	0.139557	0.141396	0.141787	0.142203	0.143301	0.144026	0.143962	0.144534	0.145385	0.147173	0.14715	0.147084	0.148021	0.14876	0.148913	0.149314	0.149666	0.150218	0.151273	0.152216
JK 968	0.154446	0.152963	0.153492	0.155164	0.153993	0.154444	0.1546	0.15523	0.156053	0.156336	0.155612	0.155633	0.154438	0.156211	0.156574	0.156045	0.156659	0.156376	0.156381	0.156167	0.156421	0.156546	0.15712	0.157088	0.157604	0.157515	0.157104	0.158027	0.158055	0.158435	0.159714	0.160053	0.160405	0.160921	0.161649	0.162527	0.161732	0.162882	0.162342	0.163284	0.163687	0.164308	0.164791	0.164657	0.165191	0.165865	0.165922	0.165673	0.166196
JK 968	0.170768	0.171452	0.170385	0.170048	0.169175	0.170673	0.169097	0.16806	0.170707	0.168687	0.169389	0.169502	0.16839	0.168995	0.169842	0.169322	0.168364	0.167699	0.168113	0.169487	0.16853	0.16929	0.169336	0.169954	0.170477	0.170459	0.171502	0.172103	0.173222	0.173603	0.17463	0.175372	0.17514	0.176875	0.177054	0.177135	0.177772	0.17854	0.178338	0.178475	0.179626	0.1804	0.180219	0.180328	0.180823	0.181767	0.182961	0.182667	0.18317
JK 968	0.172165	0.172522	0.168905	0.167696	0.167933	0.168054	0.165311	0.164624	0.163979	0.162022	0.161723	0.161968	0.160457	0.159696	0.159755	0.158866	0.158149	0.158309	0.159018	0.158366	0.158122	0.158687	0.159859	0.160583	0.160248	0.160055	0.160794	0.160885	0.161806	0.162244	0.163106	0.163493	0.16371	0.164891	0.164888	0.164453	0.164876	0.165784	0.165762	0.165264	0.165693	0.166282	0.166106	0.166219	0.166362	0.166628	0.167023	0.167162	0.167665
JK 968	0.152322	0.152437	0.151403	0.149835	0.152039	0.151646	0.150693	0.148712	0.148531	0.146588	0.146976	0.146396	0.146659	0.145331	0.145401	0.14507	0.145898	0.144501	0.145329	0.145156	0.145666	0.14611	0.146376	0.147578	0.147628	0.148322	0.148765	0.148678	0.149787	0.149937	0.150927	0.15214	0.151987	0.152809	0.153255	0.152924	0.153149	0.153992	0.154735	0.15399	0.155231	0.154747	0.154805	0.155274	0.155608	0.155912	0.156607	0.156828	0.15741
JK 968	0.151653	0.152976	0.154492	0.1524	0.153	0.154236	0.155869	0.154108	0.153565	0.152496	0.152872	0.153815	0.152981	0.152303	0.153552	0.153582	0.153714	0.152921	0.152335	0.153109	0.152619	0.152876	0.153991	0.154053	0.153473	0.154038	0.154276	0.154094	0.155945	0.155592	0.156524	0.156575	0.157401	0.157895	0.158501	0.158463	0.158533	0.159387	0.160006	0.160105	0.159918	0.160833	0.161149	0.160799	0.161523	0.161102	0.161353	0.162003	0.162265
JK 968	0.126872	0.127392	0.127638	0.128271	0.127929	0.127127	0.128892	0.128776	0.129576	0.130626	0.127517	0.128345	0.129265	0.128779	0.129667	0.129193	0.129687	0.130032	0.130562	0.130591	0.130546	0.130398	0.130125	0.130596	0.130901	0.130963	0.130453	0.130911	0.130592	0.130826	0.131051	0.132079	0.132602	0.132912	0.133604	0.134536	0.134097	0.135595	0.134417	0.135274	0.135408	0.135921	0.13644	0.136564	0.136671	0.137626	0.137613	0.137624	0.137538
JK 968	0.137881	0.136802	0.134799	0.134565	0.13254	0.133082	0.131619	0.130877	0.132703	0.129983	0.129259	0.128132	0.127055	0.127414	0.125709	0.124192	0.123631	0.122484	0.121713	0.122193	0.120938	0.119643	0.119479	0.118594	0.119267	0.118931	0.118429	0.11905	0.118783	0.118881	0.11887	0.118883	0.119467	0.120277	0.120043	0.12021	0.120064	0.120708	0.120466	0.120498	0.120442	0.120595	0.12108	0.120763	0.120622	0.120446	0.120941	0.120649	0.120553
JK 968	0.153558	0.152553	0.150479	0.148563	0.147473	0.148009	0.145691	0.143742	0.144427	0.142528	0.142513	0.141861	0.139773	0.139131	0.139343	0.13809	0.136696	0.135446	0.136381	0.137192	0.134785	0.135274	0.135453	0.134721	0.135289	0.135436	0.135755	0.136158	0.13709	0.137061	0.137295	0.13791	0.137735	0.139511	0.138842	0.138835	0.138385	0.139553	0.139041	0.138692	0.139004	0.139332	0.139723	0.139108	0.139091	0.138918	0.139933	0.139278	0.139437
JK 968	0.14813	0.147278	0.14451	0.142438	0.143233	0.142045	0.140436	0.139485	0.138962	0.136999	0.13667	0.137194	0.135067	0.1335	0.132985	0.133172	0.132895	0.132051	0.132508	0.131807	0.130786	0.131536	0.132253	0.132812	0.132167	0.131797	0.132499	0.132261	0.132952	0.133161	0.133882	0.133489	0.133424	0.134392	0.134301	0.133554	0.133793	0.13444	0.134204	0.133722	0.13404	0.134081	0.133819	0.13404	0.133877	0.13357	0.134012	0.134062	0.134077
JK 968	0.147662	0.148289	0.148368	0.146403	0.148102	0.148637	0.148342	0.14852	0.147834	0.146817	0.147855	0.147904	0.147147	0.146717	0.146355	0.147649	0.148012	0.14666	0.147109	0.147364	0.148176	0.148494	0.148674	0.149895	0.149499	0.149941	0.150979	0.150421	0.152296	0.151582	0.153	0.153128	0.153008	0.15391	0.154703	0.154191	0.154333	0.155234	0.156025	0.155489	0.156846	0.156433	0.15658	0.157328	0.15757	0.157947	0.158242	0.158774	0.158918
JK 968	0.143949	0.144418	0.144431	0.145679	0.146022	0.144376	0.14627	0.146018	0.14722	0.147821	0.144929	0.146651	0.146854	0.146323	0.1474	0.146534	0.147381	0.147612	0.147812	0.148166	0.148123	0.148041	0.148251	0.14837	0.148446	0.148648	0.148149	0.148997	0.148453	0.14899	0.149085	0.15056	0.150962	0.151318	0.151879	0.15261	0.152188	0.153791	0.152608	0.153486	0.153783	0.153907	0.154729	0.155116	0.154903	0.155922	0.156144	0.156349	0.156286
JK 968	0.139996	0.138446	0.136011	0.136269	0.134687	0.135335	0.133746	0.134315	0.13568	0.133366	0.133724	0.132304	0.131662	0.131878	0.130647	0.129494	0.129165	0.127831	0.127226	0.127948	0.127533	0.126327	0.126531	0.125569	0.126494	0.126388	0.125931	0.126956	0.126568	0.126771	0.127164	0.127806	0.128586	0.129233	0.12904	0.129161	0.129189	0.130047	0.129564	0.129833	0.12997	0.130124	0.130611	0.130094	0.129986	0.12991	0.130534	0.130627	0.13028
JK 968	0.155129	0.153093	0.151732	0.150351	0.149726	0.151195	0.148896	0.14774	0.148175	0.146832	0.147391	0.147469	0.145931	0.144459	0.145426	0.144865	0.14358	0.14224	0.142973	0.144276	0.142622	0.143265	0.143995	0.143388	0.143877	0.14414	0.144749	0.144678	0.146088	0.145904	0.146055	0.147445	0.14717	0.149111	0.148384	0.147986	0.148124	0.148867	0.148252	0.148484	0.149064	0.149365	0.149728	0.149236	0.149785	0.149772	0.150867	0.15035	0.150483
JK 968	0.144009	0.142092	0.139606	0.138683	0.138648	0.139715	0.137561	0.136519	0.136344	0.134433	0.134961	0.135034	0.134039	0.133041	0.133347	0.13361	0.132878	0.133078	0.133604	0.133282	0.133395	0.13381	0.134968	0.135876	0.135677	0.136056	0.136843	0.136792	0.138268	0.138813	0.139519	0.140118	0.139914	0.14139	0.141587	0.141142	0.141525	0.142141	0.142229	0.141908	0.142352	0.142914	0.142787	0.142824	0.142932	0.143078	0.143763	0.143947	0.144256
JK 968	0.141344	0.143432	0.141484	0.140328	0.141308	0.141372	0.140831	0.138616	0.138833	0.137241	0.137564	0.138154	0.137025	0.136533	0.135838	0.137056	0.136995	0.136139	0.135986	0.136496	0.137476	0.137434	0.137272	0.138308	0.138426	0.139127	0.139819	0.139135	0.141218	0.140636	0.141859	0.142035	0.141736	0.143092	0.143841	0.14351	0.143537	0.144448	0.145169	0.144349	0.145884	0.145368	0.14562	0.14616	0.146289	0.14666	0.146633	0.146936	0.147366
JK 968	0.137173	0.136276	0.136423	0.13914	0.138428	0.136395	0.138553	0.138953	0.140441	0.140567	0.137131	0.139286	0.138697	0.139557	0.140706	0.139916	0.140856	0.14068	0.141709	0.14191	0.141659	0.14177	0.141726	0.142304	0.142364	0.142745	0.142266	0.142984	0.1428	0.143253	0.143633	0.144562	0.145493	0.146067	0.146846	0.147939	0.146961	0.148655	0.1479	0.148515	0.148565	0.149244	0.149834	0.149801	0.150108	0.151099	0.15093	0.150999	0.151236
JK 968	0.18316	0.182997	0.182079	0.182448	0.181419	0.181456	0.181257	0.180469	0.183844	0.181897	0.181929	0.182526	0.181689	0.182926	0.183043	0.181959	0.182	0.180966	0.180869	0.181868	0.18133	0.181317	0.18182	0.181844	0.182345	0.183077	0.183364	0.184367	0.185046	0.185704	0.186034	0.18696	0.186769	0.188645	0.189	0.189059	0.189537	0.189953	0.190093	0.19046	0.190889	0.191396	0.191561	0.191401	0.191381	0.191863	0.193022	0.193405	0.193361
JK 968	0.168585	0.167021	0.164616	0.163578	0.163539	0.164591	0.161905	0.160402	0.160816	0.160327	0.16076	0.160711	0.159277	0.159138	0.159852	0.159343	0.158475	0.157233	0.159042	0.160086	0.159	0.159922	0.161105	0.160917	0.161252	0.162067	0.162573	0.163465	0.164692	0.164513	0.165431	0.166066	0.166311	0.168717	0.168105	0.168241	0.168184	0.169934	0.169687	0.170196	0.170521	0.17103	0.171696	0.171264	0.172156	0.17228	0.173555	0.173579	0.174251
JK 968	0.147045	0.146704	0.143176	0.141659	0.142865	0.142658	0.140853	0.138953	0.139392	0.137944	0.138691	0.138977	0.137577	0.136197	0.137058	0.136899	0.137456	0.136021	0.137372	0.136757	0.136727	0.137493	0.139088	0.139483	0.13946	0.139626	0.14114	0.141047	0.142253	0.142709	0.143828	0.144047	0.144077	0.145597	0.145714	0.145645	0.146008	0.147153	0.147174	0.146895	0.14737	0.148032	0.147994	0.148335	0.14872	0.14856	0.149688	0.150244	0.150538
JK 968	0.136378	0.1379	0.137022	0.135251	0.137839	0.138003	0.139137	0.137113	0.137057	0.137681	0.138218	0.138396	0.137155	0.136466	0.13683	0.137318	0.137669	0.137167	0.137267	0.137308	0.137855	0.138582	0.138576	0.140461	0.139918	0.140275	0.142131	0.141278	0.143438	0.142878	0.144343	0.144802	0.144834	0.145435	0.145959	0.146335	0.146108	0.146781	0.148176	0.147306	0.148436	0.148214	0.148559	0.14916	0.149205	0.149447	0.149493	0.150049	0.150567
JK 968	0.127515	0.127404	0.126988	0.128897	0.12834	0.126077	0.128095	0.128579	0.129003	0.128989	0.126722	0.127154	0.127237	0.127645	0.127535	0.127064	0.127689	0.127715	0.12722	0.127507	0.127473	0.127101	0.12707	0.127165	0.12775	0.127364	0.126507	0.127358	0.127015	0.127339	0.127831	0.128625	0.128939	0.129289	0.129951	0.131077	0.129797	0.130964	0.130411	0.131265	0.131303	0.131397	0.132291	0.132132	0.132271	0.132843	0.132557	0.132656	0.132394
JK 968	0.120278	0.121377	0.120283	0.118752	0.117627	0.116936	0.116138	0.115127	0.116135	0.114163	0.114121	0.113557	0.112516	0.11292	0.112794	0.111105	0.109572	0.109978	0.109025	0.109886	0.108692	0.108556	0.108346	0.107994	0.108404	0.108579	0.108833	0.108884	0.109642	0.110335	0.110788	0.110881	0.109963	0.111831	0.111894	0.111747	0.112336	0.11254	0.112582	0.112461	0.113189	0.113214	0.113072	0.112989	0.112634	0.113254	0.114062	0.113437	0.113543
JK 968	0.119698	0.118297	0.115334	0.113316	0.111446	0.112629	0.109303	0.1078	0.105687	0.104932	0.105164	0.103667	0.101563	0.100104	0.098951	0.098242	0.097078	0.09579	0.09664	0.096432	0.095974	0.095049	0.095645	0.095891	0.095732	0.09575	0.095887	0.095615	0.09642	0.096531	0.096435	0.096485	0.096168	0.098128	0.096998	0.096976	0.09662	0.097878	0.096891	0.097012	0.096611	0.096765	0.096981	0.096435	0.096696	0.096519	0.096932	0.096429	0.096875
JK 968	0.134851	0.136794	0.13344	0.132628	0.132316	0.133066	0.130202	0.1292	0.129974	0.126764	0.129043	0.127909	0.127239	0.127033	0.126588	0.126384	0.127688	0.126265	0.127308	0.126782	0.126772	0.127378	0.127961	0.129129	0.12899	0.129768	0.130477	0.13113	0.131669	0.131492	0.133169	0.133185	0.133136	0.134417	0.134973	0.134708	0.134712	0.135885	0.136048	0.135743	0.136878	0.136898	0.136816	0.136929	0.137333	0.137505	0.138083	0.138374	0.138912
JK 968	0.125373	0.12612	0.125059	0.123032	0.124505	0.123213	0.124523	0.122139	0.12115	0.120143	0.120458	0.12015	0.118143	0.118008	0.117024	0.117867	0.118132	0.116552	0.116028	0.1165	0.116534	0.116892	0.117083	0.118162	0.11752	0.11782	0.118775	0.118261	0.120048	0.119229	0.120784	0.120827	0.120771	0.121399	0.122792	0.1225	0.122295	0.122938	0.124297	0.123311	0.124214	0.124288	0.124076	0.124381	0.124535	0.124604	0.124671	0.125058	0.125437
JK 968	0.150268	0.148782	0.148524	0.151204	0.150371	0.149576	0.151248	0.151653	0.153367	0.152399	0.151593	0.152224	0.151557	0.153229	0.15329	0.152761	0.153514	0.154319	0.154505	0.154314	0.15437	0.155201	0.154884	0.155553	0.155974	0.156055	0.155829	0.157257	0.156903	0.157499	0.15815	0.159187	0.159772	0.160319	0.160955	0.161834	0.161031	0.162404	0.161783	0.162538	0.163015	0.163406	0.16396	0.163865	0.164295	0.164989	0.165019	0.165057	0.165443
JK 968	0.162714	0.163374	0.161869	0.161749	0.1609	0.161086	0.16055	0.158747	0.161301	0.159155	0.159978	0.159936	0.158206	0.159159	0.159055	0.158133	0.156949	0.156645	0.156235	0.157141	0.156445	0.156267	0.155891	0.156143	0.156398	0.156696	0.156918	0.157331	0.157758	0.158362	0.15851	0.158928	0.158446	0.159922	0.160047	0.159891	0.160173	0.160634	0.161	0.160732	0.161309	0.161504	0.16147	0.161345	0.161073	0.162044	0.162659	0.162489	0.162958
JK 968	0.142454	0.140087	0.13676	0.135424	0.134714	0.135558	0.132515	0.130845	0.130524	0.129175	0.129423	0.129379	0.127089	0.125782	0.125057	0.12487	0.123476	0.122938	0.124295	0.124185	0.12385	0.123874	0.124639	0.125243	0.124752	0.125955	0.125783	0.126035	0.127388	0.127657	0.127837	0.128166	0.128358	0.130471	0.129642	0.129755	0.129752	0.131147	0.130795	0.130752	0.131283	0.131384	0.131478	0.131252	0.131533	0.131554	0.132493	0.132293	0.132936
JK 968	0.162229	0.164295	0.160349	0.159063	0.159716	0.160543	0.158637	0.157836	0.158053	0.156209	0.157119	0.157096	0.156975	0.156117	0.156005	0.156482	0.157129	0.155984	0.157758	0.15703	0.156817	0.157893	0.158676	0.159676	0.159571	0.160538	0.161179	0.161708	0.162561	0.162796	0.164132	0.164415	0.164527	0.165901	0.166556	0.165865	0.166451	0.166946	0.167264	0.166854	0.167673	0.16778	0.167817	0.167795	0.168317	0.168667	0.169374	0.169719	0.170303
JK 968	0.15508	0.156938	0.157276	0.15557	0.157566	0.157367	0.159507	0.158278	0.157531	0.156871	0.157188	0.158424	0.157715	0.157718	0.158563	0.159426	0.15908	0.158459	0.157904	0.158727	0.158626	0.159042	0.160189	0.160685	0.160378	0.161017	0.161733	0.161548	0.163652	0.163386	0.16458	0.164909	0.165154	0.165424	0.166495	0.166094	0.166478	0.166759	0.168201	0.167729	0.167598	0.168277	0.168345	0.168644	0.169007	0.168971	0.169263	0.169965	0.170384
JK 968	0.152793	0.151816	0.15237	0.155143	0.153819	0.154208	0.154458	0.155918	0.156178	0.157037	0.155714	0.155679	0.154321	0.157109	0.156984	0.15653	0.157169	0.157319	0.157211	0.157482	0.157591	0.157852	0.15842	0.158925	0.159512	0.159046	0.158931	0.15975	0.159376	0.160161	0.161247	0.162068	0.16267	0.162856	0.163733	0.16481	0.163779	0.165086	0.164655	0.165385	0.165935	0.166366	0.167097	0.167363	0.167488	0.168648	0.16836	0.168079	0.168741
JK 968	0.162668	0.163786	0.162522	0.16286	0.161447	0.161588	0.160364	0.160108	0.162282	0.16041	0.160572	0.160527	0.15968	0.160691	0.161145	0.159336	0.158898	0.158827	0.157963	0.158879	0.158271	0.157958	0.15838	0.157949	0.158659	0.158691	0.159672	0.160184	0.160767	0.161644	0.161765	0.162717	0.161863	0.163844	0.16406	0.163659	0.164106	0.164607	0.165102	0.164887	0.165221	0.165792	0.165644	0.165652	0.16498	0.165648	0.166666	0.166264	0.166565
JK 968	0.177677	0.176761	0.174203	0.1729	0.17299	0.174605	0.172116	0.170367	0.17024	0.169765	0.170076	0.170098	0.16842	0.168204	0.168947	0.168408	0.1666	0.166363	0.167814	0.168067	0.16759	0.167922	0.16881	0.168782	0.168964	0.16979	0.169908	0.169868	0.171814	0.171991	0.172169	0.172659	0.17275	0.174732	0.173534	0.173782	0.173852	0.175259	0.174771	0.175222	0.175259	0.175828	0.175838	0.175655	0.176488	0.176464	0.17728	0.177424	0.178013
JK 968	0.165632	0.167901	0.162727	0.162688	0.163086	0.164549	0.161543	0.160211	0.16029	0.158183	0.159752	0.158863	0.158716	0.157752	0.158059	0.158322	0.158361	0.15808	0.158946	0.158028	0.158479	0.15909	0.15998	0.160919	0.160247	0.161119	0.162154	0.162053	0.163349	0.163246	0.164617	0.164723	0.165013	0.166201	0.166615	0.166287	0.166528	0.16749	0.167694	0.167595	0.168397	0.168535	0.168305	0.168866	0.169376	0.169524	0.170579	0.170908	0.171333
JK 968	0.130146	0.131089	0.131282	0.12966	0.130968	0.132149	0.133292	0.130784	0.130854	0.130341	0.130698	0.130979	0.129717	0.129882	0.129303	0.130235	0.130333	0.129656	0.129709	0.130058	0.130565	0.131017	0.131307	0.132407	0.132329	0.132324	0.133593	0.133449	0.135526	0.13473	0.136166	0.136801	0.136689	0.137994	0.138623	0.138525	0.138493	0.139102	0.14046	0.140006	0.140715	0.141092	0.141289	0.141884	0.142137	0.142285	0.142626	0.14316	0.143657
JK 968	0.125063	0.12434	0.123896	0.126277	0.124521	0.123809	0.124646	0.125661	0.126351	0.125761	0.124589	0.124927	0.123966	0.124938	0.124851	0.124755	0.125171	0.125125	0.125397	0.125062	0.124911	0.124955	0.125138	0.125349	0.126111	0.125906	0.125442	0.126254	0.125645	0.126398	0.127462	0.127894	0.128657	0.129211	0.129758	0.130597	0.129948	0.131178	0.130742	0.131549	0.131906	0.132634	0.132957	0.133266	0.133329	0.134105	0.133822	0.133933	0.134096
JK 968	0.164807	0.166022	0.165351	0.164904	0.164278	0.163706	0.16355	0.163669	0.165862	0.163871	0.164054	0.164427	0.163739	0.164842	0.165188	0.164053	0.164091	0.163628	0.163454	0.164681	0.164416	0.164152	0.164643	0.164995	0.165833	0.1668	0.167428	0.168298	0.169234	0.170386	0.170683	0.172092	0.171825	0.173946	0.174185	0.174229	0.174986	0.175867	0.176354	0.176358	0.177153	0.177477	0.178004	0.178185	0.178189	0.179001	0.180285	0.180694	0.181234
JK 968	0.161637	0.159365	0.156724	0.154578	0.153449	0.15448	0.152798	0.150642	0.150919	0.149212	0.149039	0.149004	0.146136	0.145236	0.145373	0.144909	0.143643	0.142006	0.143049	0.143819	0.142511	0.142583	0.142692	0.143024	0.143352	0.143694	0.143456	0.143759	0.145263	0.144905	0.144999	0.145932	0.145713	0.147422	0.147215	0.146944	0.146362	0.148076	0.147342	0.147501	0.14764	0.14761	0.148045	0.147804	0.147578	0.14765	0.148496	0.148291	0.148561
JK 968	0.166613	0.168554	0.164404	0.162924	0.164299	0.1653	0.162777	0.162981	0.163157	0.162171	0.162732	0.162672	0.162318	0.161932	0.162499	0.163076	0.163323	0.163468	0.16499	0.164396	0.164693	0.16554	0.166211	0.168012	0.168049	0.168714	0.169648	0.169731	0.171326	0.171937	0.172968	0.173417	0.173546	0.174886	0.175947	0.175854	0.176283	0.177394	0.177859	0.177561	0.179059	0.179491	0.179346	0.180224	0.180562	0.18085	0.181789	0.182487	0.183259
JK 968	0.148128	0.150569	0.150279	0.148399	0.151623	0.151136	0.151291	0.150426	0.150452	0.149952	0.150194	0.150385	0.150171	0.149977	0.149775	0.150887	0.151251	0.150458	0.150616	0.151033	0.15146	0.152415	0.152915	0.153968	0.153912	0.154568	0.155413	0.155086	0.157376	0.157061	0.158379	0.158677	0.158735	0.159704	0.160463	0.160429	0.160501	0.161257	0.16257	0.161918	0.163227	0.162975	0.162737	0.163697	0.164254	0.16435	0.16443	0.165173	0.165567
JK 968	0.118017	0.116514	0.116776	0.116761	0.116022	0.114962	0.116398	0.116265	0.116889	0.117351	0.114187	0.115335	0.115555	0.115412	0.116471	0.115608	0.115634	0.116293	0.116198	0.116159	0.115852	0.11593	0.116121	0.116446	0.115697	0.116088	0.115598	0.116164	0.115186	0.115923	0.116119	0.117112	0.117354	0.117336	0.117894	0.118906	0.11864	0.119807	0.118648	0.119706	0.119954	0.120098	0.120699	0.12082	0.120916	0.121899	0.121823	0.122141	0.121795
JK 968	0.139841	0.13918	0.136986	0.136304	0.135248	0.135558	0.134103	0.133779	0.135771	0.133705	0.133644	0.132674	0.131612	0.132526	0.131735	0.130358	0.129457	0.1287	0.127821	0.128554	0.128057	0.127095	0.127227	0.126741	0.12727	0.127329	0.127534	0.128039	0.12805	0.128207	0.129025	0.129388	0.129761	0.131002	0.131058	0.13108	0.131209	0.131867	0.13183	0.132026	0.132092	0.132376	0.132723	0.132463	0.132336	0.132255	0.133152	0.133113	0.133064
JK 968	0.139442	0.136614	0.134056	0.132153	0.130885	0.13243	0.129382	0.126232	0.126903	0.12556	0.12534	0.124362	0.122138	0.121113	0.12144	0.120762	0.119156	0.117661	0.118482	0.119527	0.117397	0.117469	0.118387	0.117906	0.118037	0.118507	0.118782	0.119093	0.120098	0.120155	0.120008	0.121178	0.120859	0.122976	0.122086	0.121674	0.121871	0.123142	0.122202	0.122243	0.12267	0.123031	0.123133	0.122806	0.123116	0.122639	0.12373	0.123356	0.123269
JK 968	0.148578	0.149134	0.145577	0.144397	0.145103	0.145114	0.142768	0.141809	0.14182	0.140491	0.140726	0.141232	0.139991	0.138498	0.139027	0.139496	0.140034	0.139355	0.140169	0.139362	0.139394	0.140386	0.141331	0.142574	0.142362	0.142308	0.143732	0.144006	0.145024	0.145226	0.146352	0.146472	0.146497	0.148037	0.148282	0.147905	0.14849	0.149716	0.149508	0.149346	0.150181	0.150751	0.150536	0.151031	0.151346	0.151469	0.152406	0.152835	0.15338
JK 968	0.142827	0.143599	0.143855	0.142044	0.143627	0.143375	0.144139	0.142343	0.141705	0.141398	0.142193	0.141526	0.141301	0.14021	0.139743	0.140951	0.141046	0.140013	0.140272	0.140396	0.140677	0.141155	0.141267	0.142107	0.141482	0.142368	0.142944	0.142388	0.144324	0.143541	0.144565	0.145148	0.144736	0.145981	0.146636	0.146306	0.146277	0.146851	0.148005	0.147419	0.1488	0.148372	0.148406	0.149089	0.149352	0.149275	0.14923	0.150188	0.150397
JK 968	0.107122	0.106187	0.106073	0.105138	0.104806	0.103162	0.104154	0.104081	0.104654	0.104456	0.100849	0.102174	0.102637	0.101993	0.102415	0.101598	0.10132	0.101871	0.10204	0.101794	0.101158	0.101293	0.100824	0.100598	0.100664	0.100684	0.099568	0.099943	0.099153	0.099317	0.0996	0.100257	0.100236	0.100266	0.10062	0.101401	0.100747	0.102004	0.100866	0.101604	0.101804	0.101967	0.102294	0.102543	0.10221	0.1033	0.102783	0.103076	0.102721
JK 968	0.140408	0.140429	0.137823	0.137902	0.136891	0.136981	0.135616	0.135711	0.137242	0.135115	0.134603	0.134222	0.133157	0.133811	0.13338	0.131622	0.130912	0.13018	0.129792	0.130209	0.129674	0.128924	0.128953	0.128434	0.128973	0.128978	0.128816	0.12962	0.129501	0.12996	0.130681	0.130929	0.131162	0.132424	0.132656	0.132459	0.132751	0.133348	0.133437	0.133577	0.133722	0.134013	0.134032	0.133935	0.133623	0.13385	0.134431	0.134339	0.134359
JK 968	0.151679	0.149834	0.146901	0.144351	0.143957	0.144496	0.141403	0.13913	0.139021	0.136947	0.136913	0.136138	0.133479	0.132431	0.132335	0.131411	0.12998	0.128236	0.129105	0.129927	0.127907	0.127956	0.128889	0.127768	0.128407	0.128345	0.128545	0.128709	0.129875	0.129634	0.129814	0.130882	0.130477	0.13247	0.131696	0.131179	0.131348	0.132587	0.13165	0.131654	0.131931	0.132277	0.132345	0.131971	0.132307	0.132136	0.132824	0.132363	0.132334
JK 968	0.134116	0.133923	0.129639	0.128447	0.128122	0.127495	0.125329	0.123317	0.123552	0.121305	0.121216	0.120717	0.118946	0.117661	0.117698	0.117466	0.117084	0.116357	0.116981	0.115956	0.115913	0.116284	0.116927	0.117652	0.11693	0.117085	0.11781	0.117321	0.118183	0.118678	0.119072	0.119214	0.11911	0.120232	0.120068	0.119667	0.11981	0.120568	0.120194	0.119846	0.120181	0.120566	0.120283	0.120144	0.120102	0.120006	0.120579	0.120379	0.120479
JK 968	0.135538	0.137075	0.136422	0.134397	0.135672	0.13513	0.134747	0.133002	0.133066	0.131218	0.132272	0.131901	0.131441	0.130024	0.130111	0.130792	0.131278	0.130184	0.13052	0.130578	0.13141	0.131892	0.132283	0.133519	0.133195	0.134287	0.135313	0.134832	0.136568	0.136307	0.137608	0.138263	0.137967	0.13935	0.140217	0.140285	0.140487	0.141357	0.142165	0.141613	0.143149	0.142661	0.142786	0.14348	0.143601	0.143698	0.144154	0.144623	0.145191
JK 968	0.105446	0.104169	0.104086	0.103506	0.102561	0.101095	0.101507	0.101946	0.101801	0.102105	0.098641	0.099935	0.100465	0.100359	0.10087	0.099694	0.100363	0.100481	0.100341	0.100803	0.099902	0.100384	0.100499	0.100717	0.100409	0.100138	0.099875	0.100342	0.099412	0.099706	0.100255	0.101164	0.101687	0.101322	0.101831	0.10291	0.1027	0.103739	0.102421	0.10387	0.103782	0.104524	0.104934	0.105368	0.105298	0.105952	0.106261	0.106639	0.106305
JK 968	0.134439	0.133205	0.131088	0.132329	0.130299	0.130775	0.129702	0.129869	0.131354	0.129153	0.128788	0.127741	0.127005	0.12815	0.126727	0.125488	0.125231	0.124441	0.123545	0.124026	0.123688	0.123	0.123163	0.122254	0.123141	0.122922	0.122656	0.12323	0.123229	0.123416	0.123951	0.124507	0.125239	0.125604	0.125622	0.126014	0.126016	0.126705	0.126662	0.126773	0.127061	0.127451	0.127677	0.127576	0.127483	0.127512	0.128156	0.127925	0.127806
JK 968	0.150077	0.149389	0.148157	0.146478	0.146147	0.147029	0.144812	0.142645	0.144324	0.142699	0.143401	0.143041	0.140884	0.140328	0.141026	0.140418	0.139308	0.138133	0.138801	0.140741	0.138396	0.139406	0.139524	0.139437	0.140165	0.140535	0.141166	0.141387	0.142278	0.142492	0.142775	0.144086	0.143833	0.145769	0.145239	0.145112	0.145384	0.146451	0.146013	0.146027	0.146814	0.147312	0.147817	0.147564	0.14788	0.14791	0.149069	0.148674	0.148989
JK 968	0.145628	0.146073	0.143375	0.14252	0.142909	0.143432	0.140862	0.139784	0.140558	0.138751	0.139354	0.140013	0.138168	0.137613	0.13777	0.138082	0.138172	0.137733	0.138899	0.138392	0.138272	0.139352	0.140259	0.141529	0.141124	0.141529	0.142397	0.142755	0.143554	0.144186	0.145165	0.145439	0.145539	0.146842	0.14695	0.146904	0.146821	0.148045	0.14804	0.147674	0.148588	0.148889	0.148848	0.149024	0.149067	0.149281	0.150131	0.150289	0.1509
JK 968	0.123548	0.123865	0.124201	0.120875	0.122731	0.121841	0.121443	0.119472	0.118462	0.116726	0.117456	0.117611	0.116918	0.115186	0.114599	0.115204	0.115154	0.113802	0.113964	0.113774	0.114375	0.114625	0.114234	0.115663	0.115158	0.115668	0.116561	0.115701	0.117218	0.116837	0.117781	0.117974	0.117476	0.118712	0.119021	0.118544	0.118633	0.119081	0.119929	0.119111	0.120333	0.120021	0.119903	0.120397	0.120254	0.120319	0.120581	0.120804	0.121258
JK 968	0.114605	0.114012	0.113664	0.11394	0.11387	0.111242	0.113107	0.113092	0.113433	0.11424	0.110853	0.111736	0.11235	0.112022	0.112738	0.112165	0.112341	0.112411	0.113061	0.112592	0.112367	0.112593	0.111728	0.112358	0.112533	0.112498	0.112103	0.112689	0.112184	0.112501	0.112851	0.113715	0.114292	0.114573	0.114988	0.116085	0.115394	0.1168	0.116059	0.116861	0.117241	0.117598	0.118097	0.11823	0.117965	0.119049	0.119046	0.119204	0.119139
JK 968	0.153396	0.153426	0.152005	0.151203	0.150912	0.151157	0.15036	0.150143	0.152083	0.15047	0.149999	0.149766	0.149524	0.150619	0.149498	0.148668	0.148255	0.147262	0.147308	0.148184	0.147731	0.147169	0.147586	0.14748	0.14845	0.148788	0.148997	0.149998	0.150706	0.151377	0.151883	0.152857	0.15315	0.154589	0.154937	0.154921	0.155583	0.156529	0.156726	0.156893	0.157382	0.157976	0.15824	0.158344	0.158234	0.158834	0.159761	0.160123	0.160152
JK 968	0.137234	0.134761	0.132353	0.130192	0.129351	0.130545	0.127146	0.125158	0.124676	0.123781	0.123821	0.12277	0.12045	0.119708	0.119227	0.118838	0.117376	0.115854	0.116415	0.11727	0.115497	0.115788	0.116415	0.115919	0.116025	0.11618	0.116745	0.116837	0.117891	0.117717	0.117668	0.118654	0.118297	0.1203	0.119588	0.119183	0.119029	0.120314	0.119617	0.119658	0.119772	0.120212	0.120409	0.119975	0.120142	0.119998	0.121095	0.120398	0.120649
JK 968	0.149176	0.150025	0.147052	0.145576	0.146282	0.146934	0.144906	0.143631	0.143795	0.14154	0.14226	0.142597	0.141166	0.140057	0.140013	0.140451	0.140565	0.139813	0.140823	0.140373	0.140071	0.140577	0.141634	0.142465	0.142261	0.142506	0.143469	0.143377	0.144431	0.14489	0.14538	0.145785	0.145821	0.147042	0.147312	0.146961	0.147084	0.147851	0.148023	0.147573	0.148461	0.148637	0.148512	0.148773	0.149065	0.149106	0.149951	0.150035	0.150583
JK 968	0.154961	0.156582	0.156586	0.154885	0.156725	0.157357	0.157076	0.156418	0.155843	0.15449	0.156286	0.15682	0.156126	0.155157	0.155481	0.156544	0.157009	0.155835	0.156514	0.157128	0.158071	0.158354	0.158789	0.159554	0.159875	0.160742	0.16147	0.161083	0.163129	0.162889	0.164465	0.16489	0.164427	0.165647	0.166743	0.166666	0.166573	0.167964	0.168556	0.167984	0.169934	0.169713	0.169806	0.170792	0.171191	0.171638	0.172266	0.172547	0.173222
JK 968	0.142486	0.143303	0.144036	0.144438	0.146002	0.14498	0.146606	0.147557	0.14878	0.150241	0.147274	0.148871	0.150176	0.150334	0.151262	0.15088	0.151456	0.152159	0.153094	0.153831	0.153289	0.153704	0.154171	0.154651	0.154899	0.155425	0.155213	0.155725	0.155652	0.15648	0.156951	0.15789	0.158616	0.159013	0.159865	0.160819	0.160523	0.161988	0.160954	0.161962	0.162198	0.1626	0.1632	0.163648	0.163841	0.16501	0.165072	0.165434	0.165571
JK 968	0.163256	0.163379	0.16128	0.161838	0.16074	0.161607	0.160291	0.16067	0.162222	0.160696	0.160444	0.159885	0.159305	0.160468	0.159528	0.159087	0.158247	0.157659	0.157475	0.158586	0.157522	0.157102	0.15766	0.157011	0.157935	0.15831	0.15836	0.159264	0.1595	0.160052	0.16069	0.161427	0.162178	0.163135	0.16346	0.163758	0.163743	0.164804	0.164779	0.165048	0.165205	0.165828	0.165989	0.166082	0.166173	0.16653	0.167373	0.167388	0.167627
JK 968	0.174809	0.172649	0.170336	0.168882	0.167789	0.169274	0.166522	0.164068	0.163309	0.162668	0.162924	0.162674	0.160226	0.159441	0.159366	0.159225	0.157921	0.156376	0.157544	0.158625	0.15681	0.157433	0.158509	0.158097	0.158738	0.159049	0.159595	0.160145	0.161276	0.161356	0.161744	0.162734	0.162682	0.164682	0.164182	0.16382	0.16402	0.165125	0.164757	0.164894	0.165422	0.165954	0.166221	0.165933	0.166417	0.166383	0.167479	0.16744	0.167599
JK 968	0.144429	0.143919	0.139908	0.136734	0.13698	0.136816	0.133637	0.131136	0.13095	0.128167	0.128428	0.127534	0.125332	0.123393	0.123526	0.123299	0.122951	0.12163	0.122448	0.12173	0.121253	0.12136	0.122287	0.12255	0.122374	0.122368	0.123117	0.122901	0.123906	0.124002	0.124694	0.124657	0.124663	0.125709	0.126033	0.125409	0.125501	0.126209	0.126375	0.125615	0.126285	0.12651	0.126352	0.126352	0.126353	0.126208	0.126944	0.127029	0.127128
JK 968	0.14575	0.146891	0.146572	0.144492	0.146266	0.145653	0.144976	0.143993	0.143226	0.142603	0.142886	0.143253	0.14267	0.141084	0.141182	0.142206	0.14206	0.141062	0.141407	0.141373	0.142163	0.142308	0.142792	0.143132	0.143564	0.143711	0.144636	0.143963	0.145958	0.145311	0.146714	0.147075	0.146683	0.147707	0.148533	0.148175	0.148288	0.148954	0.149916	0.149324	0.15073	0.150398	0.150371	0.151219	0.151469	0.151569	0.151891	0.152165	0.152643
JK 968	0.123294	0.122431	0.122517	0.122531	0.122173	0.120858	0.121795	0.122618	0.122944	0.12304	0.120222	0.121327	0.121695	0.121621	0.122257	0.121453	0.121828	0.122122	0.122662	0.122724	0.122419	0.122463	0.122668	0.122741	0.122745	0.123084	0.122721	0.123337	0.122692	0.123126	0.123573	0.124241	0.124907	0.125242	0.125513	0.126522	0.126332	0.127545	0.126496	0.127617	0.127806	0.128276	0.128786	0.129151	0.129005	0.130056	0.130295	0.13061	0.130392
JK 968	0.160637	0.161317	0.160282	0.159869	0.159266	0.159325	0.158743	0.158459	0.16039	0.158794	0.158568	0.158573	0.158193	0.159271	0.158557	0.15769	0.157458	0.156404	0.156729	0.157728	0.156852	0.156403	0.157096	0.156758	0.157646	0.158156	0.158289	0.159441	0.15986	0.16041	0.161087	0.161548	0.161795	0.16322	0.163579	0.163547	0.163654	0.164559	0.164794	0.16491	0.16505	0.165483	0.165572	0.165865	0.165623	0.166223	0.167438	0.167562	0.167721
JK 968	0.140424	0.137851	0.135752	0.132951	0.132468	0.133235	0.130301	0.128559	0.127758	0.127156	0.126471	0.126269	0.12345	0.122614	0.122615	0.122344	0.120409	0.119163	0.120202	0.120667	0.118899	0.119082	0.119872	0.119315	0.119495	0.119977	0.119935	0.120313	0.121046	0.121016	0.121115	0.121976	0.121471	0.123498	0.122831	0.1225	0.122381	0.123639	0.122722	0.123045	0.123167	0.123395	0.123518	0.123059	0.122986	0.122797	0.123417	0.122854	0.123038
JK 968	0.135506	0.13505	0.13118	0.129457	0.129328	0.129116	0.126616	0.124631	0.124464	0.122259	0.122636	0.122067	0.119949	0.118668	0.118625	0.118306	0.117914	0.116821	0.117773	0.116505	0.116136	0.116715	0.117448	0.11799	0.117236	0.117488	0.118058	0.118116	0.118763	0.118985	0.119379	0.119482	0.119107	0.120175	0.120066	0.119736	0.119512	0.120563	0.120195	0.119522	0.120275	0.120152	0.120053	0.120171	0.120138	0.120056	0.120472	0.120737	0.120877
JK 968	0.148882	0.150013	0.150374	0.149746	0.151543	0.152456	0.152924	0.152959	0.152458	0.152224	0.153679	0.154157	0.154171	0.153617	0.15382	0.155646	0.156494	0.156597	0.156853	0.15742	0.158416	0.158978	0.159544	0.161208	0.161168	0.161971	0.16328	0.162883	0.165165	0.164658	0.166652	0.167317	0.167316	0.168693	0.169998	0.169809	0.170738	0.171671	0.173171	0.172764	0.174794	0.174633	0.175184	0.17601	0.176794	0.177456	0.177976	0.179184	0.179751
JK 968	0.118732	0.118985	0.118544	0.118648	0.117965	0.116364	0.117693	0.117948	0.118419	0.11845	0.115371	0.11692	0.117437	0.116948	0.117659	0.116816	0.117301	0.117513	0.117659	0.117977	0.117062	0.117622	0.117546	0.117753	0.118218	0.118246	0.117259	0.118269	0.117816	0.117945	0.11847	0.119618	0.120098	0.120249	0.120447	0.121972	0.121435	0.122737	0.121675	0.122669	0.123066	0.123616	0.124186	0.124418	0.124247	0.125473	0.125414	0.125539	0.125346
JK 968	0.129765	0.128072	0.12618	0.125926	0.124248	0.124165	0.122916	0.12285	0.124536	0.122654	0.121959	0.120709	0.120373	0.120534	0.119287	0.118137	0.11713	0.116397	0.115287	0.116105	0.11548	0.114424	0.114362	0.113581	0.114222	0.114176	0.113815	0.114624	0.114529	0.114457	0.115111	0.115502	0.116096	0.116733	0.116664	0.116828	0.116731	0.117482	0.117061	0.117519	0.117533	0.117878	0.118078	0.118067	0.117915	0.117848	0.11852	0.118371	0.118563
JK 968	0.167878	0.16676	0.164885	0.163687	0.163309	0.164086	0.162162	0.160138	0.160781	0.159442	0.160273	0.159619	0.158608	0.157316	0.157568	0.157379	0.155887	0.154304	0.155624	0.156442	0.154715	0.154823	0.155707	0.154801	0.155697	0.155706	0.156289	0.156584	0.1577	0.157735	0.158071	0.159256	0.158915	0.160727	0.160443	0.160262	0.160057	0.161239	0.160554	0.160942	0.161214	0.161829	0.162027	0.161801	0.162353	0.162229	0.16332	0.163057	0.163172
JK 968	0.151043	0.1512	0.148052	0.146489	0.146829	0.146853	0.144965	0.143521	0.143139	0.141877	0.141857	0.1417	0.140448	0.139673	0.139239	0.139667	0.139516	0.139065	0.140114	0.139587	0.139422	0.140204	0.141073	0.142081	0.141945	0.142307	0.143342	0.143243	0.144436	0.145206	0.145962	0.146416	0.146403	0.147607	0.147749	0.147572	0.147683	0.148588	0.148369	0.148101	0.148746	0.149166	0.149165	0.149234	0.149544	0.149541	0.150429	0.150644	0.151072
JK 968	0.148226	0.149628	0.149873	0.147494	0.149467	0.149862	0.149102	0.147923	0.148089	0.146813	0.147178	0.147655	0.146813	0.146163	0.14613	0.147142	0.147191	0.145913	0.146355	0.147014	0.147318	0.147764	0.147677	0.148499	0.148848	0.149272	0.14998	0.149237	0.1512	0.151051	0.152025	0.152163	0.152053	0.153099	0.153781	0.153451	0.153528	0.154438	0.154936	0.154561	0.156129	0.155892	0.15577	0.156505	0.15677	0.156812	0.157507	0.157738	0.158258
JK 968	0.121735	0.12091	0.11994	0.121652	0.12019	0.118842	0.120275	0.121323	0.121664	0.122083	0.118634	0.119926	0.119732	0.120081	0.120581	0.119566	0.120258	0.119749	0.120275	0.119966	0.119983	0.119913	0.119621	0.119444	0.119846	0.119801	0.119381	0.120017	0.119521	0.119624	0.120423	0.121233	0.12137	0.121908	0.122297	0.123222	0.122279	0.123647	0.122869	0.12342	0.123677	0.124052	0.124607	0.124877	0.124691	0.125625	0.125109	0.125466	0.125505
JK 968	0.148774	0.149795	0.148664	0.147723	0.14682	0.146512	0.14604	0.145374	0.146988	0.145548	0.144648	0.144744	0.144047	0.14494	0.144611	0.143303	0.142684	0.142438	0.141745	0.142903	0.141894	0.14161	0.141961	0.141828	0.142162	0.14264	0.142944	0.143845	0.14416	0.145016	0.145403	0.146245	0.146077	0.147744	0.14776	0.147803	0.148241	0.148747	0.148835	0.148928	0.149679	0.149879	0.150089	0.150175	0.149705	0.150402	0.151385	0.151739	0.151554
JK 968	0.15148	0.149548	0.14706	0.144836	0.144091	0.144637	0.141775	0.140017	0.139602	0.138427	0.138352	0.136992	0.135209	0.134496	0.133711	0.13298	0.131776	0.130767	0.131404	0.131706	0.13087	0.131101	0.131467	0.131225	0.131441	0.131719	0.131536	0.131577	0.13294	0.132949	0.132945	0.132998	0.133207	0.134899	0.133823	0.133757	0.133329	0.13444	0.133703	0.133765	0.133826	0.133965	0.1338	0.133326	0.133677	0.133413	0.133948	0.133605	0.134237
JK 968	0.147233	0.1473	0.143053	0.141526	0.141	0.141393	0.137552	0.135909	0.135595	0.132701	0.132926	0.132352	0.131063	0.128244	0.128769	0.127635	0.128619	0.127016	0.127703	0.126223	0.12589	0.125969	0.126967	0.127418	0.126774	0.126934	0.12735	0.127513	0.127909	0.127528	0.128604	0.128356	0.128164	0.129278	0.129498	0.12823	0.128543	0.128963	0.128826	0.128411	0.12905	0.129049	0.128542	0.128266	0.128731	0.128721	0.129413	0.129189	0.129718
JK 968	0.134012	0.135493	0.135104	0.132838	0.135008	0.134533	0.134972	0.133442	0.132869	0.132043	0.13259	0.13237	0.131215	0.130457	0.129963	0.130332	0.130716	0.129949	0.129115	0.12939	0.129788	0.129922	0.130511	0.131591	0.131122	0.131322	0.132277	0.131441	0.133438	0.132758	0.134025	0.134269	0.134456	0.135172	0.136215	0.136065	0.135781	0.136251	0.137792	0.137021	0.137602	0.137875	0.137734	0.138091	0.138326	0.137999	0.138346	0.138956	0.139021
JK 968	0.125196	0.123866	0.122675	0.124145	0.122307	0.123405	0.121934	0.122445	0.124418	0.12329	0.122147	0.121468	0.120643	0.122254	0.121086	0.120655	0.121306	0.120642	0.120179	0.120294	0.120225	0.120188	0.120768	0.120184	0.120894	0.120696	0.12029	0.121283	0.120866	0.121186	0.122192	0.122283	0.123048	0.123612	0.124123	0.124819	0.124417	0.125415	0.125163	0.125399	0.126205	0.126501	0.126943	0.126983	0.126696	0.127784	0.127575	0.127494	0.127835
JK 968	0.170072	0.171608	0.171079	0.170157	0.169834	0.169828	0.168547	0.167593	0.170305	0.168399	0.168356	0.167799	0.16713	0.167576	0.168262	0.16655	0.166493	0.166206	0.165155	0.166355	0.16515	0.165784	0.165836	0.165848	0.166156	0.166423	0.166943	0.167574	0.168009	0.16881	0.169103	0.169531	0.169065	0.170398	0.170903	0.170656	0.171083	0.171737	0.172195	0.171817	0.172457	0.173076	0.172972	0.173264	0.172957	0.174121	0.174843	0.174695	0.175332
JK 968	0.172695	0.171805	0.170025	0.168317	0.168342	0.168743	0.166026	0.165131	0.164876	0.164246	0.164419	0.163987	0.162866	0.161809	0.161668	0.161296	0.160574	0.159951	0.161208	0.16195	0.160934	0.161607	0.162584	0.162985	0.162921	0.163856	0.164326	0.164875	0.166193	0.166615	0.166839	0.167384	0.167747	0.169667	0.169447	0.169418	0.169391	0.171107	0.170711	0.171181	0.171495	0.172355	0.172363	0.172638	0.173029	0.173425	0.174369	0.174409	0.175491
JK 968	0.157303	0.158439	0.155434	0.154335	0.155247	0.156243	0.153707	0.152684	0.15437	0.151131	0.152828	0.152196	0.152353	0.151686	0.152037	0.151763	0.152515	0.152476	0.153089	0.152955	0.153109	0.154017	0.154948	0.155754	0.155973	0.156979	0.157274	0.158348	0.159097	0.159327	0.16067	0.160861	0.161055	0.162232	0.163298	0.162378	0.16288	0.16401	0.164253	0.164325	0.165136	0.165613	0.165303	0.16573	0.166249	0.166597	0.16751	0.168008	0.168716
JK 968	0.150056	0.151389	0.15125	0.149095	0.150866	0.150899	0.15252	0.150166	0.150127	0.150199	0.150329	0.150559	0.149991	0.149031	0.148922	0.14958	0.149526	0.148641	0.148168	0.149018	0.149138	0.149265	0.150226	0.150628	0.15053	0.150753	0.15141	0.151011	0.152953	0.15228	0.153591	0.154075	0.154343	0.154874	0.15584	0.155703	0.155637	0.156374	0.157372	0.157164	0.157693	0.158088	0.158243	0.158647	0.158939	0.158812	0.159465	0.160068	0.160523
JK 968	0.139336	0.1379	0.138144	0.139683	0.137998	0.137076	0.138453	0.138738	0.139835	0.139736	0.138369	0.137992	0.136872	0.138452	0.138231	0.137673	0.138091	0.137833	0.13762	0.137524	0.137646	0.137779	0.137736	0.138004	0.138187	0.138092	0.13756	0.138369	0.137886	0.138682	0.139251	0.139836	0.140249	0.140757	0.141397	0.14197	0.141234	0.142369	0.141818	0.14234	0.142751	0.143387	0.14366	0.143476	0.143845	0.144539	0.144424	0.143989	0.144333
JK 968	0.152491	0.153612	0.152446	0.151419	0.150232	0.150121	0.149003	0.148208	0.149479	0.148158	0.14784	0.148119	0.147252	0.147824	0.147709	0.146523	0.145728	0.145016	0.14446	0.145358	0.144569	0.14451	0.144221	0.144396	0.144616	0.145103	0.14556	0.146332	0.146765	0.147735	0.147827	0.148399	0.147947	0.149594	0.149995	0.149623	0.149796	0.15059	0.150778	0.150395	0.151246	0.151403	0.151574	0.151425	0.151355	0.151919	0.152998	0.152686	0.153178
JK 968	0.152937	0.151395	0.148781	0.146593	0.144936	0.145778	0.142946	0.140774	0.140079	0.139186	0.138601	0.13734	0.135979	0.134996	0.134033	0.13368	0.132303	0.130679	0.131977	0.132037	0.130713	0.130936	0.1313	0.131245	0.13111	0.131391	0.131804	0.131945	0.132851	0.133283	0.132692	0.133127	0.132926	0.134778	0.134184	0.134073	0.133734	0.134647	0.13424	0.134024	0.134212	0.134371	0.134485	0.133941	0.134133	0.133688	0.134526	0.134217	0.134768
JK 968	0.1529	0.153876	0.149862	0.148619	0.149432	0.150344	0.146946	0.145652	0.145565	0.143387	0.144668	0.144094	0.143161	0.141932	0.141517	0.141849	0.142311	0.141355	0.142261	0.141367	0.140833	0.141764	0.142254	0.143147	0.142999	0.143246	0.14381	0.143808	0.144538	0.144566	0.145596	0.145585	0.145735	0.146545	0.14721	0.146523	0.146755	0.147384	0.147574	0.146959	0.147956	0.147741	0.147737	0.14757	0.147951	0.147809	0.148756	0.148949	0.149335
[truncated: 371 more rows]
[truncated: 716 more columns]

## Sheet: mix
category	400.377	401.113	401.85	402.587	403.324	404.062	404.799	405.537	406.275	407.013	407.752	408.491	409.229	409.969	410.708	411.447	412.187	412.927	413.667	414.408	415.148	415.889	416.63	417.371	418.113	418.854	419.596	420.338	421.08	421.823	422.565	423.308	424.051	424.794	425.538	426.281	427.025	427.769	428.514	429.258	430.003	430.748	431.493	432.238	432.983	433.729	434.475	435.221	435.967
[truncated: 1,260 more rows]
[truncated: 716 more columns]
