# Supplementary material for: A model for genuineness detection in genetically and phenotypically similar maize variety seeds based on hyperspectral imaging and machine learning
Source: Plant Methods. 2022 Jun 11;18:81. doi: 10.1186/s13007-022-00918-7 (PMC9188178; doi:10.1186/s13007-022-00918-7)
Supplement: Supplementary file 3 — Additional file 3: The training data of machine vision. [file 13007_2022_918_MOESM3_ESM.xlsx]

## Sheet: germ
category	Length(mm)	Width(mm)	L/W Ratio	Area(mm2)	Perimeter(mm)	Roundness	R_mean	R_std	G_mean	G_std	B_mean	B_std	l_mean	l_std	a_mean	a_std	b_mean	b_std	H_mean	H_std	S_mean	S_std	V_mean	V_std	Gray_mean	Gray_std	Gray_contrast	Gray_dissimilarity	Gray_homogeneity	Gray _energy	Gray_correlation	Gray_ASM	Gray_entropy	R_contrast	R_dissimilarity	R_homogeneity	R _energy	R_correlation	R_ASM	R_entropy	G_contrast	G_dissimilarity	G_homogeneity	G _energy	G_correlation	G_ASM	G_entropy	B_contrast	B_dissimilarity
JK 968	10.78	7.35	1.4665	58.3947	31.0743	0.7599	163.22	38.8623	144.64	39.3954	97.5701	45.021	60.3504	14.9394	2.8665	2.2748	27.5378	9.9678	21.9904	3.7209	108.267	48.6561	163.303	38.7466	144.795	39.2217	199.207	4.7766	0.4352	0.2703	0.9813	0.0731	5.9852	236.72	5.366	0.4171	0.2703	0.9817	0.0731	5.9907	204.168	5.0823	0.4187	0.2703	0.9809	0.0731	5.9859	161.777	6.0401
JK 968	11.51	7.2	1.5984	67.9163	32.7506	0.7957	178.34	41.4574	154.151	47.5094	108.574	62.4509	64.257	17.4443	4.3385	3.1804	35.9717	16.3	22.5536	4.583	142.032	81.1882	178.437	41.4506	153.811	47.2674	247.583	4.6296	0.4679	0.296	0.9812	0.0876	5.9595	284.628	5.1275	0.4413	0.296	0.9821	0.0876	5.8817	252.462	4.9054	0.446	0.2959	0.9809	0.0876	5.9568	215.075	5.9336
JK 968	9.52	9.04	1.053	70.0024	31.4661	0.8885	176.651	42.4687	154.877	46.7415	108.956	58.0553	64.3938	17.3373	3.5028	2.4848	30.4929	13.4171	21.759	4.4726	119.959	68.5067	176.719	42.4326	155.218	46.5088	194.76	4.5386	0.4186	0.2416	0.9841	0.0584	6.2722	220.117	4.9655	0.4007	0.2416	0.9847	0.0584	6.243	198.335	4.7847	0.3974	0.2416	0.9838	0.0584	6.2677	174.182	5.6791
JK 968	9.76	9.22	1.0584	65.7285	32.4701	0.7834	175.644	45.1916	157.666	49.0085	121.722	57.2664	65.193	18.2407	2.9699	2.2119	24.7535	11.8724	21.7702	5.2605	99.913	66.0858	175.739	45.15	158.111	48.8665	273.628	4.8341	0.462	0.289	0.9802	0.0835	5.9873	293.351	5.1313	0.4439	0.289	0.9814	0.0835	5.9571	277.538	4.9924	0.4448	0.289	0.9799	0.0835	5.9864	242.942	5.5259
JK 968	10.06	7.09	1.4199	53.4013	28.8609	0.8056	178.281	41.5329	159.137	46.7008	110.636	55.5105	65.7392	17.1075	3.6605	2.736	30.6341	11.6893	23.5194	7.6492	115.624	64.5785	178.578	41.444	158.629	45.9361	315.82	5.4356	0.4158	0.2452	0.9752	0.0601	6.1741	337.325	5.7954	0.3991	0.2451	0.977	0.0601	6.1433	323.597	5.6089	0.4005	0.2451	0.9749	0.0601	6.1905	275.628	6.286
JK 968	11.01	7.2	1.5294	60.1209	31.4215	0.7652	179.744	43.3967	163.673	51.7186	127.493	61.0641	67.2279	18.6595	5.3161	3.8314	28.1952	15.4046	25.4944	9.4325	107.767	78.0539	180.647	43.4907	162.623	50.3242	305.005	5.0829	0.4484	0.2354	0.9776	0.0554	6.3141	307.121	5.3745	0.4239	0.2354	0.9792	0.0554	6.2331	316.074	5.2513	0.4346	0.2353	0.9773	0.0554	6.3333	283.717	5.5683
JK 968	10.71	6.7	1.5988	52.4673	30.2532	0.7204	187.869	34.4709	162.946	39.7796	106.174	61.6235	67.7854	14.4008	3.9121	2.4897	34.9231	17.7588	22.4828	7.6109	127.114	74.6699	188.063	34.3401	163.146	39.6506	394.503	5.2514	0.4845	0.2732	0.9698	0.0747	5.9048	426.897	5.7389	0.4659	0.2731	0.9734	0.0746	5.8703	399.308	5.3843	0.4687	0.2732	0.9694	0.0746	5.9114	338.044	5.875
JK 968	11.64	6.96	1.6712	63.9659	32.3142	0.7698	174.449	28.6187	151.723	28.3498	94.6266	38.6215	63.4814	10.5598	3.5314	2.6336	32.5805	13.2213	21.8924	4.0537	116.935	49.4444	174.462	28.5904	152.01	27.9607	258.862	4.7541	0.4256	0.2163	0.9721	0.0468	5.9903	301.563	5.1533	0.4193	0.2165	0.9747	0.0469	5.97	257.533	4.8665	0.4174	0.2163	0.9723	0.0468	5.9943	203.701	5.5719
JK 968	9.62	8.01	1.2014	58.2493	30.2567	0.7996	168.532	39.8024	148.929	47.0711	110.608	60.6409	62.1443	17.1236	5.2793	3.3005	27.0045	15.6339	23.3876	8.8396	110.765	76.8713	168.987	39.8309	149.42	45.8956	277.135	4.4481	0.4956	0.2547	0.9765	0.0649	6.1219	286.047	4.9433	0.4527	0.2545	0.9786	0.0648	6.1081	284.396	4.6609	0.4688	0.2546	0.9761	0.0648	6.1364	261.384	5.2864
JK 968	10.95	7.48	1.4633	59.9574	32.3007	0.7222	174.845	36.0488	157.061	39.1704	111.135	51.0071	65.038	14.483	2.5342	2.0387	27.1294	12.4682	22.2562	3.4793	101.338	55.8289	174.918	35.9729	156.931	38.9867	274.031	4.6079	0.502	0.311	0.9786	0.0967	5.785	298.776	4.9497	0.4993	0.3111	0.9802	0.0968	5.7141	280.707	4.7884	0.4978	0.311	0.9781	0.0967	5.7888	234.757	5.5866
JK 968	12.22	7.62	1.6044	70.3295	34.49	0.743	168.395	40.7404	147.864	40.5445	95.5182	47.3866	61.6675	15.4138	2.9517	2.1413	30.3874	12.1206	22.1338	3.9774	115.692	51.8008	168.504	40.6215	147.98	40.4697	206.172	4.9636	0.4077	0.2468	0.9809	0.0609	6.1803	234.995	5.495	0.396	0.2468	0.9823	0.0609	6.1551	213.323	5.2998	0.394	0.2467	0.9802	0.0609	6.1796	179.014	6.3079
JK 968	12.15	7.89	1.5394	69.4645	34.1223	0.7497	184.357	36.3143	163.423	40.0623	108.833	60.206	67.6444	14.7353	3.2403	2.3355	30.8358	16.2138	22.6166	5.8879	111.722	65.817	184.556	36.2583	163.398	40.0358	299.335	5.1109	0.4515	0.2692	0.9771	0.0724	6.0014	330.721	5.6561	0.4261	0.2691	0.9788	0.0724	5.9442	307.688	5.3733	0.4303	0.2691	0.9764	0.0724	5.9994	249.747	6.2216
JK 968	12.62	6.6	1.9103	64.4021	34.0777	0.6969	178.489	29.7891	154.604	29.0114	97.3191	41.3859	64.6532	10.8332	3.3673	2.488	33.7133	14.2634	22.083	5.1364	120.397	55.5997	178.596	29.5861	154.965	29.2392	296.26	5.3494	0.4022	0.22	0.9698	0.0484	6.01	339.784	5.8149	0.3895	0.22	0.9731	0.0484	5.9892	301.728	5.5521	0.3817	0.2199	0.9691	0.0484	6	233.469	6.4257
JK 968	9.8	8.09	1.2113	62.3923	30.8228	0.8253	177.8	42.2323	159.067	47.8454	122.377	58.0049	65.8141	17.5878	3.7154	3.027	26.2942	13.2746	22.5801	7.4118	104.302	70.8902	177.976	42.1957	159.38	47.4112	284.978	4.8236	0.442	0.2319	0.9776	0.0538	6.2286	302.042	5.1553	0.4208	0.2319	0.9788	0.0538	6.1756	290.173	5.0334	0.4145	0.2318	0.9772	0.0537	6.2207	253.509	5.4937
JK 968	10.47	8.81	1.1877	71.7359	33.4365	0.8063	182.514	41.7337	166.775	47.3556	123.256	54.6419	68.3524	17.2885	3.3918	2.3697	27.0926	11.0268	23.9607	6.6587	99.4243	60.6916	182.903	41.6927	165.934	46.4198	253.2	4.5727	0.4497	0.2547	0.9817	0.0649	6.1317	267.661	4.8973	0.4289	0.2547	0.9827	0.0649	6.0713	261.057	4.7573	0.4315	0.2546	0.9815	0.0648	6.137	215.026	5.0749
JK 968	9.44	9.22	1.0243	68.5996	32.5522	0.8135	180.278	36.8255	168.823	38.5228	124.882	42.1291	68.89	14.1422	1.5544	1.3049	24.2278	9.1021	24.6192	4.6594	81.2822	36.03	180.497	36.6642	167.241	37.8577	226.396	4.5936	0.4367	0.2598	0.9827	0.0675	6.0386	243.619	4.7775	0.4326	0.2598	0.9835	0.0675	6.0292	231.691	4.7428	0.4267	0.2598	0.9827	0.0675	6.0554	183.161	4.8674
JK 968	13.8	6.86	2.0123	67.4512	39.8506	0.5337	184.252	33.8166	162.029	36.398	110.823	48.8245	67.2878	13.4229	2.8461	2.1826	29.629	12.6437	21.6208	6.7761	106.498	50.9224	184.463	33.6393	162.84	36.0745	376.458	5.3523	0.4817	0.2754	0.9704	0.0758	5.8732	420.484	5.8073	0.4661	0.2755	0.9729	0.0759	5.7847	379.263	5.4696	0.4673	0.2754	0.97	0.0758	5.8792	301.533	5.647
JK 968	9.73	8.12	1.1981	62.4468	32.8824	0.7258	177.511	34.6409	158.062	35.2086	110.752	42.4684	65.5806	13.1504	2.1423	1.6447	27.3039	10.3138	21.8001	5.37	99.3317	44.0861	177.584	34.5667	158.475	35.1548	230.119	4.4178	0.4896	0.3228	0.982	0.1042	5.6177	255.696	4.6525	0.49	0.3229	0.9836	0.1042	5.6115	231.044	4.5086	0.4844	0.3228	0.9819	0.1042	5.6165	195.761	5.0894
JK 968	10.14	7.52	1.3497	55.5418	30.8143	0.7351	171.626	38.7663	156.934	41.902	115.433	54.5709	64.7076	15.6289	1.9476	1.5019	25.6296	12.4068	24.0204	8.4496	98.6152	62.9526	171.931	38.6262	156.15	42.1268	311.304	5.2238	0.4536	0.2667	0.9747	0.0711	6.0492	323.253	5.5362	0.4444	0.2667	0.9768	0.0711	5.9727	320.843	5.404	0.4445	0.2666	0.9741	0.0711	6.044	284.752	6.0305
JK 968	12.17	8.35	1.4576	73.4658	37.4303	0.6589	175.699	40.5475	157.145	44.6222	113.228	55.9128	65.0722	16.4627	3.4187	2.5312	27.8132	14.4604	23.0219	7.5777	105.735	65.812	176.054	40.4355	157.071	44.0099	290.197	4.7148	0.4933	0.2738	0.9773	0.075	6.0212	300.801	5.1679	0.4721	0.2737	0.9798	0.0749	5.9897	300.605	4.9452	0.4836	0.2737	0.9767	0.0749	6.0254	267.323	5.4202
JK 968	9.99	6.27	1.5946	45.4096	28.122	0.7215	188.585	38.1252	169.127	41.5858	122.363	57.9307	69.7045	15.2779	3.2344	2.3936	26.846	14.5298	22.3157	5.9966	96.7056	60.971	188.806	38.0116	169.536	41.4341	439.633	6.5204	0.4305	0.2637	0.9685	0.0696	6.0281	475.072	7.1739	0.4074	0.2637	0.9709	0.0696	5.923	451.353	6.8092	0.4125	0.2637	0.9676	0.0695	6.0319	370.173	7.429
JK 968	10.84	7.39	1.4662	56.1851	31.2436	0.7233	172.521	42.7475	155.57	46.7284	117.774	56.7692	64.3552	17.3811	3.1258	2.4419	24.9338	12.347	22.516	5.0623	100.277	67.288	172.686	42.663	155.638	46.5357	297.234	5.1313	0.475	0.328	0.9783	0.1076	5.7089	318.337	5.5213	0.4603	0.328	0.9798	0.1076	5.669	305.287	5.3639	0.4602	0.328	0.9778	0.1076	5.705	252.357	5.9434
JK 968	11.79	6.43	1.8339	57.0827	31.9996	0.7005	180.042	38.0045	161.694	42.6694	112.329	60.5515	66.7321	15.7273	2.4535	1.7691	29.7746	15.8651	23.1057	5.0132	111.013	70.6942	180.148	37.9586	160.995	42.6095	339.227	5.5079	0.4487	0.288	0.9747	0.0829	5.8313	373.309	5.9995	0.4266	0.288	0.9761	0.0829	5.7658	345.036	5.7168	0.4289	0.288	0.9745	0.0829	5.841	284.343	6.375
JK 968	9.76	8.54	1.1427	66.9569	33.5803	0.7462	167.792	33.5008	146.647	31.6204	100.591	35.2713	61.4915	12.099	3.601	2.3844	27.1462	10.9862	21.0782	4.2388	102.745	41.3691	167.83	33.4274	147.718	31.4814	216.816	4.1278	0.4833	0.2936	0.9795	0.0862	5.6666	243.061	4.4505	0.4648	0.2936	0.9819	0.0862	5.6765	216.763	4.2941	0.4646	0.2936	0.9793	0.0862	5.6597	180.715	4.8318
JK 968	13.55	6.6	2.0513	58.3801	39.3546	0.4737	184.78	30.5994	172.858	32.0272	130.011	42.5424	70.5763	11.725	1.4141	1.1454	23.8592	11.3882	26.9251	10.8387	79.1991	44.4016	185.778	30.3348	171.538	31.812	429.584	6.1237	0.4662	0.3335	0.9707	0.1112	5.4438	434.676	6.3105	0.4553	0.3335	0.9739	0.1112	5.4118	444.923	6.279	0.4581	0.3335	0.9701	0.1112	5.4458	375.974	6.4129
JK 968	10.87	8.05	1.3514	64.1731	32.937	0.7434	178.093	39.2095	164.581	44.7914	120.045	53.1416	67.3705	16.3536	3.1123	2.0181	27.2235	11.394	25.0792	7.2109	99.0026	61.1767	178.593	39.2091	162.985	43.8885	309.814	4.9107	0.4732	0.2895	0.9776	0.0838	5.9056	317.54	5.1744	0.4608	0.2895	0.9795	0.0838	5.8273	321.446	5.0546	0.4644	0.2895	0.9773	0.0838	5.9139	268.94	5.2945
JK 968	11.43	6.43	1.7763	56.712	32.4254	0.6778	180.397	31.4732	158.881	30.5552	99.4818	38.9293	65.9619	11.4593	2.156	1.6161	33.5409	12.3264	22.5117	3.6521	115.651	44.4703	180.511	31.3013	158.537	30.5424	295.25	5.4204	0.4062	0.2215	0.9716	0.0491	6.0704	325.726	5.7621	0.3997	0.2216	0.9752	0.0491	6.0689	303.615	5.5442	0.3969	0.2215	0.9709	0.0491	6.0616	238.492	6.335
JK 968	13.29	7.52	1.7674	71.4706	35.5471	0.7108	184.004	39.326	162.372	43.6544	110.555	59.002	67.2789	15.9089	3.6769	2.5489	30.5371	14.6154	22.5847	7.438	111.73	62.8588	184.367	39.1978	162.699	43.1277	312.544	4.8667	0.482	0.2792	0.9769	0.0779	5.9067	330.219	5.2775	0.4627	0.2791	0.9795	0.0779	5.8993	320.668	4.9878	0.4734	0.2791	0.9763	0.0779	5.9252	277.707	5.5774
JK 968	10.36	7.07	1.4647	55.6145	29.8854	0.7825	189.246	37.1076	169.123	42.6374	124.884	61.0817	69.7643	15.4377	4.1085	3.0479	28.6421	16.759	23.3368	9.201	104.258	71.6899	189.69	36.7551	169.283	42.3717	397.312	5.2859	0.4757	0.2506	0.971	0.0628	6.0837	411.06	5.7433	0.453	0.2507	0.9741	0.0628	5.9754	408.988	5.465	0.4619	0.2506	0.9702	0.0628	6.08	355.195	5.7935
JK 968	9.11	9.08	1.003	62.2542	31.933	0.7672	173.447	41.8692	156.294	47.4553	116.123	57.7961	64.648	17.4908	3.6233	2.5292	25.1584	12.3391	23.599	9.7999	99.6543	63.9773	174.013	41.8297	156.448	46.5234	265.639	4.648	0.4866	0.2961	0.9802	0.0877	5.893	275.182	5.0094	0.4748	0.2961	0.9819	0.0877	5.857	274.977	4.8599	0.4798	0.2961	0.9796	0.0877	5.9017	247.266	5.4864
JK 968	9.37	9.3	1.008	70.6529	34.1669	0.7606	181.209	42.1967	159.431	43.1831	113.371	50.3269	66.2193	16.1402	3.4493	3.0411	26.918	11.698	20.8749	8.3528	100.248	48.0993	181.297	42.0834	160.68	42.9076	167.49	4.2165	0.4616	0.2821	0.9874	0.0796	6.0548	193.791	4.7909	0.4364	0.2821	0.9879	0.0796	6.0035	171.82	4.538	0.4425	0.2821	0.9869	0.0796	6.0577	146.924	5.2392
JK 968	11.35	8.3	1.3673	73.2877	34.4029	0.7781	183.145	39.6187	160.818	40.3331	106.354	54.7279	66.7882	14.8688	4.3197	3.0135	31.6142	16.8114	23.1035	8.3431	112.528	65.7016	183.384	39.4357	161.067	40.0172	250.691	5.2518	0.4015	0.2178	0.9783	0.0474	6.2974	284.102	5.7688	0.3816	0.2178	0.9799	0.0474	6.314	254.156	5.5382	0.3758	0.2177	0.978	0.0474	6.301	225.936	6.6057
JK 968	13.29	7.11	1.869	68.9303	35.4444	0.6895	174.362	33.5618	155.366	34.4716	107.714	43.053	64.5467	12.8771	2.5315	1.8553	27.4738	11.5955	21.9664	3.7281	100.273	46.2952	174.431	33.4737	155.612	34.2478	265.423	5.1621	0.4297	0.2636	0.9766	0.0695	5.9479	298.159	5.5476	0.4122	0.2636	0.9783	0.0695	5.9198	269.403	5.3465	0.4125	0.2636	0.9762	0.0695	5.9468	209.941	5.793
JK 968	9.7	8.08	1.2	58.7944	30.0874	0.8162	184.589	34.7992	167.884	37.4577	125.101	41.8995	69.0344	13.7132	2.0955	1.7737	24.5028	7.2525	21.9627	4.1156	86.1358	34.7015	184.625	34.748	167.986	36.8408	221.955	4.5711	0.4539	0.2584	0.983	0.0668	6.0481	251.748	4.8466	0.4328	0.2585	0.9833	0.0668	5.9906	223.375	4.743	0.4295	0.2584	0.9829	0.0667	6.0614	178.685	5.2015
JK 968	11.85	7.87	1.5054	74.5415	34.8372	0.7718	183.815	38.1501	164.847	43.4982	107.123	59.9116	67.8403	15.792	2.9905	1.8923	34.0438	15.0673	24.2596	5.7465	121.328	68.0177	184.153	38.0919	163.382	43.0194	281.484	4.7986	0.4191	0.1971	0.9759	0.0388	6.3785	300.203	5.1642	0.3914	0.197	0.9775	0.0388	6.3634	290.354	5.0217	0.394	0.1969	0.9756	0.0388	6.3824	247.223	5.9565
JK 968	12.81	7.74	1.6534	74.4688	34.8492	0.7705	186.504	39.1253	163.582	42.5225	106.543	55.3061	67.7236	15.6059	3.1739	2.3617	34.0191	13.1853	22.5623	5.3992	122.268	60.5124	186.654	39.0405	163.474	42.3284	255.202	4.7379	0.4349	0.257	0.9805	0.0661	6.0727	287.117	5.2483	0.4184	0.2569	0.9818	0.066	6.0659	261.789	5.0268	0.4161	0.2569	0.98	0.066	6.0704	219.705	6.0857
JK 968	10.83	8.52	1.2712	70.3331	33.3252	0.7958	183.661	35.0396	160.603	35.5177	103.282	48.8928	66.7501	13.1866	2.991	2.3232	32.928	13.987	21.9033	3.1495	116.35	54.8374	183.743	34.9058	160.851	35.7491	213.346	4.6289	0.4373	0.2575	0.9822	0.0663	6.0228	250.923	5.1046	0.426	0.2575	0.9832	0.0663	5.9813	219.532	4.8636	0.4206	0.2574	0.9816	0.0663	6.0129	160.158	5.6028
JK 968	10.54	7.06	1.4915	56.196	29.9095	0.7894	176.07	42.5649	156.209	47.654	111.711	59.0579	64.7267	17.5453	3.3782	2.4001	29.8876	12.9071	22.7001	5.3506	116.981	68.1329	176.274	42.5196	156.097	47.3037	231.178	4.5991	0.4611	0.2937	0.9828	0.0862	5.9744	246.401	4.9547	0.4373	0.2937	0.9842	0.0863	5.8942	238.976	4.7865	0.4414	0.2936	0.9823	0.0862	5.9716	200.933	5.4751
JK 968	11.39	6.55	1.7394	57.2717	30.691	0.7641	187.154	33.4237	165.33	35.3997	114.466	44.8317	68.4843	12.9609	3.2087	2.3247	29.1833	11.1636	21.2997	2.1471	102.132	45.4704	187.167	33.3905	166.053	35.0363	287.907	5.7534	0.3873	0.2308	0.9759	0.0533	6.0993	345.102	6.0657	0.3903	0.2309	0.9763	0.0533	6.0613	287.122	5.8719	0.3772	0.2308	0.9759	0.0533	6.1	208.585	6.4053
JK 968	11.87	6.63	1.7895	57.6497	31.9876	0.708	195.615	33.8431	173.792	38.436	110.636	59.8179	71.4611	13.8703	2.9741	2.3528	35.7249	16.3671	23.9416	8.2178	120.21	66.3125	196.026	33.5879	172.841	38.2772	336.628	5.3197	0.4388	0.2688	0.9762	0.0722	5.9297	371.152	5.5867	0.4335	0.2689	0.9782	0.0723	5.811	343.141	5.4818	0.4238	0.2687	0.976	0.0722	5.9376	281.98	6.4356
JK 968	11.29	7.23	1.5627	61.9053	31.967	0.7613	190.066	40.2079	170.557	44.9436	114.374	59.5736	69.9666	16.3283	2.5771	1.8182	34.2186	14.4999	24.3048	7.4387	119.872	66.8379	190.53	40.1648	169.19	44.7188	316.353	5.5548	0.4165	0.239	0.9769	0.0571	6.2092	343.335	5.8639	0.4117	0.239	0.9785	0.0571	6.1266	325.064	5.6744	0.4119	0.2389	0.9767	0.0571	6.2241	268.316	6.4098
JK 968	12.13	6.93	1.7497	66.7061	33.1609	0.7623	185.612	37.4878	162.064	42.11	107.257	59.3726	67.3152	15.3889	3.324	2.6091	32.0969	14.3391	21.7514	6.2986	118.102	64.3705	185.712	37.4261	162.635	41.9277	332.91	5.4874	0.4018	0.2036	0.9714	0.0414	6.3615	368.55	5.7928	0.3953	0.2037	0.9732	0.0415	6.2886	334.489	5.5911	0.3935	0.2035	0.9712	0.0414	6.3677	291.933	6.5932
JK 968	10.58	6.61	1.5992	51.8313	30.0994	0.7189	180.367	36.5472	157.282	38.7181	103.835	52.0839	65.5006	14.3066	3.2861	2.8021	32.6281	14.559	21.8131	3.2379	120.096	62.5861	180.448	36.4492	157.57	38.7713	353.001	4.9488	0.5186	0.3408	0.9734	0.1161	5.5564	395.394	5.2518	0.5168	0.3408	0.9761	0.1162	5.4648	356.3	5.0486	0.5109	0.3408	0.973	0.1161	5.5556	277.498	5.7213
JK 968	12.4	7.22	1.7168	68.4796	34.8903	0.7069	182.336	41.1029	160.439	45.8101	111.148	60.5011	66.5581	16.7981	3.9409	2.8052	30.1176	14.8256	22.4288	6.8789	113.194	66.7884	182.595	41.0033	160.94	45.2832	291.269	5.2796	0.436	0.2465	0.9775	0.0608	6.1646	324.532	5.5939	0.4296	0.2465	0.9787	0.0608	6.1272	293.444	5.4091	0.4321	0.2464	0.9773	0.0607	6.1707	266.7	6.504
JK 968	12.8	8.04	1.5913	76.4422	35.8858	0.7459	189.874	36.3629	167.45	40.4071	115.778	56.6972	69.2273	14.7487	3.0714	2.4518	32.2452	15.3239	22.2692	5.4079	115.384	65.7694	190.049	36.2496	167.51	40.4661	262.819	4.6426	0.4806	0.2589	0.9804	0.067	6.0756	288.993	5.1299	0.4715	0.2589	0.982	0.067	5.9916	270.991	4.8425	0.4734	0.2588	0.9798	0.067	6.0795	220.492	5.2991
JK 968	12.04	7.77	1.5491	70.8891	33.7135	0.7838	180.938	42.1174	157.763	45.4223	101.035	60.0719	65.542	16.7972	3.2666	2.1919	33.7481	13.2824	22.0123	3.035	127.232	64.8692	181.005	42.0598	157.825	45.5352	243.005	5.1845	0.4163	0.2406	0.9805	0.0579	6.2401	280.704	5.7397	0.3958	0.2406	0.9812	0.0579	6.2031	250.749	5.4819	0.3951	0.2406	0.9798	0.0579	6.2346	207.619	6.9714
JK 968	11.21	7.14	1.5705	64.3766	31.9791	0.7911	178.534	34.1008	151.707	33.4443	89.4943	42.5949	63.6728	12.6369	3.4083	2.6993	37.3412	12.9526	21.4447	2.2925	136.379	54.2626	178.579	34.0132	152.146	33.7478	196.09	4.7614	0.4117	0.2415	0.9812	0.0583	6.0434	242.041	5.2455	0.4036	0.2416	0.9824	0.0584	6.0035	198.447	4.9704	0.3963	0.2415	0.9808	0.0583	6.0285	153.695	6.2111
JK 968	13.7	7.24	1.8922	75.2211	37.6372	0.6673	185.979	33.9836	159.075	31.5671	97.5752	37.2711	66.4933	11.9562	3.5341	2.671	35.2352	11.9093	21.2062	2.6225	121.854	41.9479	186.024	33.9059	160.107	31.5769	260.841	5.3323	0.4046	0.2422	0.9767	0.0587	5.9353	310.525	5.8044	0.3939	0.2424	0.979	0.0587	5.9152	263.481	5.4781	0.3896	0.2422	0.9761	0.0586	5.9291	193.017	6.1668
JK 968	11.09	7.56	1.4675	66.4227	34.0897	0.7183	187.24	35.1344	165.038	42.9934	119.385	62.0567	68.4566	15.3442	5.112	3.6546	29.5834	16.2948	23.3135	10.3492	109.643	73.6525	187.765	34.8465	165.752	42.113	374.301	5.6691	0.4109	0.2021	0.9687	0.0408	6.4388	389.354	5.911	0.3944	0.2023	0.9715	0.0409	6.2521	383.834	5.8791	0.3882	0.202	0.968	0.0408	6.4432	349.483	6.8031
JK 968	12.36	6.6	1.8718	60.4226	33.3337	0.6833	178.474	37.7657	160.828	42.1457	110.462	55.9397	66.3734	15.3873	3.4353	2.3103	29.1996	13.4228	24.3021	7.8308	106.595	61.8674	179	37.66	160.196	41.5269	378.509	5.7839	0.4359	0.2505	0.9696	0.0627	6.0954	393.792	6.0428	0.4158	0.2505	0.9727	0.0628	6.0531	391.912	5.9714	0.4168	0.2504	0.9689	0.0627	6.1074	325.779	6.6853
JK 968	11.85	7.45	1.5909	68.1199	32.8257	0.7944	194.598	36.732	172.268	43.0632	114.096	58.5815	70.9154	15.4222	4.2356	2.7435	34.4217	14.5432	23.3039	6.0929	118.675	63.6681	195.04	36.6963	171.815	42.1961	331.507	5.2814	0.4193	0.224	0.975	0.0502	6.2824	357.534	5.5487	0.4226	0.2242	0.9771	0.0502	6.1655	342.323	5.4269	0.4129	0.2239	0.9746	0.0501	6.2917	276.902	6.0542
JK 968	12.95	7.37	1.7586	72.8734	35.4649	0.7281	184.72	35.6154	162.757	36.7696	104.987	45.6371	67.3977	13.6234	2.6324	1.9538	32.6952	11.0107	22.0715	2.9591	114.05	46.4402	184.748	35.5861	162.735	36.617	276.992	4.9636	0.4244	0.2312	0.9763	0.0534	6.1988	316.857	5.2206	0.4237	0.2313	0.978	0.0535	6.1379	279.722	5.0755	0.4154	0.2311	0.9761	0.0534	6.1952	211.988	5.702
JK 968	11.35	7.2	1.5765	63.4353	31.6489	0.7958	194.36	38.7423	168.738	46.1029	119.163	62.8072	69.9919	16.5023	4.9318	3.4935	32.0999	15.1265	21.8872	8.8864	117.329	69.7272	194.596	38.6086	169.929	45.3904	341.591	5.171	0.4512	0.218	0.9744	0.0475	6.2019	382.857	5.6325	0.4367	0.218	0.9754	0.0475	6.1433	343.099	5.2857	0.439	0.2179	0.9742	0.0475	6.2189	288.866	5.9023
JK 968	12.19	7.62	1.6	67.6111	34.7706	0.7028	184.333	36.3812	160.055	41.8886	111.837	58.3504	66.7286	15.1002	5.3111	3.5406	31.7759	16.5475	22.8174	10.5576	118.243	72.6114	184.704	36.1861	160.885	41.1461	329.625	5.0523	0.4739	0.266	0.9742	0.0708	6.0099	353.545	5.4526	0.4547	0.266	0.9772	0.0708	5.9533	333.251	5.1982	0.4632	0.266	0.9739	0.0707	6.0364	304.834	5.8525
JK 968	12.45	8.3	1.5	77.2309	36.0636	0.7462	176.834	33.6808	145.235	37.6296	85.0512	54.1055	61.7386	13.7803	6.1842	3.0614	39.2342	16.2481	21.5633	8.1351	151.722	70.2417	177.082	33.621	146.736	36.9845	310.701	4.0562	0.5379	0.2477	0.9696	0.0613	6.0821	340.896	4.7415	0.4927	0.2476	0.9749	0.0613	5.9599	317.445	4.3022	0.5131	0.2475	0.9687	0.0613	6.0853	269.929	5.0601
JK 968	11.26	7.7	1.4615	65.1144	32.2681	0.7858	187.529	40.1874	164.486	45.4116	117.745	60.5276	68.1522	16.5718	3.7423	2.859	31.2261	14.7227	21.6819	4.1115	117.203	69.5378	187.63	40.1199	164.995	45.3786	331.291	5.5013	0.4227	0.243	0.9752	0.0591	6.1821	372.788	6.0887	0.4037	0.243	0.9763	0.059	6.1191	340.243	5.8535	0.3997	0.243	0.9744	0.059	6.1788	268.398	6.563
JK 968	11.51	6.27	1.8378	56.6612	30.9185	0.7448	186.506	38.9688	164.547	42.9134	118.533	53.519	68.0948	15.8574	2.9036	2.0878	29.7668	11.7002	21.5667	4.1462	111.556	62.5008	186.602	38.9091	165.107	42.9809	403.454	6.3243	0.3752	0.2071	0.9669	0.0429	6.3048	444.18	6.773	0.3605	0.2071	0.9688	0.0429	6.2304	412.702	6.5792	0.3535	0.207	0.9659	0.0429	6.3014	332.04	7.4436
JK 968	12.73	6.71	1.896	60.6552	33.8949	0.6635	174.217	38.4797	155.237	42.2139	111.906	53.4696	64.4302	15.6681	2.7721	2.0784	27.0173	11.7889	22.3795	7.0616	105.048	59.6847	174.435	38.4433	155.567	42.0311	335.016	5.6887	0.4404	0.2849	0.9734	0.0811	5.9493	361.712	6.0468	0.4225	0.2849	0.9754	0.0812	5.8854	342.271	5.8669	0.4252	0.2848	0.9727	0.0811	5.9473	288.954	6.5609
JK 968	12.01	6.35	1.8925	61.3566	31.7772	0.7636	188.086	37.1176	166.191	41.8437	112.436	54.2129	68.6644	15.1916	3.4111	2.8427	32.4354	12.7993	22.6053	5.2445	115.932	61.1832	188.289	37.027	166.086	41.3321	395.231	5.9208	0.4046	0.2128	0.9677	0.0453	6.2202	435.678	6.3237	0.3897	0.2128	0.9698	0.0453	6.1924	403.92	6.0853	0.3864	0.2128	0.9672	0.0453	6.2284	312.264	6.7765
JK 968	12.23	7.49	1.6334	68.2616	34.6098	0.7161	193.638	39.9461	177.964	45.8462	130.488	55.1553	72.4644	16.5449	3.7113	2.6682	28.978	11.5085	24.409	6.5734	99.1959	60.4555	193.968	39.8416	176.601	45.1208	317.109	5.1337	0.4535	0.2568	0.9791	0.0659	6.0674	332.484	5.4154	0.4388	0.2569	0.9804	0.066	5.9622	327.912	5.3331	0.4325	0.2567	0.9788	0.0659	6.0816	265.459	5.5862
JK 968	11.38	7.62	1.4932	70.7183	32.6359	0.8344	188.353	34.1099	165.171	38.0291	102.566	54.3439	68.3732	13.7522	3.7007	2.2587	36.7491	15.4543	23.4507	6.2049	127.24	64.8352	188.667	34.0198	164.45	37.5731	285.437	5.2875	0.4183	0.1941	0.9741	0.0377	6.3817	310.794	5.5944	0.4094	0.1944	0.9767	0.0378	6.2695	292.91	5.4291	0.4062	0.194	0.9737	0.0376	6.3886	238.507	6.2252
JK 968	11.85	6.15	1.9249	54.0482	30.91	0.7109	187.538	38.3883	165.67	44.4612	117.387	61.2398	68.5325	16.1394	3.5143	2.7331	30.2927	14.7696	22.243	6.5399	112.511	68.4072	187.794	38.3131	166.046	44.1077	418.802	6.0764	0.4382	0.2516	0.9691	0.0633	6.0331	459.353	6.482	0.4235	0.2515	0.971	0.0632	5.9989	423.724	6.1832	0.4287	0.2515	0.9688	0.0633	6.0434	353.381	6.814
JK 968	11.33	7.23	1.5659	62.0325	31.3513	0.7931	182.607	36.9175	157.636	39.039	105.529	51.0206	65.8281	14.4055	3.7333	3.0022	31.7935	13.3746	20.8647	2.9589	117.578	58.0084	182.632	36.8866	158.771	39.0346	348.703	5.3348	0.429	0.2364	0.9701	0.0559	6.2128	400.832	5.7129	0.4244	0.2364	0.9722	0.0559	6.1486	349.907	5.4181	0.4285	0.2363	0.9696	0.0558	6.2135	264.958	6.0463
JK 968	13.46	7.37	1.8276	73.5167	36.9393	0.677	186.524	30.7796	160.789	29.3069	98.4291	41.705	67.07	10.9597	3.0004	2.1912	35.3717	14.0158	21.4269	2.5682	121.469	49.1423	186.546	30.7471	161.361	29.5783	285.795	5.0532	0.442	0.2508	0.9748	0.0629	5.8715	339.626	5.4703	0.4467	0.2509	0.9771	0.063	5.8659	287.969	5.1719	0.4376	0.2508	0.9744	0.0629	5.8522	207.247	5.8049
JK 968	13.55	6.86	1.9753	74.3707	36.3867	0.7059	186.117	36.4752	165.601	38.165	115.774	49.5826	68.4331	14.1768	2.6258	1.9801	28.5444	11.4016	21.5549	4.0186	101.601	48.2095	186.168	36.3973	166.055	38.2652	316.55	5.5733	0.4072	0.192	0.9718	0.0369	6.4231	364.873	6.0821	0.4052	0.1921	0.9725	0.0369	6.3371	322.948	5.7355	0.4085	0.192	0.9711	0.0369	6.4204	229.83	6.0284
JK 968	11.76	8	1.4696	72.808	34.4319	0.7717	178.122	39.1038	157.55	43.6281	112.631	57.8229	65.3951	16.0786	3.493	2.5147	29.6776	15.0081	22.7859	7.0858	114.543	71.2693	178.386	39.0627	157.66	43.4288	252.32	5.1111	0.4158	0.2377	0.9791	0.0565	6.2942	288.199	5.7098	0.3972	0.2377	0.9796	0.0565	6.2096	259.315	5.493	0.3946	0.2377	0.9786	0.0565	6.2934	220.816	6.5023
JK 968	10.68	6.32	1.6899	56.4831	30.2276	0.7768	187.222	39.8516	163.075	43.7018	107.723	59.3775	67.6817	16.0497	3.8011	2.533	33.3632	15.4209	21.6356	4.3238	121.788	66.4296	187.256	39.8196	163.474	43.4678	259.671	5.0333	0.4614	0.302	0.9815	0.0912	5.817	306.278	5.6043	0.4393	0.3019	0.9822	0.0912	5.7959	261.162	5.2753	0.4442	0.3019	0.9814	0.0912	5.8117	207.446	6.0102
JK 968	11.62	7.49	1.5518	67.6619	32.8548	0.7877	185.087	32.7606	158.733	33.5615	96.1263	42.9858	66.2937	12.4073	3.2464	2.5134	35.8053	11.6232	21.2631	1.945	125.301	45.0306	185.099	32.7272	159.478	33.4001	230.625	4.8538	0.4056	0.2227	0.9786	0.0496	6.1065	283.173	5.3507	0.3951	0.2227	0.9796	0.0496	6.0962	230.513	5.0388	0.3849	0.2226	0.9785	0.0496	6.1046	167.855	5.8901
JK 968	12.75	8.23	1.5499	77.3544	35.6378	0.7654	195.283	33.8417	172.988	34.9314	115.407	45.4843	71.2538	12.8116	2.1468	1.6641	32.4304	11.7133	21.8718	2.5767	107.65	43.7807	195.353	33.7248	173.087	34.9444	265.247	4.7098	0.4442	0.261	0.9805	0.0681	5.9497	300.462	5.1436	0.4277	0.261	0.982	0.0681	5.9032	272.461	4.8503	0.4309	0.2609	0.9799	0.0681	5.9532	193.02	5.1617
JK 968	11.51	7.11	1.619	61.462	32.1484	0.7473	182.276	34.3899	162.882	35.1071	102.269	40.2448	67.1653	13.0055	2.5497	1.641	33.8297	9.2539	23.0938	2.3143	115.205	40.5514	182.325	34.3314	161.771	34.8	305.353	5.1724	0.4239	0.242	0.9739	0.0585	6.0641	345.6	5.474	0.4233	0.2421	0.9758	0.0586	6.0359	313.81	5.3072	0.4182	0.2419	0.9735	0.0585	6.0684	212.125	5.7143
JK 968	12.9	7	1.8416	67.3094	36.1167	0.6484	182.709	33.2884	158.355	36.7329	106.289	51.6316	66.1334	13.4493	4.1545	2.7817	30.3087	13.984	20.9318	5.1415	111.581	57.8832	182.758	33.2195	159.675	36.3229	244.014	4.9012	0.4587	0.3102	0.9811	0.0962	5.7105	292.391	5.3944	0.4506	0.3102	0.9818	0.0962	5.6061	243.328	5.1167	0.4481	0.3101	0.9809	0.0962	5.7145	202.149	6.0403
JK 968	11.11	7.94	1.3986	67.3385	32.2802	0.8121	176.93	37.6067	155.936	36.2044	106.696	41.3301	64.8759	13.7103	2.9578	2.2574	28.5086	11.6223	21.4495	2.9524	102.905	43.0354	176.981	37.5159	156.594	36.1664	195.608	4.6209	0.4245	0.2554	0.9829	0.0652	6.0345	231.606	5.0506	0.4101	0.2554	0.9838	0.0652	6.0143	196.015	4.814	0.4104	0.2553	0.9828	0.0652	6.0261	154.319	5.4357
JK 968	11.85	7.2	1.6471	65.6522	32.9455	0.7601	192.086	39.6609	169.092	46.5311	126.58	63.5763	69.9383	16.8511	3.7459	3.0228	28.8769	15.5534	21.3636	6.1315	109.105	72.848	192.245	39.6103	170.1	46.2619	351.215	5.5449	0.4213	0.2232	0.9742	0.0498	6.2224	398.88	6.0267	0.401	0.2232	0.9744	0.0498	6.1242	351.438	5.7564	0.3955	0.2231	0.9741	0.0498	6.2371	291.571	6.2817
JK 968	11.1	7.75	1.4322	65.1362	32.8583	0.7581	190.683	40.4478	166.477	48.3023	119.364	62.2464	68.9718	17.3186	5.1028	3.942	32.3796	15.0832	22.2299	6.8703	119.879	72.7979	190.843	40.4086	167.105	47.3442	312.629	4.9402	0.4557	0.2457	0.9776	0.0604	6.1093	351.618	5.4176	0.4312	0.2456	0.9784	0.0603	6.0679	313.258	5.0944	0.4357	0.2456	0.9776	0.0603	6.1207	264.536	5.5678
JK 968	11.13	7.04	1.5806	60.5607	31.5943	0.7624	176.869	30.5371	153.39	26.7648	86.8295	30.5837	64.0167	10.3396	2.4527	1.4755	37.3959	13.1926	22.682	2.9154	127.992	43.1804	176.956	30.3609	152.824	26.5439	251.127	4.3513	0.5062	0.2873	0.9766	0.0826	5.4858	285.692	4.7568	0.4802	0.2872	0.9801	0.0825	5.5506	254.822	4.5384	0.4799	0.2872	0.9764	0.0825	5.4844	189.957	5.0207
JK 968	10.84	6.35	1.7067	54.2517	29.7948	0.768	179.029	41.5427	159.685	48.7139	110.308	62.3677	65.9659	17.6317	4.4323	2.5666	31.1335	13.9907	23.5533	6.5017	117.976	70.511	179.29	41.5678	159.073	47.6825	382.43	5.7257	0.4217	0.2038	0.9684	0.0416	6.3359	409.599	6.0842	0.3953	0.2036	0.9697	0.0415	6.3373	390.291	5.8895	0.4077	0.2038	0.9683	0.0415	6.3513	323.111	6.4956
JK 968	9.7	9.42	1.0295	70.4857	32.3383	0.847	157.826	34.0945	133.373	30.3284	83.4753	29.2934	56.659	11.8713	3.622	2.1846	30.0991	9.3846	20.5785	4.7631	120.51	34.9535	157.905	33.9908	134.995	30.4899	158.162	3.7421	0.4515	0.2289	0.9802	0.0524	6.0222	195.216	3.9923	0.4472	0.229	0.9819	0.0524	6.1111	153.481	3.873	0.4336	0.2289	0.9804	0.0524	6.0027	128.29	4.7181
JK 968	10.72	8.33	1.2864	68.6214	32.7917	0.8019	186.19	41.7884	167.395	46.8961	129.123	57.5974	68.9978	17.1073	3.607	3.0731	24.966	12.2778	23.3778	12.5179	93.5481	62.1913	186.618	41.551	168.133	46.2842	318.914	4.7777	0.4831	0.2566	0.9775	0.0659	6.1531	336.395	5.1214	0.4654	0.2567	0.9791	0.0659	6.0335	320.462	4.9025	0.4674	0.2566	0.9774	0.0658	6.1612	302.455	5.2936
JK 968	9.58	8.78	1.0916	66.1683	31.7842	0.8231	179.351	42.1822	161.025	48.0553	123.017	60.592	66.5013	17.64	3.104	2.2512	26.4718	14.1698	22.4352	7.8126	103.738	70.4175	179.566	42.103	161.158	47.6842	246.935	4.2669	0.4779	0.2716	0.982	0.0738	6.1276	261.161	4.5453	0.4692	0.2716	0.9832	0.0738	6.0376	250.11	4.4239	0.4687	0.2715	0.9818	0.0737	6.1275	235.425	5.0879
JK 968	10.56	6.82	1.55	50.4757	30.5458	0.6798	164.088	37.752	144.854	36.9408	100.83	39.8315	60.5609	14.18	2.8488	2.0657	25.9559	10.336	21.2584	5.2193	101.674	42.1062	164.194	37.678	145.583	36.7534	331.41	5.2468	0.4792	0.3103	0.9701	0.0963	5.6656	360.826	5.6698	0.4784	0.3103	0.9736	0.0963	5.676	340.523	5.4278	0.4812	0.3103	0.9691	0.0963	5.6635	264.988	5.7556
JK 968	9.57	9.02	1.0609	68.2071	32.3418	0.8194	180.192	53.9108	163.802	56.7697	128.558	62.311	67.1724	21.3553	2.9944	2.427	23.6582	10.7367	22.6342	6.4279	95.4937	64.4329	180.485	53.9201	164.005	56.5577	250.383	4.7631	0.4544	0.2779	0.9839	0.0772	6.0336	272.071	5.2752	0.4306	0.2779	0.9844	0.0772	5.9938	258.1	5.0905	0.4319	0.2779	0.9834	0.0772	6.0437	217.883	5.7612
JK 968	11.43	8.89	1.2857	77.9032	34.8818	0.8046	181.444	43.2676	159.42	48.3604	112.451	62.2289	66.1238	17.7735	3.7559	2.9149	30.4882	14.5042	21.8906	4.8565	117.287	69.4302	181.525	43.2516	159.83	47.9974	210.676	4.611	0.4228	0.2313	0.9835	0.0535	6.334	237.384	5.0086	0.4031	0.2312	0.984	0.0535	6.31	213.98	4.8951	0.3991	0.2312	0.9833	0.0535	6.3334	195.424	6.031
JK 968	9.83	9.58	1.0258	74.298	34.0351	0.806	175.427	31.2896	147.51	27.0008	82.3524	30.6522	62.2646	10.4274	4.0254	2.2136	37.5857	13.754	21.3871	3.6472	133.469	44.1998	175.481	31.2103	148.43	26.7397	183.566	3.8392	0.4619	0.244	0.9804	0.0595	5.7353	222.772	4.288	0.4467	0.2439	0.9829	0.0595	5.814	183.27	4.064	0.4348	0.2438	0.9802	0.0594	5.7459	141.468	4.9002
JK 968	10.27	6.53	1.5735	50.9554	28.8815	0.7676	188.27	44.2131	171.114	48.4793	131.532	58.2316	70.1179	17.8141	2.6324	2.1726	26.2547	12.2033	23.6313	9.7368	96.9342	64.4706	188.616	44.0003	170.937	48.3596	330.943	5.5747	0.4469	0.2789	0.9784	0.0778	5.9562	353.044	5.9085	0.4296	0.2789	0.9797	0.0778	5.8899	336.415	5.7443	0.425	0.2788	0.9781	0.0777	5.9653	292.369	6.1436
JK 968	11.46	7	1.6364	59.2451	31.8799	0.7325	170.068	34.4241	141.845	29.1836	66.3453	35.3645	60.0434	11.2589	4.3751	3.0518	42.0428	15.8626	22.2259	2.773	152.698	52.9065	170.137	34.311	141.657	28.8479	237.888	4.5787	0.4486	0.2609	0.974	0.0681	5.7785	275.05	5.0486	0.4331	0.2609	0.9791	0.0681	5.8734	240.727	4.7754	0.4289	0.2608	0.9738	0.068	5.7801	193.155	5.8744
JK 968	11.94	6.43	1.8553	55.8544	32.4786	0.6654	180.485	40.3664	162.647	46.1823	115.14	56.9388	66.9509	16.8237	3.1334	2.1779	30.7469	12.8917	24.1244	7.8709	113.897	67.1405	180.891	40.3406	161.632	45.486	376.39	5.8427	0.4355	0.2634	0.9719	0.0694	6.0198	398.277	6.1653	0.4245	0.2634	0.9741	0.0694	5.9673	386.412	5.9954	0.4267	0.2634	0.9717	0.0694	6.0421	322.939	6.3593
JK 968	11.47	7.23	1.5864	60.6624	31.6524	0.7609	183.778	41.4336	162.406	47.9413	119.988	58.9918	67.2754	17.4601	4.1234	3.5141	27.7291	12.7996	21.7274	7.0965	106.578	65.397	183.941	41.351	163.285	47.0163	315.005	5.1147	0.4677	0.2778	0.9776	0.0772	6.026	342.952	5.4755	0.4532	0.2778	0.9789	0.0772	5.9379	316.988	5.2294	0.4552	0.2778	0.9775	0.0772	6.0439	276.197	5.5172
JK 968	11.51	7.47	1.5409	59.2306	32.8087	0.6915	184.046	32.1559	161.546	33.2914	112.246	40.2346	67.1634	12.303	2.759	1.7771	28.6703	9.8135	20.9297	4.0486	102.261	39.9889	184.107	32.0861	162.653	33.0189	299.205	4.9625	0.4881	0.3141	0.9771	0.0987	5.5933	344.187	5.3362	0.4903	0.3142	0.9788	0.0987	5.5535	297.73	5.0386	0.4826	0.3141	0.977	0.0986	5.6029	236.263	5.3634
JK 968	9.48	9.06	1.0465	67.0805	33.6965	0.7424	177.179	39.193	155.565	39.5363	106.702	45.3051	64.7471	14.9208	2.8091	2.0195	28.4806	11.3733	21.3408	5.6093	104.87	45.3019	177.267	39.1416	156.46	39.23	227.006	4.0401	0.4807	0.2647	0.981	0.0701	6.0441	261.186	4.4141	0.4736	0.2648	0.9822	0.0701	5.9891	226.23	4.1692	0.4741	0.2647	0.981	0.0701	6.0343	183.824	4.7303
JK 968	11.24	8.3	1.3543	69.8897	33.6058	0.7777	169.325	31.822	146.407	33.5672	91.684	47.3596	61.5006	12.4393	4.5739	2.9573	32.0936	15.3055	22.1417	6.1734	121.495	62.2351	169.439	31.7338	146.865	33.0158	270.352	4.2275	0.5106	0.2795	0.974	0.0781	5.7967	297.642	4.6917	0.4912	0.2795	0.9775	0.0781	5.7073	275.165	4.4302	0.5017	0.2794	0.9735	0.0781	5.8096	228.877	5.1827
JK 968	10.56	9.77	1.0807	83.7434	35.1949	0.8496	169.009	36.9372	144.542	34.1536	87.5997	38.9494	60.7997	13.2422	3.7013	2.5107	33.4084	12.7777	21.3478	2.8445	125.531	47.5414	169.029	36.8987	145.268	34.2145	143.456	3.7587	0.4603	0.2685	0.9858	0.0721	5.8977	173.723	4.2971	0.4384	0.2685	0.987	0.0721	5.882	145.731	4.0776	0.4403	0.2684	0.9855	0.072	5.8868	124.406	5.2715
JK 968	13.2	7.76	1.7011	76.5622	36.1748	0.7352	182.64	35.5872	160.9	37.5191	106.398	48.6131	66.7442	13.8826	2.9106	2.1692	31.0998	12.6853	21.7172	2.908	110.61	50.2772	182.669	35.5478	161.185	37.2408	218.679	4.7835	0.4164	0.2511	0.9818	0.0631	6.0923	254.093	5.1946	0.407	0.2512	0.9827	0.0631	6.0209	221.032	5.0014	0.4024	0.2511	0.9816	0.063	6.0928	180.123	5.9384
JK 968	12.09	6.84	1.767	61.1167	32.3263	0.735	187.569	40.4188	164.407	44.656	112.906	62.7961	68.1498	16.4003	3.4833	2.3137	31.0003	15.8833	21.7189	5.5544	114.808	68.5553	187.709	40.3754	165.03	44.6091	309.391	5.4272	0.4257	0.2607	0.9774	0.068	6.0217	342.303	5.8797	0.4104	0.2607	0.979	0.068	5.9988	313.778	5.609	0.4092	0.2606	0.9769	0.0679	6.0301	261.975	6.3643
JK 968	10.45	7.69	1.3596	58.5291	30.8844	0.7711	183.964	41.5862	167.389	47.5264	129.264	56.9554	68.7144	17.3778	3.3175	2.5758	25.8727	12.3104	22.8435	5.568	97.8441	67.0763	184.051	41.5203	167.048	47.0386	346.24	5.3232	0.4542	0.2695	0.976	0.0727	5.9383	373.713	5.7009	0.433	0.2695	0.9768	0.0726	5.9008	351.6	5.4778	0.436	0.2695	0.9758	0.0726	5.9411	292.703	5.8182
JK 968	12.51	7.09	1.7637	66.8588	33.5527	0.7463	182.345	29.412	166.305	31.4565	110.719	39.9872	68.2812	11.4965	1.6581	1.1251	30.8452	10.6198	23.986	2.9151	102.694	42.2454	182.416	29.3251	164.764	30.9505	307.463	5.2003	0.4317	0.2529	0.9742	0.064	5.9062	334.281	5.4633	0.4199	0.2531	0.9764	0.064	5.8242	315.518	5.3777	0.415	0.2529	0.9741	0.0639	5.9202	236.013	5.6636
JK 968	11	6.79	1.6208	58.2602	31.0127	0.7612	182.168	40.3241	161.811	45.8538	114.499	56.8168	66.8695	16.7299	3.7931	2.7795	31.4811	13.4504	23.2706	7.1626	117.552	68.2349	182.5	40.3619	161.41	45.2373	326.253	5.5114	0.4271	0.2302	0.9742	0.053	6.1695	356.657	5.8624	0.4104	0.2302	0.9756	0.053	6.1459	333.8	5.6772	0.4123	0.2301	0.9738	0.053	6.1846	268.334	6.113
JK 968	11.58	8.2	1.4124	71.0163	33.8332	0.7796	184.447	34.2454	161.739	35.3849	107.73	44.4564	67.1806	13.0955	3.2264	2.3722	30.9614	12.9319	21.4266	3.3416	108.089	46.817	184.47	34.2016	162.363	34.8809	239.973	4.3099	0.4721	0.2503	0.9799	0.0626	6.0123	281.884	4.6863	0.4607	0.2504	0.9809	0.0627	5.9518	239.244	4.4196	0.4586	0.2502	0.9799	0.0626	6.0202	178.086	4.7689
JK 968	8.51	7.19	1.184	45.8203	27.4652	0.7633	187.799	40.7747	170.173	46.2843	134.537	59.2548	69.9678	16.921	2.8179	2.3724	23.687	13.1765	22.7789	11.7851	89.9151	65.6504	188.16	40.5174	170.746	45.9968	397.118	5.5129	0.4706	0.2984	0.9742	0.0891	5.8557	417.108	5.7601	0.4656	0.2985	0.976	0.0891	5.7669	401.147	5.6144	0.4648	0.2984	0.9738	0.089	5.8582	368.757	6.1355
JK 968	11.51	7.37	1.5632	65.6232	31.9295	0.8089	184.648	38.9855	163.785	44.9704	111.624	64.6117	67.697	16.4036	2.9053	1.9852	31.2321	15.2457	22.747	7.0485	116.29	69.4986	184.902	38.9467	163.65	44.8566	311.946	4.7612	0.4573	0.223	0.9753	0.0497	6.2602	336.674	5.1607	0.4379	0.2228	0.9767	0.0497	6.2071	316.952	4.9407	0.4431	0.2228	0.975	0.0497	6.273	279.291	5.7579
JK 968	11.66	8.52	1.3689	74.8722	34.1634	0.8061	181.45	38.7967	161.274	44.6545	117.252	59.2191	66.7689	16.2917	3.6085	2.5637	28.9445	14.1926	22.893	9.4715	109.923	68.64	181.715	38.6779	161.477	44.2599	293.316	4.3676	0.5018	0.2594	0.9776	0.0673	6.0779	319.201	4.8399	0.4793	0.2593	0.9789	0.0672	5.9926	297.417	4.5763	0.4909	0.2593	0.9773	0.0672	6.0792	261.659	5.1809
JK 968	11.83	7.66	1.5442	66.1756	32.718	0.7768	180.369	31.4358	161.014	32.1268	111.898	42.8713	66.7109	11.9431	2.2701	1.7102	28.088	11.7357	22.0708	4.4048	99.721	46.7619	180.467	31.3263	161.19	32.1948	229.242	4.7199	0.447	0.2767	0.981	0.0766	5.8156	272.93	5.2725	0.4308	0.2767	0.9814	0.0766	5.7853	233.804	5.013	0.4283	0.2767	0.9806	0.0765	5.8132	172.603	5.6584
JK 968	10.75	6.77	1.5875	55.5273	30.4516	0.7525	182.299	37.0287	163.131	39.8804	115.388	52.1508	67.412	14.7144	2.533	2.0696	27.4078	11.8289	21.6512	3.0989	99.8168	52.7008	182.344	36.9906	163.376	39.7904	334.959	5.8988	0.3992	0.2288	0.9724	0.0523	6.2043	374.613	6.3575	0.3839	0.2288	0.9736	0.0523	6.1632	337.568	6.1421	0.3815	0.2287	0.9721	0.0523	6.2033	281.132	6.8897
JK 968	12.26	7.8	1.5729	66.8188	34.473	0.7066	183.226	38.8473	160.305	43.2613	111.527	57.4864	66.6164	15.8682	3.6113	2.7029	30.7304	14.1692	21.7502	6.1273	115.359	65.2138	183.318	38.7875	160.963	43.0034	317.31	5.1255	0.4811	0.3213	0.9773	0.1032	5.7296	345.103	5.4185	0.4672	0.3213	0.9796	0.1032	5.677	321.278	5.3191	0.462	0.3213	0.9769	0.1032	5.7207	280.205	6.2308
JK 968	11.77	8.46	1.3908	72.3356	34.3037	0.7725	179.779	27.5825	155.18	30.0545	99.5986	42.4177	64.9858	10.9289	4.3146	3.3175	32.1306	12.9893	21.2559	3.5473	115.582	50.5656	179.831	27.5066	156.194	29.3281	239.675	4.3325	0.4723	0.28	0.9787	0.0784	5.708	277.463	4.6174	0.4644	0.2803	0.9807	0.0786	5.5998	240.675	4.4938	0.4521	0.2799	0.9785	0.0783	5.7193	188.335	5.2636
JK 968	12.36	6.74	1.8354	61.382	33.953	0.6691	179.264	41.4599	165.218	44.3014	124.261	48.4298	67.7067	16.4272	2.2596	1.8681	24.2351	9.1424	23.7702	6.6402	88.2744	49.9758	179.604	41.3353	164.502	43.6913	369.629	6.0592	0.437	0.2825	0.9735	0.0798	5.9279	380.328	6.2092	0.4244	0.2825	0.9759	0.0798	5.9267	381.596	6.2731	0.4179	0.2825	0.9729	0.0798	5.9332	314.169	6.4032
JK 968	11.13	7.66	1.4531	61.1676	31.2932	0.7849	182.159	43.1447	161.576	48.5411	121.332	62.6857	66.8423	17.8918	3.1462	2.4159	28.8103	14.5216	22.1799	6.9227	113.564	74.7012	182.318	43.1289	161.867	48.6324	260.816	4.8891	0.4494	0.2868	0.9817	0.0822	5.9881	283.966	5.2936	0.4324	0.2868	0.9827	0.0823	5.9137	265.992	5.1248	0.4311	0.2867	0.9813	0.0822	5.9855	241.229	6.1151
JK 968	12.38	7.86	1.5744	68.4142	35.5506	0.6802	183.144	40.9878	162.148	47.1432	117.678	60.6519	67.1375	17.1271	4.3595	3.0572	29.1629	14.2647	22.5967	6.9557	110.44	68.5087	183.435	40.8712	162.576	46.4553	245.99	4.5018	0.5087	0.3483	0.9835	0.1213	5.5467	263.553	4.7783	0.4942	0.3483	0.985	0.1213	5.5032	251.666	4.6724	0.4903	0.3483	0.9831	0.1213	5.5467	219.412	5.4328
JK 968	10.93	6.79	1.6105	53.8701	30.0788	0.7482	191.572	32.9111	165.976	40.9689	119.166	55.7993	69.0325	14.4917	5.5573	3.6798	33.3195	16.1313	22.2793	7.2036	121.092	73.2642	191.775	32.7616	166.783	40.0147	372.646	4.8158	0.5224	0.3284	0.9744	0.1078	5.6157	401.689	5.2838	0.4986	0.3285	0.9775	0.1079	5.4563	377.175	4.9609	0.5018	0.3283	0.9741	0.1078	5.6237	321.074	5.2951
JK 968	8.8	7.82	1.1263	54.5606	29.2612	0.8008	184.693	42.4734	171.066	47.0041	126.267	53.8948	69.7696	17.2103	2.4568	1.7914	25.7611	9.5243	24.4675	6.8329	91.2498	52.5399	185.107	42.3199	169.862	46.1478	294.702	5.1463	0.4329	0.2573	0.9795	0.0662	6.1844	301.764	5.2678	0.4293	0.2573	0.9811	0.0662	6.1174	305.175	5.3109	0.4214	0.2573	0.9792	0.0662	6.1944	260.458	5.7738
JK 968	10.96	7.39	1.4829	57.9295	31.7226	0.7234	183.212	43.1742	164.7	48.5367	121.829	57.2144	67.8021	17.7483	3.3921	2.6739	28.1382	12.3389	22.6759	5.5411	105.517	65.4368	183.337	43.1211	164.508	47.9096	307.102	4.9882	0.5147	0.3362	0.9799	0.113	5.6774	328.268	5.2634	0.5043	0.3363	0.9814	0.1131	5.5758	313.321	5.1193	0.5017	0.3361	0.9796	0.113	5.6831	258.151	5.4325
JK 968	10.08	7.96	1.266	58.7654	31.0623	0.7654	173.547	32.2957	144.386	24.5252	76.017	27.3812	61.2059	9.7853	4.8326	2.9037	39.1531	15.305	21.6414	5.0507	138.931	48.1667	173.578	32.2503	145.287	24.5009	247.266	3.9967	0.5331	0.2626	0.9732	0.0689	5.5115	282.545	4.4831	0.5026	0.2623	0.9789	0.0688	5.719	247.786	4.1211	0.5122	0.2624	0.9728	0.0689	5.5	194.841	4.8422
JK 968	12.78	8.81	1.4519	85.873	36.753	0.7989	185.883	35.2439	162.282	42.2518	113.586	56.5932	67.441	15.1622	4.4843	3.3845	31.9951	14.3101	22.1915	8.193	118.3	67.4932	186.044	35.1483	162.851	41.4817	295.412	4.4323	0.4822	0.2345	0.9761	0.055	6.1434	323.111	4.7721	0.4581	0.2344	0.9778	0.0549	6.0795	297.281	4.587	0.4633	0.2344	0.976	0.0549	6.1572	263.677	5.2003
JK 968	11.02	7.47	1.4756	62.6758	32.9079	0.7273	184.435	32.9746	162.343	35.7736	111.447	48.1499	67.4105	13.0565	3.3719	2.6891	29.6086	12.7282	21.4538	4.1517	106.085	53.5703	184.484	32.9042	163.037	35.4523	324	5.1145	0.4533	0.2531	0.9733	0.064	6.0329	366.68	5.4754	0.4472	0.2531	0.9752	0.0641	5.9477	326.415	5.2534	0.4439	0.253	0.973	0.064	6.0373	258.573	5.9627
JK 968	12.97	7.06	1.8378	70.2277	35.2545	0.71	177.41	31.0509	153.843	28.4765	97.7128	39.288	64.3805	10.7403	3.9135	3.0308	32.2523	14.9773	21.7323	4.2528	114.466	53.0878	177.49	30.8968	154.417	28.385	273.095	5.1212	0.4303	0.2265	0.9722	0.0513	5.9537	312.796	5.5633	0.4275	0.2265	0.9756	0.0513	6.0144	275.774	5.2967	0.4287	0.2265	0.9718	0.0513	5.9493	222.623	6.1615
JK 968	12.35	7.17	1.7222	65.1253	33.2345	0.7409	187.243	40.6297	163.212	44.3904	110.112	61.9497	67.74	16.3011	3.6007	2.7637	32.707	15.6354	21.6473	4.2413	121.374	69.4211	187.318	40.5777	163.674	44.5242	293.015	5.0476	0.452	0.277	0.9788	0.0767	5.9683	328.735	5.6042	0.4285	0.277	0.9803	0.0767	5.9525	297.598	5.29	0.4318	0.277	0.9783	0.0767	5.977	248.842	6.1719
JK 968	11.43	7.11	1.6071	57.0137	30.934	0.7487	177.56	43.15	158.41	48.6015	116.939	60.47	65.526	17.9099	3.1398	2.4672	27.7506	12.3195	22.1208	4.5774	110.229	68.9838	177.649	43.1238	158.548	48.3643	320.388	5.3346	0.4589	0.2917	0.9769	0.0851	5.9002	344.915	5.6925	0.4361	0.2916	0.9783	0.085	5.8639	328.133	5.5587	0.4375	0.2916	0.9764	0.085	5.8999	277.155	6.3623
JK 968	12.19	8.72	1.3981	79.6985	34.8818	0.8231	182.286	32.9175	158.58	34.9315	101.437	42.7652	66.0328	12.856	3.1683	2.3361	33.062	10.5803	21.4026	1.8609	117.624	45.0097	182.294	32.9001	159.095	34.5016	215.699	4.1635	0.4594	0.2469	0.9811	0.061	6.0517	256.271	4.5051	0.4452	0.247	0.982	0.061	5.9923	215.604	4.3294	0.4382	0.2469	0.981	0.0609	6.0534	163.873	5.1573
JK 968	12.95	7.62	1.6993	74.3998	34.969	0.7646	182.488	27.3384	164.007	26.5892	113.246	31.9584	67.7643	9.8361	2.9697	2.4233	28.7241	9.2763	22.6695	3.4561	97.3608	36.1563	182.577	27.2322	163.744	26.3783	292.933	5.4964	0.4122	0.2414	0.9737	0.0583	5.8182	321.153	5.6813	0.4021	0.2415	0.9765	0.0583	5.8249	299.792	5.6772	0.3947	0.2414	0.9732	0.0583	5.8211	226.31	5.9865
JK 968	11.33	6.88	1.6459	58.9725	30.8433	0.779	178.118	29.3906	156.583	28.8903	96.8995	38.548	65.154	10.6889	3.4669	2.2748	33.735	13.1282	22.9294	3.4914	116.707	49.1296	178.244	29.2253	156.194	28.4556	322.994	5.2968	0.464	0.2505	0.9695	0.0628	5.8134	356.184	5.5487	0.4556	0.2509	0.9736	0.063	5.7595	330.531	5.4431	0.4484	0.2505	0.9691	0.0628	5.8194	253.324	6.1171
JK 968	12.04	7.54	1.598	64.8745	34.0146	0.7046	175.164	30.6784	152.493	31.6811	100.066	40.791	63.7593	11.7638	3.2245	2.407	31.3079	11.5746	21.5869	2.8718	115.676	51.8857	175.209	30.616	153.038	31.6139	277.214	4.7294	0.4901	0.3158	0.9762	0.0997	5.5538	319.83	5.0135	0.4905	0.3158	0.9783	0.0998	5.5387	278.335	4.8219	0.4813	0.3158	0.9759	0.0997	5.5458	222.206	5.6938
JK 968	12.56	7.8	1.6118	73.4731	34.75	0.7646	188.596	33.9527	161.418	36.6323	103.927	49.8143	67.4116	13.398	4.3978	3.2373	35.045	14.2342	21.1136	3.5069	125.187	59.6262	188.641	33.8702	162.465	36.4539	225.162	4.3171	0.4645	0.2548	0.9816	0.0649	6.0583	272.594	4.7172	0.4572	0.255	0.9824	0.065	5.915	223.998	4.4061	0.4582	0.2547	0.9815	0.0649	6.0594	171.81	5.3134
JK 968	11.51	7.62	1.5111	64.6783	33.0156	0.7456	184.952	39.401	162.923	47.8803	121.632	62.4001	67.5344	17.1757	5.5633	4.0602	30.6878	15.8973	23.4661	9.1866	117.235	77.9437	185.465	39.1906	163.237	46.8206	357.127	5.0817	0.4689	0.2563	0.9738	0.0657	6.0211	368.656	5.4756	0.4516	0.2563	0.9764	0.0657	5.9532	367.866	5.2452	0.458	0.2562	0.9732	0.0657	6.0337	339.718	5.8904
JK 968	10.59	7.88	1.3441	63.7479	32.0938	0.7777	177.028	44.4073	156.669	49.3242	118.973	57.4343	64.9892	18.2391	3.784	3.1989	27.3475	12.3763	21.8468	6.0188	110.239	69.6389	177.243	44.3484	157.29	48.9114	272.668	4.6814	0.4899	0.3004	0.9804	0.0903	5.8408	289.302	5.0627	0.4793	0.3004	0.9821	0.0902	5.8256	280.679	4.8787	0.4848	0.3004	0.9797	0.0903	5.8428	249.577	5.4808
JK 968	12.07	6.76	1.7872	61.7018	32.2065	0.7475	183.24	43.1917	162.415	47.9879	113.883	62.3959	67.1419	17.6411	3.2962	2.4844	29.7524	13.1693	22.3147	6.7721	113.155	66.8488	183.391	43.1179	162.642	47.81	312.843	5.3579	0.429	0.2539	0.9771	0.0645	6.1155	337.644	5.8108	0.4014	0.2538	0.9786	0.0644	6.0743	319.492	5.6189	0.4077	0.2538	0.9766	0.0644	6.1186	289.414	6.8188
JK 968	11.57	8.43	1.3714	75.0322	33.6263	0.8339	188.602	38.705	164.172	43.2018	107.255	57.0021	68.1116	15.7323	3.9985	3.0118	33.7671	13.4964	22.0292	5.3798	121.424	61.3965	188.768	38.6094	164.64	42.6831	255.717	4.5444	0.4426	0.2402	0.9801	0.0577	6.179	278.88	4.922	0.4216	0.2403	0.982	0.0577	6.1193	262.42	4.7844	0.4165	0.2402	0.9796	0.0577	6.174	227.922	5.9906
JK 968	11.02	7.5	1.4692	66.4736	32.2852	0.8014	182.804	34.2736	158.139	30.1876	99.4621	33.1093	65.9884	11.4785	3.6493	2.234	33.622	12.8527	21.7296	3.0016	114.743	41.4103	182.852	34.1796	158.817	30.1349	303.85	5.1075	0.4289	0.2057	0.9694	0.0423	6.0938	349.743	5.4996	0.4131	0.2057	0.9733	0.0423	6.1709	305.902	5.2927	0.3999	0.2056	0.969	0.0423	6.078	226.665	5.812
JK 968	11.85	7.28	1.6279	65.6522	32.6649	0.7732	186.208	36.9966	166.115	41.7971	109.766	55.1635	68.4436	15.1179	3.9169	2.5882	33.808	14.1687	23.7268	5.5694	118.714	64.0293	186.507	36.9171	165.069	41.1424	318.542	5.2646	0.4298	0.2328	0.9747	0.0542	6.1904	338.855	5.6272	0.4133	0.2328	0.9771	0.0542	6.1346	330.007	5.4681	0.4081	0.2327	0.9742	0.0542	6.2007	269.559	6.1865
JK 968	11.09	6.94	1.5976	60.6334	31.1494	0.7853	187.944	38.4741	168.053	46.1178	114.615	62.1139	69.1409	16.534	4.4616	2.5608	32.9102	14.4046	23.8744	6.6819	118.272	70.2706	188.304	38.3543	167.159	45.2514	393.499	5.7907	0.417	0.2047	0.9689	0.0419	6.2901	417.312	6.07	0.4032	0.2046	0.9707	0.0419	6.2597	405.066	5.9562	0.4036	0.2046	0.9685	0.0419	6.2889	339.786	6.7767
JK 968	12.3	7.29	1.6873	68.3961	33.7425	0.7549	192.711	35.405	165.424	40.6659	105.707	62.2472	68.9205	14.5609	5.7211	3.8889	36.3447	18.0307	22.574	7.5626	129.054	74.1037	193.029	35.1537	166.055	40.0313	314.067	4.8326	0.4864	0.2634	0.9763	0.0694	5.9884	338.554	5.2057	0.4614	0.2633	0.9795	0.0694	5.9268	319.221	4.9492	0.471	0.2634	0.9759	0.0694	5.9745	289.092	6.0528
JK 968	11.51	7.79	1.4783	66.4736	32.8874	0.7723	181.615	36.4498	158.75	38.2002	108.427	44.6304	66.0257	14.1119	2.9535	2.5165	31.547	10.9392	21.6842	4.1506	115.161	53.2024	181.691	36.3605	159.27	38.1608	254.701	4.7341	0.4482	0.2547	0.9788	0.0649	6.0926	285.611	4.9917	0.4466	0.2547	0.9806	0.0649	6.062	257.354	4.8293	0.4432	0.2547	0.9784	0.0649	6.0903	215.292	5.6695
JK 968	11.78	7.42	1.5884	64.8018	32.6359	0.7646	185.198	35.5945	161.479	43.4107	112.149	66.2063	67.1384	15.5864	4.472	3.1885	34.0222	17.8106	23.0655	7.6573	128.821	80.9919	185.555	35.4836	161.439	43.1856	371.664	5.2212	0.4635	0.2542	0.9711	0.0646	6.0597	393.435	5.6009	0.4496	0.2542	0.9741	0.0646	5.9618	381.23	5.3838	0.4511	0.2541	0.9705	0.0646	6.0699	343.297	6.5018
JK 968	12.15	7.96	1.5277	77.2672	35.0767	0.7892	188.352	39.8839	165.42	37.6598	106.108	43.8863	68.429	14.1829	2.5989	1.9085	33.6423	13.2834	22.0215	3.0349	114.184	47.4074	188.434	39.7416	165.456	37.8348	214.662	4.6181	0.4351	0.2032	0.9811	0.0413	6.2358	250.446	5.1947	0.4172	0.203	0.9825	0.0412	6.2262	219.449	4.7858	0.4307	0.2031	0.9807	0.0412	6.2338	161.545	5.2809
JK 968	12.99	8.17	1.5902	80.6725	36.1954	0.7738	185.961	38.5204	163.493	43.6658	111.094	55.9541	67.7408	15.8682	3.7107	2.5721	30.7234	11.9838	21.9934	6.4962	111.673	55.5125	186.185	38.4095	164.128	42.8973	254.744	4.935	0.4215	0.2453	0.9803	0.0602	6.232	279.654	5.1989	0.4107	0.2453	0.9817	0.0602	6.1488	258.102	5.1884	0.4024	0.2453	0.9801	0.0602	6.2349	249.516	6.7974
JK 968	12.8	7.69	1.665	68.585	35.2035	0.6955	187.211	44.4609	169.324	49.0667	126.416	60.7351	69.5183	18.019	2.5804	2.0668	25.7924	11.3905	22.9042	8.6927	96.0318	58.7029	187.595	44.2829	169.56	48.698	297.678	4.6561	0.5189	0.3758	0.982	0.1412	5.4094	315.089	4.8746	0.5104	0.3758	0.9834	0.1412	5.368	303.182	4.8388	0.5028	0.3758	0.9817	0.1412	5.4109	268.235	5.5823
JK 968	12.83	6.86	1.8713	64.4202	34.2095	0.6917	195.904	33.4063	173.547	40.1522	119.408	62.7492	71.5713	14.3209	3.9626	2.8307	31.1007	16.7265	22.6428	7.7921	107.92	67.2792	196.197	33.1715	173.909	39.6493	395.495	5.6099	0.4539	0.2833	0.9732	0.0802	5.8042	424.006	5.923	0.4463	0.2833	0.9758	0.0802	5.7353	401.8	5.7479	0.4419	0.2832	0.9728	0.0802	5.8011	347.815	6.5889
JK 968	10.66	7.3	1.459	57.6097	30.9992	0.7534	181.46	29.3312	159.753	28.9034	97.5431	42.5865	66.3548	10.6937	3.5291	2.2754	34.7424	15.3783	23.971	5.9079	118.221	55.4321	181.893	29.0899	159.144	28.329	342.03	4.9038	0.4977	0.3154	0.9719	0.0995	5.4449	356.408	5.1587	0.4864	0.3155	0.9772	0.0996	5.3768	354.358	5.1148	0.4726	0.3153	0.9712	0.0994	5.4561	290.611	5.8028
JK 968	8.23	6.71	1.2264	43.7197	25.5324	0.8428	183.969	30.2147	167.247	32.6639	116.084	46.2817	68.7845	11.9194	2.134	1.4661	28.3999	12.6349	23.3732	3.842	97.4465	51.3345	184.157	30.0259	166.411	32.4583	319.483	5.5241	0.4362	0.2631	0.9745	0.0692	5.8404	340.772	5.756	0.4268	0.2632	0.9769	0.0693	5.7776	332.119	5.6985	0.4261	0.263	0.9738	0.0692	5.8449	249.747	6.1972
JK 968	11.29	7.85	1.438	62.7667	32.9986	0.7243	191.386	39.2482	170.411	43.1694	118.38	54.9208	70.1712	15.8434	2.8978	2.2794	29.8176	11.8878	22.4797	8.658	105.131	55.8176	191.573	39.1065	170.715	42.6626	359.878	5.2024	0.4956	0.3127	0.9763	0.0978	5.7376	380.796	5.3875	0.4912	0.3128	0.979	0.0979	5.6503	364.681	5.3309	0.4834	0.3127	0.976	0.0978	5.7466	328.308	6.1533
JK 968	9.17	9	1.0187	64.3802	31.5327	0.8137	185.477	41.6796	165.092	48.5263	121.568	63.6704	68.1471	17.6661	3.4731	2.5837	29.0923	13.8442	22.6721	8.2836	111.517	71.8141	185.807	41.5797	165.31	48.1864	256.297	4.4146	0.4815	0.2616	0.9819	0.0684	6.0145	275.283	4.7371	0.4654	0.2616	0.9829	0.0684	5.9438	261.815	4.5468	0.4664	0.2615	0.9815	0.0684	6.0202	232.572	5.2581
JK 968	11.32	7.84	1.4444	65.8194	32.9164	0.7634	178.657	34.2056	156.617	35.4488	102.198	43.7423	65.1783	13.2317	3.0356	2.1001	31.2884	11.797	21.797	3.9748	112.611	47.7385	178.706	34.1401	156.978	35.0473	245.538	4.5107	0.4541	0.2586	0.9786	0.0669	5.9338	279.241	4.8338	0.4522	0.2587	0.9804	0.0669	5.8716	248.35	4.651	0.4473	0.2586	0.9783	0.0669	5.9371	196.593	5.3508
JK 968	11.96	7.98	1.4994	72.6372	34.5106	0.7664	183.147	36.7595	156.881	40.7741	101.62	58.2733	65.6174	14.9656	4.0928	2.7825	34.2035	15.7284	21.1402	3.7801	128.83	68.3655	183.192	36.7372	157.754	40.6802	288.98	4.998	0.4337	0.2355	0.9753	0.0555	6.1701	337.977	5.6322	0.4054	0.2354	0.9766	0.0554	6.1186	291.878	5.2866	0.4127	0.2354	0.9749	0.0554	6.1747	237.976	6.373
JK 968	11.63	7.22	1.6108	61.5347	33.5442	0.6872	189.963	37.7151	167.499	44.3795	120.254	59.3681	69.2443	15.998	3.5992	2.6785	31.3851	14.9406	22.4793	8.1073	114.974	69.9015	190.129	37.634	167.789	43.9377	348.028	5.5179	0.4395	0.2595	0.975	0.0673	6.051	394.232	5.9694	0.4265	0.2595	0.9758	0.0673	5.9743	350.414	5.7436	0.416	0.2595	0.9749	0.0673	6.0611	290.078	6.4444
JK 968	10.51	9.4	1.1183	71.7032	34.993	0.7358	187.958	36.479	167.683	38.7984	120.604	45.4095	69.2117	14.174	2.577	1.8166	27.1125	9.3606	21.4418	4.2592	95.2593	39.6923	188.012	36.4161	168.377	38.2864	266.601	4.8586	0.447	0.2818	0.9807	0.0794	5.9306	305.57	5.1851	0.4451	0.2819	0.9815	0.0795	5.8735	268.067	4.9918	0.4338	0.2818	0.9805	0.0794	5.9437	208.079	5.345
JK 968	12.7	7.42	1.7122	69.9152	36.8026	0.6487	187.69	37.4999	166.571	42.0697	112.469	56.0904	68.7277	15.2423	3.806	2.8387	33.4008	14.6476	23.7773	8.8155	118.232	66.086	188.064	37.3314	165.944	41.5949	336.407	5.3587	0.4462	0.2517	0.9745	0.0634	6.0829	359.382	5.7984	0.4227	0.2517	0.9771	0.0633	6.0293	343.604	5.5435	0.4232	0.2517	0.9743	0.0633	6.0969	296.45	6.05
JK 968	10.5	7.11	1.4762	57.2608	29.9761	0.8008	172.297	33.2833	153.867	33.6505	95.4838	35.7607	63.7434	12.5057	2.09	1.5364	32.9406	8.9675	23.2898	3.5368	115.904	36.4694	172.375	33.1701	152.726	33.033	263.401	5.2237	0.4146	0.2255	0.9739	0.0508	6.0769	300.244	5.5179	0.4083	0.2254	0.9758	0.0508	6.114	268.458	5.3746	0.4049	0.2254	0.9738	0.0508	6.0935	193.177	5.8843
JK 968	10.68	7.46	1.431	59.9538	30.5047	0.8096	182.425	43.3802	165.911	47.1013	128.827	53.5384	68.2042	17.3949	2.5238	2.1731	23.597	10.1769	22.8328	9.9175	89.3878	56.5249	182.712	43.2805	166.178	46.6449	310.973	5.1071	0.4428	0.2434	0.9773	0.0592	6.1736	325.879	5.4035	0.4267	0.2434	0.9788	0.0592	6.0956	314.583	5.2246	0.4321	0.2433	0.9771	0.0592	6.1831	290.804	5.6506
JK 968	11.43	6.52	1.7532	54.0591	31.0417	0.705	189.852	35.458	165.619	35.6584	112.217	42.3639	68.7418	13.2203	3.0133	1.8302	30.9082	10.8508	21.0634	6.7366	107.105	39.8923	189.905	35.399	166.766	35.5254	350.994	5.9885	0.4097	0.2648	0.9729	0.0701	5.9577	401.233	6.3555	0.4136	0.2649	0.9753	0.0702	5.9088	349.726	6.0623	0.407	0.2648	0.9727	0.0701	5.9644	288.159	6.5458
JK 968	12.19	7.54	1.618	70.9546	33.97	0.7727	180.771	32.1006	155.417	33.2216	96.4271	43.2788	65.0354	12.3009	3.7796	2.664	34.0049	13.5778	21.5729	7.5892	120.863	49.6899	180.818	32.0414	156.272	32.6182	246.501	4.4865	0.4369	0.2226	0.9761	0.0496	6.1127	293.161	4.969	0.4309	0.2229	0.9778	0.0497	6.0262	245.063	4.6346	0.427	0.2225	0.9762	0.0495	6.1296	190.11	5.2323
JK 968	10.84	6.27	1.7297	49.5635	29.386	0.7213	185.264	31.846	161.583	33.214	104.083	47.2761	67.1943	12.2879	2.618	1.7723	32.9334	12.9736	21.4588	3.5855	116.451	52.0296	185.338	31.7531	162.04	33.4943	421.056	5.9371	0.4566	0.2587	0.9649	0.0669	5.8916	480.667	6.513	0.4525	0.2588	0.968	0.067	5.8576	429.365	6.1159	0.4527	0.2587	0.964	0.0669	5.8935	309.793	6.5608
JK 968	12.16	7.23	1.6818	64.889	33.2381	0.7381	184.285	41.2017	164.439	45.8855	121.519	59.4848	67.8482	16.8339	3.0225	2.2896	29.9503	15.0731	22.9344	7.2582	112.907	72.2505	184.48	41.1333	164.148	45.9526	296.419	5.031	0.4638	0.3044	0.9796	0.0926	5.7693	322.367	5.5702	0.4442	0.3043	0.981	0.0926	5.7492	303.495	5.2848	0.4486	0.3043	0.9791	0.0926	5.7672	260.636	5.9639
JK 968	11.51	7.06	1.631	62.872	32.2136	0.7614	182.499	38.3834	160.901	40.6476	107.195	50.9815	66.6932	15.0037	2.9064	2.0666	30.7426	11.592	21.7472	3.6412	110.596	49.7965	182.557	38.2992	161.232	40.4044	222.453	4.7386	0.4529	0.2922	0.9832	0.0854	5.8925	257.572	5.1878	0.4355	0.2922	0.984	0.0854	5.8364	225.344	4.9285	0.4367	0.2921	0.9829	0.0853	5.8982	177.418	5.6806
JK 968	12.42	7	1.773	64.4348	36.5	0.6078	187.054	36.7082	163.757	36.6788	107.981	47.0755	67.938	13.6566	2.799	1.7557	31.9509	12.6318	21.7886	5.3789	111.313	48.3275	187.202	36.5375	164.361	36.8281	303.812	5.1409	0.4765	0.3217	0.978	0.1035	5.6539	337.246	5.5035	0.4707	0.3217	0.9805	0.1035	5.6144	310.493	5.2756	0.4643	0.3217	0.9773	0.1035	5.6451	245.308	5.8555
JK 968	12.58	6.06	2.0768	60.9205	33.7921	0.6704	176.025	39.7807	155.695	45.8733	103.806	58.4087	64.5747	16.5886	3.9819	2.325	32.9851	14.7437	24.4623	9.9078	123.395	69.0008	176.583	39.725	155.051	44.7277	392.708	5.2856	0.4972	0.3005	0.97	0.0903	5.8074	408.812	5.7464	0.4658	0.3006	0.9736	0.0903	5.748	404.495	5.4968	0.4748	0.3004	0.9696	0.0903	5.8195	343.109	5.8862
JK 968	12.05	6.12	1.9698	55.3855	32.0081	0.6793	186.696	30.3363	169.128	32.8189	110.136	43.8549	69.4173	11.9303	2.0279	1.3586	32.5277	12.3334	23.6498	3.396	107.157	46.4545	186.772	30.2262	167.66	32.2905	387.837	5.685	0.4655	0.2777	0.9703	0.0771	5.7449	433.245	6.0932	0.4527	0.2777	0.9723	0.0771	5.6954	397.082	5.8408	0.4541	0.2776	0.9701	0.0771	5.7567	278.742	5.8676
JK 968	12.37	7.69	1.6094	71.0599	34.709	0.7412	189.094	36.0355	165.695	39.919	111.927	59.0834	68.6959	14.5043	3.321	2.4015	33.1737	16.6052	23.4669	11.9056	117.671	68.2162	189.557	35.6813	165.952	39.8123	297.059	4.8827	0.4638	0.2576	0.9773	0.0664	6.0547	317.802	5.2919	0.4472	0.2576	0.98	0.0664	6.0106	300.115	5.0028	0.4496	0.2576	0.9771	0.0664	6.0615	283.24	5.6522
JK 968	11.81	6.55	1.8016	54.8041	31.6284	0.6884	185.289	38.8676	164.781	44.9967	117.677	61.5707	68.0991	16.3278	3.3651	2.4492	28.9689	14.2982	22.191	7.3614	108.445	67.3717	185.511	38.7193	165.051	44.5971	450.279	5.5916	0.4969	0.2849	0.9682	0.0812	5.897	486.19	6.076	0.4776	0.2849	0.9704	0.0811	5.8118	455.861	5.7159	0.4859	0.2848	0.9679	0.0811	5.9028	393.211	6.3084
JK 968	11.58	6.98	1.6595	63.1228	32.7351	0.7402	176.885	30.4997	154.424	33.5473	103.534	52.757	64.5478	12.2824	4.444	3.2075	31.3058	17.7489	22.8163	6.9671	116.259	72.2341	177.123	30.306	154.72	33.096	351.71	5.3884	0.4414	0.2235	0.9657	0.0499	6.0781	381.756	5.8324	0.4218	0.2237	0.9698	0.05	5.9238	356.399	5.5553	0.4307	0.2234	0.9653	0.0499	6.0816	313.598	6.7272
JK 968	12.19	6.94	1.7561	61.7709	34.3703	0.6571	167.968	36.2632	146.55	34.6404	95.7876	39.5639	61.3709	13.2094	2.7864	1.8732	29.524	12.3991	21.6282	6.745	111.065	46.0649	168.073	36.1532	147.172	34.5067	294.689	5.3854	0.454	0.2608	0.9714	0.068	5.9508	333.676	5.8336	0.4524	0.2608	0.9745	0.068	5.9411	297.747	5.5574	0.4503	0.2608	0.971	0.068	5.9429	241.943	6.2053
JK 968	12.7	7.54	1.6854	72.2084	35.0767	0.7375	182.338	40.6824	160.038	45.8251	112.195	58.9816	66.4215	16.7091	4.1451	3.0866	31.1938	14.6656	22.2217	5.6718	117.717	69.3096	182.484	40.6197	160.35	45.282	292.136	5.1162	0.4283	0.2406	0.977	0.0579	6.1813	315.958	5.5694	0.4061	0.2405	0.9788	0.0578	6.1499	299.847	5.4186	0.4044	0.2405	0.9765	0.0578	6.1944	261.198	6.2769
JK 968	12.58	7.21	1.7456	63.2464	34.4404	0.6701	180.257	43.1413	159.482	47.7957	115.732	58.6954	66.0983	17.608	3.4501	2.8427	27.4817	12.2559	21.511	5.812	106.46	61.6746	180.357	43.0802	160.239	47.2776	384.37	5.4445	0.4766	0.3089	0.973	0.0954	5.8483	420.228	5.8984	0.4514	0.3089	0.9748	0.0954	5.8058	390.276	5.6465	0.4566	0.3089	0.9725	0.0954	5.8487	319.673	6.1312
JK 968	12.37	7.28	1.6985	69.3046	33.8538	0.7599	182.144	37.4701	160.683	38.6166	108.059	44.9922	66.6142	14.3312	2.6304	1.8076	30.2516	9.8868	21.6556	3.1471	107.919	42.439	182.186	37.4271	161.103	38.3459	231.569	4.6193	0.4385	0.2672	0.9815	0.0714	6.0086	269.301	4.9976	0.4289	0.2672	0.9824	0.0714	5.9587	232.347	4.7472	0.4273	0.2672	0.9814	0.0714	6.0148	180.253	5.3878
JK 968	14.14	7.62	1.8556	75.6282	37.013	0.6937	186.074	37.3548	166.684	41.8667	111.459	54.0544	68.5694	15.2307	3.2185	2.3123	33.3948	12.1417	23.5503	5.6211	118.235	61.8185	186.281	37.204	165.538	41.6724	342.241	5.0548	0.485	0.29	0.9755	0.0841	5.8335	363.968	5.4106	0.4668	0.29	0.9779	0.0841	5.7965	353.74	5.2665	0.4625	0.29	0.975	0.0841	5.8326	286.702	5.7538
JK 968	11.99	5.93	2.0234	51.8022	32.7265	0.6078	181.529	39.2254	165.299	46.3326	121.272	58.9503	67.8951	16.6971	4.1622	2.4578	29.1387	13.8753	26.206	12.4529	107.344	71.5419	182.492	38.8596	164.204	45.4089	475.629	6.4201	0.4568	0.2791	0.9662	0.0779	5.9079	479.752	6.7003	0.4392	0.2791	0.9696	0.0779	5.839	491.286	6.5753	0.4464	0.279	0.9657	0.0779	5.9229	438.426	6.9937
JK 968	12.43	7.46	1.6668	68.1816	42.2488	0.48	185.302	36.462	164.869	42.0948	119.513	61.8905	68.213	15.1498	4.0187	2.8689	32.2919	16.5187	26.8278	18.8016	116.198	75.3426	187.166	34.9125	164.685	41.766	414.665	5.3832	0.5099	0.2951	0.9703	0.0871	5.7746	416.584	5.6881	0.4885	0.295	0.9747	0.087	5.711	423.488	5.5197	0.4906	0.295	0.9698	0.087	5.7872	424.167	6.1664
JK 968	11.91	7.73	1.5414	67.0514	35.0972	0.684	182.732	28.3471	157.761	28.7803	101.353	40.3613	65.9718	10.6125	4.0704	2.711	32.7473	13.0414	21.5315	5.1463	115.26	49.3142	182.814	28.2596	158.769	28.4609	312.891	4.9668	0.4555	0.2647	0.9721	0.0701	5.7246	363.441	5.3319	0.4582	0.265	0.9749	0.0702	5.6209	312.544	5.0646	0.4491	0.2646	0.9719	0.07	5.7362	237.975	5.5183
JK 968	10.9	7.58	1.4382	58.8635	31.7722	0.7328	177.399	43.3363	159.282	49.7361	119.422	59.6727	65.7872	18.2586	3.6576	2.708	26.2373	11.5927	22.6152	7.9357	104.092	66.839	177.673	43.2595	159.493	48.9343	346.029	5.2049	0.4968	0.3034	0.9757	0.0921	5.821	361.221	5.49	0.4831	0.3034	0.9776	0.0921	5.7682	353.337	5.3566	0.4807	0.3034	0.9753	0.0921	5.8305	320.085	5.9306
JK 968	10.92	7.42	1.4729	61.8508	32.5076	0.7355	181.932	35.0307	162.798	36.9777	116.363	44.1964	67.3135	13.6771	2.2473	1.6762	26.73	9.4627	21.4977	3.9749	95.8928	40.7396	181.968	34.9864	163.218	36.6753	259.287	5.0167	0.438	0.241	0.9785	0.0581	6.1201	306.618	5.44	0.4396	0.241	0.9785	0.0581	6.0812	259.329	5.1606	0.4396	0.241	0.9784	0.0581	6.1246	199.592	5.6854
JK 968	11.6	6.18	1.8767	49.6253	31.4916	0.6288	179.499	43.5253	160.9	49.0358	123.374	62.5902	66.4593	18.0846	3.0927	2.3536	26.6237	14.1527	22.5718	8.2012	106.083	73.7913	179.7	43.4548	161.078	48.9634	449.801	6.2025	0.4571	0.2949	0.9687	0.087	5.8425	481.297	6.7107	0.4327	0.2949	0.9706	0.087	5.787	457.742	6.47	0.4328	0.2949	0.9681	0.087	5.8409	395.447	6.9789
JK 968	11.4	6.8	1.6767	55.2583	31.2111	0.7128	183.758	37.9093	161.584	44.5423	117.18	59.3637	67.0674	16.1144	4.4016	3.1814	29.9345	14.6352	21.9241	6.469	113.85	70.8612	183.893	37.7989	162.153	44.0592	409.067	5.6504	0.467	0.2922	0.9704	0.0854	5.8205	437.421	6.1216	0.4431	0.2922	0.9731	0.0854	5.7118	417.271	5.8634	0.4439	0.2921	0.9698	0.0853	5.8133	351.406	6.3767
JK 968	12.22	7.17	1.7049	65.8049	33.6228	0.7315	182.083	30.7809	158.282	31.4904	98.7577	44.0333	65.9704	11.686	2.689	1.9067	33.9368	13.5457	21.9516	4.6864	119.031	50.1723	182.165	30.6877	158.613	31.398	297.758	5.0491	0.4362	0.2511	0.9734	0.0631	5.9061	341.725	5.5202	0.4251	0.2513	0.976	0.0631	5.8317	299.771	5.1914	0.4211	0.2511	0.9731	0.063	5.903	235.091	5.8206
JK 968	11.43	7.03	1.6265	57.6933	31.153	0.747	177.635	31.0608	157.133	31.6274	99.8606	39.9307	65.235	11.7526	2.5365	1.6385	32.4438	11.3562	22.5585	2.9858	113.777	44.4906	177.708	30.9433	156.731	31.3709	280.634	4.9496	0.4495	0.2743	0.9754	0.0752	5.7911	312.646	5.2916	0.4422	0.2744	0.978	0.0753	5.7287	286.06	5.1225	0.4313	0.2742	0.9751	0.0752	5.792	218.693	5.6467
JK 968	11.94	6.43	1.8553	55.6436	31.4505	0.7069	173.502	38.9948	159.162	45.4634	110.596	59.7378	65.3894	16.5386	2.5223	1.6266	29.5113	14.5825	25.8906	8.6558	110.216	69.72	174.325	39.1166	157.292	44.4945	380.83	5.8184	0.4477	0.265	0.9702	0.0702	5.9955	388.533	6.0616	0.43	0.2649	0.9727	0.0702	5.9547	395.923	5.9946	0.4393	0.2649	0.9699	0.0702	6.0141	337.806	6.5807
JK 968	11.6	6.69	1.7342	58.1948	31.7481	0.7255	186.104	36.7528	166.196	41.6561	115.135	54.6182	68.504	15.1624	2.9351	2.1745	31.7345	13.2395	23.2532	6.5055	113.992	64.1352	186.342	36.6711	165.586	41.3537	384.757	5.6543	0.4299	0.2404	0.9701	0.0578	6.0512	415.11	6.0283	0.4212	0.2404	0.9724	0.0578	6.0108	393.345	5.7877	0.4209	0.2404	0.9697	0.0578	6.0586	319.008	6.2696
JK 968	12.45	7.37	1.6897	68.327	33.7631	0.7532	181.75	28.6983	157.907	32.8189	99.9893	49.1013	65.8824	11.882	3.6977	2.6157	33.118	13.7519	21.6464	3.6581	118.975	56.5806	181.801	28.6423	158.404	32.3723	292.853	4.6872	0.4707	0.2489	0.9738	0.0619	5.9249	331.094	5.0433	0.4616	0.249	0.9761	0.062	5.8374	295.901	4.7925	0.4579	0.2488	0.9735	0.0619	5.9384	238.288	5.7783
JK 968	12.2	7.69	1.5875	71.3652	34.9073	0.736	185.384	38.4802	162.48	41.0755	105.746	59.4536	67.4136	15.146	3.1331	2.2196	32.3016	15.7773	22.2391	7.4081	116.916	63.7321	185.59	38.2841	162.776	41.1735	314.639	4.8606	0.4802	0.2544	0.9754	0.0647	6.0244	344.413	5.3316	0.4612	0.2543	0.9778	0.0647	6.0282	319.238	5.0097	0.4703	0.2543	0.9749	0.0647	6.0395	272.956	5.5879
JK 968	12.51	7.27	1.7203	65.6268	33.8127	0.7213	192.584	37.4707	167.379	42.7455	115.078	59.6608	69.4391	15.5074	4.1656	3.1286	32.7822	15.2406	21.4729	5.4548	118.856	67.1987	192.702	37.3662	168.233	42.5194	357.002	5.4614	0.4513	0.2733	0.9747	0.0747	6.0263	405.676	6.1242	0.4307	0.2733	0.9762	0.0747	5.9067	365.122	5.7751	0.4297	0.2732	0.9739	0.0747	6.0214	284.773	6.3751
JK 968	11.49	7.7	1.4916	67.8255	33.0156	0.7819	190.216	38.5367	167.845	44.3099	117.239	60.9803	69.3569	16.0501	3.7094	2.633	31.2072	14.9174	22.0732	4.9599	113.859	67.6201	190.406	38.4595	168.141	43.9662	317.38	5.2007	0.4164	0.2387	0.9764	0.057	6.2008	349.717	5.6696	0.3999	0.2387	0.9778	0.057	6.138	326.124	5.4826	0.3977	0.2386	0.9758	0.0569	6.1917	264.844	6.299
JK 968	12.36	7.45	1.6591	69.1738	33.8127	0.7603	192.511	36.6507	169.34	42.1244	118.687	59.2178	69.9902	15.286	3.1976	2.2453	31.9664	15.0284	21.944	5.3892	115.508	67.3438	192.714	36.5755	169.687	42.0682	327.494	5.2151	0.4277	0.2432	0.9758	0.0591	6.15	366.92	5.6603	0.4143	0.2432	0.9771	0.0592	6.061	334.084	5.4273	0.4085	0.2431	0.9752	0.0591	6.1532	268.899	6.0476
JK 968	12.47	5.8	2.1516	58.0422	32.4134	0.6942	187.612	39.4148	166.866	43.8306	122.845	57.2992	68.9397	15.9801	3.57	2.7889	27.6848	14.2917	21.9974	6.8377	102.008	65.0072	187.755	39.3109	167.456	43.4889	378.999	6.1941	0.4074	0.2255	0.9709	0.0509	6.2595	417.076	6.6571	0.3904	0.2256	0.9724	0.0509	6.1937	382.799	6.3822	0.3867	0.2255	0.9705	0.0509	6.2548	321.162	6.8063
JK 968	10.39	8.67	1.1983	69.0648	32.3709	0.8282	182.385	36.3534	160.37	43.9456	109.83	59.3141	66.5405	15.6501	5.6152	3.3472	33.7253	16.0616	23.5922	6.2083	124.743	74.7315	182.786	36.3427	159.902	42.7561	274.158	4.4766	0.4813	0.2501	0.9781	0.0626	6.1641	285.807	4.7944	0.4525	0.2503	0.9806	0.0627	6.0173	284.017	4.7008	0.4495	0.25	0.9777	0.0625	6.1746	236.241	5.3171
JK 968	11.12	8.15	1.3655	70.8564	34.9314	0.7297	185.832	35.5756	166.813	36.703	110.772	42.399	68.6577	13.4965	2.6188	1.6017	31.3823	10.7509	22.9747	3.4642	105.382	40.7945	185.914	35.4677	166.109	36.107	252.313	4.4853	0.4677	0.2806	0.9809	0.0787	5.9079	279.855	4.792	0.4667	0.2807	0.9825	0.0788	5.8554	257.412	4.6066	0.4615	0.2806	0.9807	0.0787	5.9122	193.773	4.8176
JK 968	12.02	7.79	1.5435	67.3967	36.4965	0.6358	184.06	33.453	164.881	35.9838	112.073	47.4299	68.0685	13.101	3.3915	2.2443	29.9361	12.7665	23.3836	7.1777	103.144	51.5034	184.312	33.2135	164.59	35.3689	302.61	5.0784	0.446	0.2729	0.9763	0.0745	5.9093	328.82	5.3198	0.4467	0.273	0.9786	0.0745	5.8473	309.446	5.2083	0.4394	0.2729	0.976	0.0745	5.92	248.039	5.6684
JK 968	10.95	10.49	1.0435	84.2522	37.0626	0.7708	180.957	33.4964	157.208	35.5054	101.811	43.4166	65.5509	13.0603	3.263	2.2818	32.0568	10.6391	21.2379	2.8222	115.178	44.34	180.983	33.4858	157.996	35.0183	212.399	3.8881	0.493	0.267	0.9819	0.0713	5.9393	248.316	4.2215	0.4805	0.267	0.9831	0.0713	5.9057	210.443	3.9898	0.4827	0.267	0.982	0.0713	5.9451	169.668	4.6808
JK 968	11.79	7.91	1.4909	69.7916	36.8437	0.6461	180.099	29.5533	156.072	30.866	96.8364	47.044	65.2183	11.3624	3.8301	2.836	33.8766	15.6641	21.9923	4.5528	120.793	59.7922	180.203	29.4473	156.398	30.5604	303.904	4.7522	0.4639	0.2522	0.972	0.0636	5.8968	343.351	5.1459	0.4552	0.2524	0.9752	0.0637	5.7911	307.613	4.9003	0.4519	0.2522	0.9716	0.0636	5.9039	241.574	5.65
JK 968	13.04	8.58	1.5191	84.2231	36.9223	0.7764	187.311	34.1595	163.493	39.4061	106.932	55.6986	67.8732	14.2717	3.6906	2.5684	33.3798	14.3277	21.9096	5.4633	119.932	61.2831	187.425	34.0789	163.814	38.8923	304.782	4.4427	0.4905	0.2568	0.976	0.066	6.0502	342.306	4.9077	0.4766	0.2568	0.9778	0.0659	5.9678	310.981	4.6378	0.4838	0.2568	0.9755	0.0659	6.0533	245.53	5.343
JK 968	11.77	8.72	1.3495	74.04	35.9765	0.7189	182.999	33.0899	158.565	32.5426	98.9702	42.8776	66.1093	12.1757	3.3031	2.401	34.1687	13.3094	21.8661	4.8491	119.579	49.1187	183.106	32.9392	159.031	32.535	218.394	4.5834	0.4539	0.2735	0.9814	0.0748	5.839	253.009	5.1331	0.4363	0.2735	0.9833	0.0748	5.8076	225.124	4.8996	0.4366	0.2734	0.9808	0.0747	5.8322	180.272	5.8732
JK 968	12.16	8.4	1.4477	75.083	35.3487	0.7551	185.042	36.3815	160.855	38.6407	104.915	50.6135	66.9217	14.2552	3.4822	2.4483	32.3285	12.2043	21.278	2.5075	116.025	51.5484	185.081	36.3134	161.665	38.5163	259.566	4.6654	0.4591	0.2695	0.9795	0.0726	6.0188	302.41	5.1573	0.4413	0.2695	0.9807	0.0727	5.9479	263.556	4.9164	0.4378	0.2695	0.979	0.0726	6.0107	196.439	5.729
JK 968	11.03	7.62	1.4466	65.009	32.3007	0.783	179.7	35.6275	154.505	41.4859	107.419	57.5628	64.7214	14.9738	5.5078	3.5519	32.883	16.3073	22.5738	8.7964	125.623	73.8888	180.056	35.4949	155.389	40.7765	298.972	4.668	0.4757	0.2719	0.9754	0.0739	6.0127	318.449	5.1209	0.4462	0.272	0.9786	0.074	5.9073	305.921	4.9233	0.4445	0.2719	0.9748	0.0739	6.0069	262.126	5.5064
JK 968	11.96	7.29	1.6413	64.5838	34.3993	0.6859	182.874	33.5439	162.295	43.0065	125.286	58.0932	67.3779	15.2255	5.9555	3.9705	27.2228	16.1294	24.4455	12.7238	103.362	75.0987	183.484	33.3696	163.036	41.5427	414.967	5.3684	0.4608	0.2555	0.9679	0.0653	6.107	431.243	5.7099	0.4388	0.2557	0.9707	0.0654	5.9111	422.174	5.563	0.4366	0.2555	0.9675	0.0653	6.1139	378.905	5.9976
JK 968	12.95	7.79	1.663	75.3047	35.4274	0.754	183.405	34.0319	162.764	35.4216	105.688	41.8055	67.293	13.0807	2.5928	1.6626	32.3786	9.6747	22.504	2.7357	111.523	40.1823	183.483	33.9727	162.432	35.0321	256.75	4.7987	0.4311	0.2473	0.9784	0.0612	6.048	293.412	5.1512	0.4191	0.2474	0.9798	0.0612	6.0009	262.123	4.9613	0.414	0.2473	0.9781	0.0611	6.0541	186.024	5.3265
JK 968	12.84	7.74	1.6593	75.2865	35.5882	0.747	193.684	34.6831	173.98	38.812	116.072	49.414	71.349	14.0173	2.2387	1.4626	32.3496	11.9025	23.2553	5.7999	106.925	46.7015	193.966	34.6134	173.274	37.9236	328.405	4.9913	0.4581	0.266	0.9767	0.0708	6.0052	359.168	5.2598	0.4517	0.2661	0.9785	0.0708	5.9058	336.609	5.1421	0.4486	0.266	0.9764	0.0708	6.0204	257.011	5.2783
JK 968	10.76	8.1	1.3291	64.4493	32.2015	0.781	188.995	39.3082	170.16	45.9245	128.101	57.668	69.9463	16.6193	3.6149	2.8224	28.0679	13.1536	23.3183	9.5565	102.883	66.4161	189.359	39.1255	170.088	45.3091	337.645	4.9314	0.4891	0.2826	0.9773	0.0799	5.941	364.442	5.208	0.4821	0.2828	0.9785	0.08	5.7949	341.259	5.0538	0.4748	0.2826	0.9772	0.0799	5.954	299.521	5.4314
JK 968	11.18	7.45	1.5	61.72	31.8884	0.7627	186.334	33.465	163.602	36.4529	110.476	49.6287	67.9001	13.3316	3.0428	2.3733	30.4296	13.2296	21.288	3.7386	107.681	51.4319	186.39	33.4363	164.327	36.0405	314.629	4.9042	0.4491	0.2518	0.9745	0.0634	6.0618	355.92	5.2713	0.4477	0.252	0.9764	0.0635	5.959	317.458	5.0081	0.4418	0.2518	0.9742	0.0634	6.07	244.344	5.6865
JK 968	13.22	7.85	1.6829	75.4356	36.245	0.7216	188.919	36.233	166.916	38.4812	116.755	47.8663	69.0516	14.0947	2.8095	1.8853	28.9832	10.4271	21.4131	5.0046	102.171	44.692	189.018	36.1266	167.776	38.2569	307.471	4.8381	0.4688	0.279	0.9774	0.0778	5.9397	345.777	5.1687	0.4642	0.279	0.9791	0.0778	5.8806	310.205	4.9601	0.462	0.2789	0.9771	0.0778	5.9484	244.012	5.4228
JK 968	13.55	6.6	2.0513	63.7552	35.263	0.6443	180.685	31.1224	160.293	29.5472	112.925	33.153	66.5695	11.1106	2.943	1.9579	27.4214	10.3457	21.7863	5.0547	96.0938	36.1286	180.842	30.9717	160.989	29.2899	367.85	5.3497	0.4808	0.2791	0.969	0.0779	5.6888	399.097	5.7524	0.4744	0.2791	0.973	0.0779	5.7005	378.289	5.5223	0.4766	0.279	0.968	0.0779	5.6869	285.78	5.6823
JK 968	12.28	7.57	1.6214	70.3658	34.998	0.7219	175.19	35.9606	151.691	35.2402	93.6878	42.228	63.4121	13.3098	3.3863	2.3759	33.3869	12.142	21.9222	4.2106	121.303	47.8537	175.306	35.8203	152.104	35.1044	244.172	5.171	0.4084	0.2423	0.9769	0.0587	6.0675	284.769	5.7885	0.3934	0.2423	0.9789	0.0587	6.0296	252.005	5.4822	0.3962	0.2422	0.9761	0.0587	6.069	187.422	6.2754
JK 968	11.54	6.67	1.7292	56.1996	31.1204	0.7292	186.134	31.1543	165.614	31.8242	111.283	43.562	68.4483	11.8243	2.1479	1.6509	30.8442	12.0656	22.1955	3.7383	105.812	46.6199	186.206	31.0286	165.521	32.0298	347.328	5.5058	0.4326	0.266	0.9721	0.0707	5.8401	398.784	6.0868	0.4199	0.266	0.9739	0.0708	5.7701	356.095	5.7142	0.4216	0.2659	0.9714	0.0707	5.8294	246.925	6.1898
JK 968	12.24	6.53	1.8753	59.1288	32.4871	0.704	181.394	43.1029	162.37	47.1819	119.161	59.2238	67.0048	17.4368	2.7415	2.1452	27.8712	13.6465	22.2451	5.138	106.349	66.1445	181.525	43.0478	162.361	47.0379	324.969	5.5717	0.4438	0.2906	0.9771	0.0845	5.8379	359.5	6.0516	0.423	0.2906	0.9782	0.0844	5.8425	329.176	5.7445	0.43	0.2906	0.9769	0.0844	5.843	267.885	6.1008
JK 968	10.16	7.11	1.4286	61.3856	30.2411	0.8435	186.54	40.2843	164.747	46.0896	116.967	63.4677	68.1248	16.7796	3.2018	2.4161	31.2124	14.8508	22.0996	5.7153	117.977	73.0534	186.687	40.2105	164.823	46.1943	254.179	4.9973	0.3737	0.1499	0.9765	0.0225	6.6794	275.413	5.2952	0.3567	0.1499	0.977	0.0225	6.5984	259.343	5.2009	0.35	0.1498	0.9759	0.0224	6.6702	236.391	6.3999
JK 968	11.68	8.38	1.3939	82.6495	34.8457	0.8554	189.152	36.7031	167.139	41.4984	108.499	56.4648	69.006	14.9694	3.9433	2.4349	34.346	14.7114	23.2763	5.9914	119.487	61.7325	189.524	36.6058	166.641	40.7884	237.101	4.6082	0.3943	0.1559	0.9771	0.0243	6.5686	249.299	4.9352	0.3663	0.156	0.9792	0.0243	6.54	246.147	4.8299	0.3657	0.1558	0.9765	0.0243	6.5703	208.018	5.7066
JK 968	12.19	6.77	1.8	63.1337	35.2786	0.6375	185.431	27.3394	168.125	28.106	111.846	34.0757	69.0928	10.2386	2.3104	1.3061	31.4732	9.6614	24.0819	6.438	102.51	37.2854	185.653	27.0072	166.881	27.4955	358.056	5.604	0.4233	0.2277	0.9682	0.0518	5.8764	379.61	5.8809	0.4186	0.2278	0.9721	0.0519	5.8541	371.558	5.7642	0.4159	0.2276	0.9676	0.0518	5.8955	279.039	5.8182
JK 968	11.94	7.11	1.6786	60.1827	32.7967	0.7031	189.268	36.0215	169.94	40.083	121.94	56.331	69.9341	14.6338	2.3426	1.8852	30.2117	14.1092	24.0877	11.4714	106.866	64.7811	189.825	35.6879	169.6	40.3247	364.556	5.2952	0.4728	0.2844	0.9744	0.0809	5.8969	379.295	5.5625	0.4642	0.2845	0.9773	0.0809	5.7812	373.466	5.4359	0.4597	0.2844	0.9738	0.0809	5.8855	332.742	5.8686
JK 968	11.17	8.36	1.3371	68.6105	34.3653	0.7301	190.117	37.9762	169.69	44.4138	126.7	57.878	69.9896	16.0381	3.6348	2.8644	27.075	12.8172	22.7815	10.786	99.1916	62.4172	190.611	37.666	170.457	43.6595	315.735	4.6343	0.5322	0.3374	0.9798	0.1138	5.5843	330.728	4.9004	0.5216	0.3375	0.9819	0.1139	5.4916	321.685	4.7493	0.5191	0.3374	0.9794	0.1138	5.5981	287.98	5.1302
JK 968	12.05	5.51	2.1869	56.2977	31.9224	0.6942	182.576	33.5487	163.097	34.058	113.919	41.2942	67.4512	12.7144	2.2756	1.6962	28.1578	10.5025	22.0013	4.5512	98.438	41.1879	182.65	33.463	163.311	33.9127	372.105	6.2654	0.3951	0.2086	0.9661	0.0435	6.1945	418.567	6.719	0.3951	0.2087	0.9684	0.0436	6.1367	376.582	6.3763	0.3922	0.2085	0.9656	0.0435	6.1947	284.738	6.4784
JK 968	11.48	7.46	1.5392	65.5759	33.1644	0.7492	175.444	38.6898	157.427	43.7395	117.045	56.8958	65.2374	16.1156	3.9701	2.7599	25.3741	14.6711	23.0558	8.5472	98.1025	66.6248	175.787	38.6775	157.751	42.9463	300.427	5.4066	0.4422	0.2385	0.9751	0.0569	6.1914	317.261	5.7505	0.4354	0.2386	0.9769	0.0569	6.1209	306.474	5.5948	0.4323	0.2385	0.9748	0.0569	6.1825	281.554	6.3584
JK 968	13.12	7.28	1.8023	72.5972	35.7455	0.714	181.833	39.8915	159.558	45.5701	111.876	59.3432	66.2321	16.6428	3.4473	2.5624	31.1078	12.9124	22.0944	6.4385	119.377	67.1911	182.07	39.8072	159.947	45.3232	363.042	5.3645	0.4339	0.2335	0.971	0.0545	6.204	394.887	6.0066	0.4033	0.2334	0.9729	0.0545	6.1149	374.89	5.7563	0.4069	0.2334	0.9701	0.0545	6.2039	310.708	6.6052
JK 968	11.47	7.39	1.5506	63.9587	32.3964	0.7658	181.334	34.9963	160.48	36.465	110.32	45.2346	66.5701	13.5212	2.9695	1.9406	28.9115	11.1615	21.7384	4.7546	103.503	45.4592	181.399	34.8716	160.986	36.1825	264.667	5.0775	0.4196	0.2389	0.9773	0.0571	6.1473	312.195	5.607	0.4041	0.239	0.9779	0.0571	6.0796	267.794	5.3521	0.3988	0.2389	0.977	0.0571	6.145	192.854	5.8507
JK 968	10.96	6.79	1.6149	56.4794	30.6329	0.7564	202.291	35.0611	176.353	37.4991	115.836	59.985	72.851	13.6989	3.5684	2.5549	33.9286	17.4108	21.7084	7.4634	114.239	63.4046	202.569	34.7714	177.186	37.756	406.042	5.5915	0.4439	0.2624	0.972	0.0689	5.9314	439.913	6.0949	0.4232	0.2625	0.9756	0.0689	5.8485	416.098	5.8036	0.4225	0.2624	0.9711	0.0688	5.9308	341.922	6.3215
JK 968	12.82	7.78	1.6473	71.0054	35.2084	0.7198	195.783	29.5604	174.174	30.9434	120.943	41.82	71.7553	11.2825	2.8746	1.966	30.1721	12.1784	21.836	3.3929	99.2795	42.197	195.93	29.2921	174.565	30.6067	307.738	4.7505	0.4843	0.2957	0.9784	0.0874	5.652	344.832	5.1256	0.4687	0.2958	0.9803	0.0875	5.5612	314.493	4.9282	0.4601	0.2956	0.9778	0.0874	5.6543	229.834	5.1599
JK 968	12.7	8.13	1.5625	76.4822	35.2701	0.7726	187.592	37.2283	168.105	43.9754	115.606	55.4636	69.125	15.7894	3.5474	2.3846	32.5421	12.4175	23.6757	7.1806	115.544	63.1025	187.899	37.1749	167.201	43.1253	296.934	4.7073	0.4645	0.2544	0.9781	0.0647	6.0769	322.514	5.0946	0.4426	0.2544	0.9794	0.0647	6.0048	305.477	4.9218	0.4384	0.2543	0.9779	0.0647	6.0873	246.219	5.497
JK 968	10.84	7.45	1.4545	65.8485	33.0497	0.7576	185.753	39.0843	161.215	45.756	113.257	59.653	67.1137	16.4614	5.8115	3.4365	32.1043	15.519	23.2332	11.8747	119.002	72.1763	186.043	38.814	162.14	44.7026	264.887	5.5347	0.3928	0.1779	0.9765	0.0317	6.5802	293.438	6.2754	0.3621	0.1781	0.9774	0.0317	6.4744	271.721	5.9035	0.3652	0.1778	0.976	0.0316	6.5802	247.314	6.8688
JK 968	12.36	7.11	1.7381	66.0193	34.49	0.6974	184.046	42.4439	162.649	46.769	113.495	59.4696	67.2468	17.1824	3.5506	2.62	32.1914	14.8298	23.6687	12.6778	118.735	70.9758	184.201	42.1489	162.435	46.414	261.864	5.5892	0.4103	0.2406	0.9801	0.0579	6.1957	291.89	6.1741	0.3923	0.2405	0.9811	0.0579	6.1723	265.01	5.8214	0.3931	0.2405	0.98	0.0579	6.201	261.05	6.9681
JK 968	12.52	6.88	1.8205	66.6044	33.5527	0.7435	178.958	41.0423	155.464	44.3352	104.033	52.9289	64.7337	16.4393	3.6362	3.0981	33.4973	11.8721	22.8955	11.3127	125.967	64.1852	179.082	40.8221	155.775	44.0361	310.594	5.6152	0.4049	0.225	0.9735	0.0506	6.2167	343.509	6.168	0.3865	0.2249	0.9757	0.0506	6.2115	313.734	5.8125	0.3883	0.225	0.9732	0.0506	6.2072	291.976	7.0187
JK 968	11.25	7.39	1.5222	60.3899	31.7601	0.7523	189.546	38.7499	166.19	39.0431	103.726	51.2978	68.7502	14.4166	2.945	2.3688	35.2641	14.7243	23.4239	10.895	118.74	56.1177	189.68	38.4913	166.015	38.8269	301.175	5.1104	0.4566	0.2682	0.9772	0.0719	5.9403	321.464	5.5404	0.438	0.2682	0.9806	0.0719	5.9809	304.716	5.2766	0.4366	0.2682	0.9771	0.0719	5.9462	287.07	6.0272
JK 968	9.59	9.22	1.0399	68.4942	32.718	0.8041	171.864	43.4014	157.532	47.8258	113.274	57.1999	64.7451	17.6326	3.1291	2.5205	27.6489	12.5177	25.2117	8.9842	104.24	64.2677	172.235	43.2644	156.154	47.2159	205.137	4.5315	0.4297	0.2394	0.9835	0.0573	6.2352	206.232	4.6811	0.4082	0.2395	0.9851	0.0574	6.1716	212.969	4.7575	0.4081	0.2394	0.9832	0.0573	6.2475	205.724	5.7248
JK 968	12.52	7.02	1.7831	66.0193	34.1684	0.7106	181.949	31.694	160.549	31.9185	97.2369	42.8754	66.5434	11.7891	3.3224	2.3983	35.5929	13.6272	24.0243	9.1824	120.214	53.0085	182.127	31.3167	159.704	31.5065	273.538	5.3124	0.4223	0.242	0.9754	0.0586	5.9784	288.607	5.5722	0.4275	0.2422	0.9794	0.0587	5.9142	281.405	5.4372	0.4174	0.242	0.975	0.0586	5.9856	255.528	6.2858
JK 968	10.22	7.43	1.3766	56.832	30.6535	0.7601	198.774	40.4732	178.523	44.4748	128.501	57.5729	73.1179	16.2164	3	2.2633	29.3724	13.3428	23.7519	12.3197	98.9205	57.8536	199.15	40.0612	178.7	44.002	347.809	5.4736	0.4446	0.2532	0.9772	0.0641	6.0414	358.702	5.7496	0.4412	0.2534	0.9798	0.0642	5.9488	354.404	5.5846	0.4376	0.2532	0.9768	0.0641	6.0558	341.551	6.3858
JK 968	9.8	7.18	1.3634	53.1578	28.7412	0.8087	193.586	39.7879	173.555	43.8276	127.449	61.764	71.3708	16.0355	2.7352	2.1864	27.3931	15.2778	23.2512	13.1037	97.2422	64.8442	193.945	39.4465	174.074	43.7983	356.754	5.4001	0.4497	0.2565	0.9757	0.0658	6.0128	362.017	5.617	0.4493	0.2566	0.9787	0.0659	5.9607	362.232	5.4931	0.4462	0.2565	0.9752	0.0658	6.0177	369.381	6.6699
JK 968	10.68	7.36	1.4515	58.4892	31.2316	0.7535	183.264	38.5336	163.857	38.2967	112.9	45.9075	67.6524	14.251	2.0212	1.536	29.1931	10.9779	23.2913	11.034	101.529	46.7086	183.438	38.2237	163.848	38.424	265.714	5.3726	0.4222	0.2538	0.9789	0.0644	6.0806	285.628	5.7415	0.4177	0.2538	0.9813	0.0644	6.0824	268.526	5.4834	0.4199	0.2538	0.9787	0.0644	6.0803	259.051	6.389
JK 968	9.91	7.54	1.3146	55.2402	30.8058	0.7315	159.545	39.2806	137.132	39.0976	86.3933	42.9056	57.8108	14.8804	4.1581	2.5491	30.7029	11.6139	23.3869	14.8418	120.949	51.4812	159.779	38.9747	137.992	38.4751	277.942	4.6098	0.4787	0.2525	0.9709	0.0638	6.0945	285.422	4.9966	0.4612	0.2525	0.9765	0.0638	6.1083	285.752	4.8336	0.4607	0.2524	0.9701	0.0637	6.0911	278.281	6.063
JK 968	10.88	7.3	1.4906	62.8866	30.951	0.8249	171.399	41.7815	148.537	45.6271	97.3708	56.5543	62.0159	16.8874	3.8297	2.5249	35.3068	13.196	23.4274	10.1702	139.302	72.3001	171.579	41.6419	148.131	45.4241	266.722	5.303	0.3983	0.2022	0.9748	0.0409	6.4118	297.76	6.0108	0.365	0.2021	0.9763	0.0408	6.4135	275.198	5.6941	0.3759	0.2021	0.9742	0.0408	6.4141	249.981	7.0513
JK 968	10.1	7.77	1.2991	58.1403	30.3679	0.7922	171.88	37.4928	147.066	36.1439	93.8814	44.2838	61.8517	13.7682	3.7347	2.5256	31.816	13.5077	22.0963	12.3927	119.557	54.1668	172.028	37.2129	148.298	36.1437	186.102	4.5766	0.4462	0.2913	0.9832	0.0849	5.8273	208.943	5.0402	0.4371	0.2913	0.9855	0.0849	5.7942	187.425	4.7997	0.4323	0.2913	0.9828	0.0848	5.8194	195.054	6.0462
JK 968	11.91	7.57	1.5739	64.3693	32.6684	0.7579	175.938	40.8221	156.442	46.7394	116.772	60.5424	64.8774	17.0845	4.6468	3.2719	29.4341	15.9454	23.7919	11.8849	114.502	78.1267	176.092	40.6216	156.234	46.235	300.642	5.1378	0.4695	0.2835	0.9771	0.0804	5.9477	313.258	5.568	0.439	0.2834	0.9794	0.0803	5.9116	306.996	5.3859	0.4417	0.2834	0.9768	0.0803	5.9491	294.457	6.1623
JK 968	11.18	7.2	1.5529	63.3772	31.1119	0.8228	197.248	39.9989	175.977	44.3824	127.275	61.291	72.3275	16.1282	3.8026	2.8612	29.2037	15.9834	23.527	11.7161	100.643	65.4841	197.506	39.6807	176.45	43.9925	297.998	5.4613	0.3976	0.2079	0.9781	0.0432	6.3388	310.613	5.7368	0.3935	0.2081	0.9802	0.0433	6.2587	302.285	5.6326	0.3792	0.2079	0.9778	0.0432	6.345	304.079	6.7347
JK 968	12.19	7.11	1.7143	62.9266	32.8753	0.7316	196.756	38.7877	175.569	42.4441	119.977	56.0728	72.0892	15.3696	4.1806	2.9017	32.1145	15.1596	24.2937	12.6905	106.233	60.3004	197.077	38.5021	175.359	41.6051	339.823	5.4127	0.438	0.2666	0.9771	0.0711	6.0452	354.849	5.8171	0.433	0.2668	0.9799	0.0712	5.9246	347.824	5.5669	0.4248	0.2665	0.9767	0.071	6.0604	316.683	6.0796
JK 968	10.64	7.19	1.4789	55.4401	30.0378	0.7721	197.592	34.495	179.197	33.9659	122.991	41.0098	73.2066	12.5193	1.9907	1.8905	31.1833	11.3652	23.9003	8.4647	97.651	40.2899	197.775	34.1465	178.279	33.8308	303.33	5.392	0.4462	0.2764	0.9793	0.0764	5.8387	321.824	5.6535	0.4513	0.2766	0.9818	0.0765	5.7663	311.334	5.5028	0.4431	0.2764	0.9789	0.0764	5.8378	271.765	6.0698
JK 968	9.78	6.96	1.4057	50.0578	28.1836	0.7919	190.982	43.1051	172.199	46.7415	132.955	59.1013	70.7755	17.2259	2.8956	2.249	24.3679	12.5835	23.7234	17.2627	88.9772	59.7121	191.307	42.725	173.091	46.5714	390.563	5.7931	0.4491	0.2667	0.9742	0.0711	6.0465	404.184	6.1136	0.4399	0.2668	0.9766	0.0712	5.96	392.242	5.9053	0.4351	0.2667	0.9739	0.0711	6.0671	395.993	6.5772
JK 968	11.43	7.54	1.5169	65.4887	32.0492	0.8012	176.763	34.107	151.563	31.0017	94.2151	38.5818	63.6246	11.7165	4.223	2.9425	33.5492	13.9211	22.7975	12.5109	118.45	50.379	176.91	33.8084	152.558	30.9379	254.782	4.6041	0.4568	0.2345	0.9746	0.055	5.9877	280.797	5.0365	0.4409	0.2344	0.9788	0.055	6.0313	256.046	4.718	0.4452	0.2344	0.9742	0.0549	5.9859	236.001	5.5899
JK 968	11.26	7.62	1.4778	60.9423	32.4084	0.7291	175.518	39.6417	155.661	38.0231	103.873	46.4299	64.6294	14.3976	2.5248	1.981	29.899	14.0806	23.8105	13.3127	105.786	52.3504	175.747	39.2608	155.68	38.0633	269.8	4.9692	0.4537	0.282	0.9777	0.0795	5.9254	280.624	5.3298	0.4542	0.2821	0.9812	0.0796	5.9065	278.753	5.0883	0.4525	0.282	0.9769	0.0795	5.9144	249.28	5.8609
JK 968	12.55	7.89	1.5903	76.5585	35.5181	0.7626	176.994	35.8246	156.757	34.0849	105.952	34.9015	65.0928	12.9539	2.552	1.9602	29.5334	9.6606	23.2508	13.195	103.352	36.1652	177.161	35.4549	157.016	33.7996	200.649	4.7442	0.4118	0.2271	0.9811	0.0516	6.1218	216.17	5.0201	0.4257	0.2273	0.9837	0.0516	6.1122	205.375	4.8975	0.4174	0.2271	0.9807	0.0516	6.1194	196.507	5.7875
JK 968	10.36	7.42	1.3952	57.8241	30.3183	0.7905	179.687	39.3254	159.78	37.9128	109.729	47.8377	66.2131	14.2504	2.619	1.9552	28.8408	13.3992	22.9873	9.7556	102.376	53.0929	179.871	39.0079	159.977	38.3073	222.944	5.1692	0.4284	0.258	0.9817	0.0666	6.0648	242.665	5.6984	0.4061	0.2579	0.9837	0.0665	6.0885	228.074	5.4528	0.4099	0.2579	0.9812	0.0665	6.0551	224.311	6.7204
JK 968	11.6	8.3	1.398	72.2338	33.5271	0.8075	180.108	42.2151	159.525	46.5616	114.238	56.393	66.053	17.1782	3.1809	2.4275	29.6102	12.4201	22.9879	12.0311	112.214	64.6385	180.229	42.0069	159.755	46.1777	267.552	4.9655	0.4233	0.2443	0.9792	0.0597	6.2509	297.236	5.4933	0.4077	0.2443	0.9801	0.0597	6.1897	271.552	5.2788	0.4021	0.2442	0.9789	0.0597	6.2524	252.547	6.4232
JK 968	10.88	8.4	1.2949	66.7679	32.7386	0.7828	180.123	35.6387	157.808	35.43	106.232	44.8588	65.7178	13.2087	3.3135	2.3122	30.1264	13.0542	22.5779	11.7888	106.852	50.481	180.251	35.3623	158.575	35.2768	204.22	4.6952	0.4484	0.2744	0.983	0.0753	5.8984	227.314	5.1983	0.4299	0.2744	0.9848	0.0753	5.8687	205.04	4.9577	0.4295	0.2743	0.9828	0.0753	5.9028	211.797	6.1829
JK 968	11.93	6.52	1.8289	56.8865	31.8593	0.7043	182.05	42.2412	163.75	45.3639	118.952	59.2885	67.4791	16.8507	2.26	1.7321	28.1451	13.6903	23.6216	11.5253	105.103	66.0919	182.304	42.0177	163.54	45.6554	322.821	5.3994	0.4581	0.2997	0.9775	0.0898	5.8109	348.056	5.9518	0.437	0.2996	0.9791	0.0898	5.7759	330.202	5.6447	0.4463	0.2996	0.9769	0.0898	5.8171	306.834	6.8235
JK 968	9.3	8.45	1.1	61.0658	30.137	0.8449	193.853	40.1865	173.086	45.8286	125.513	64.0761	71.1663	16.6692	2.9634	2.0852	30.0787	15.5049	23.5961	12.9389	107.373	69.1133	194.261	39.8065	173.195	45.7951	240.984	4.5786	0.4334	0.2315	0.9829	0.0536	6.2856	253.98	4.9941	0.4147	0.2316	0.9843	0.0537	6.1476	246.4	4.8762	0.4037	0.2314	0.9825	0.0536	6.2795	258.947	6.3114
JK 968	10.52	7.68	1.3693	61.2875	30.905	0.8064	194.295	39.2109	177.468	40.8538	142.415	45.8189	72.6872	15.1461	2.457	1.8251	20.6846	8.6185	22.6821	14.2873	72.125	39.2312	194.473	38.9013	178.485	40.3994	324.197	5.6557	0.4114	0.2524	0.978	0.0637	6.0864	340.815	5.9025	0.4038	0.2525	0.9798	0.0638	6.0149	326.987	5.871	0.3953	0.2524	0.9777	0.0637	6.0947	314.024	6.503
JK 968	8.97	8.62	1.0401	59.4377	31.4335	0.7559	173.161	39.0785	150.601	43.7776	107.181	58.865	63.0216	16.109	4.7616	2.9645	30.0052	16.8821	23.7124	14.5147	117.331	76.038	173.508	38.8454	151.381	43.0778	304.255	4.8581	0.4804	0.2901	0.9751	0.0842	5.9857	312.499	5.2678	0.4495	0.2901	0.9788	0.0842	5.8977	310.255	5.1305	0.4524	0.2901	0.9746	0.0841	5.9887	306.718	6.1478
JK 968	10.24	8.21	1.2474	62.7921	31.3017	0.8053	173.899	43.9854	154.674	47.9653	110.558	55.9633	64.0805	17.8273	3.2281	2.4101	28.8481	11.1223	23.2274	11.8871	112.7	64.9735	174.031	43.7851	154.697	47.5933	226.914	4.9639	0.417	0.2486	0.9819	0.0618	6.1655	244.395	5.3149	0.3949	0.2486	0.9831	0.0618	6.1417	229.537	5.2196	0.3971	0.2485	0.9817	0.0618	6.1635	241.529	6.623
JK 968	12.72	5.47	2.3251	52.1293	31.7877	0.6483	183.583	40.2759	167.142	45.4827	122.707	58.9754	68.5983	16.5514	2.4937	1.9152	28.2706	14.3488	24.7219	11.1384	102.276	67.1671	183.986	39.9537	166.256	45.1227	291.125	4.5112	0.572	0.4434	0.9817	0.1966	4.9144	296.954	4.7582	0.5594	0.4434	0.9839	0.1966	4.8634	298.763	4.6727	0.5568	0.4434	0.9815	0.1966	4.9177	278.51	5.3137
JK 968	11.55	7.56	1.5277	72.9461	33.5803	0.8129	173.674	36.225	152.932	36.1116	97.6629	43.0381	63.6492	13.5845	2.8448	2.0033	31.8923	12.141	23.3824	10.1861	114.21	48.8607	173.836	35.8984	152.834	35.8035	204.198	4.3175	0.4652	0.2918	0.9824	0.0851	5.8253	218.091	4.6431	0.4484	0.2918	0.985	0.0852	5.8176	207.513	4.5295	0.4452	0.2918	0.9822	0.0851	5.8231	203.167	5.626
JK 968	10.71	7.5	1.4286	56.4576	30.6159	0.7569	192.851	35.4178	171.485	35.1633	123.604	46.6292	70.7626	13.1201	2.3774	1.6332	27.7592	12.1422	21.9725	11.3158	94.932	46.7522	192.947	35.1858	172.388	35.6496	290.4	5.6277	0.4325	0.2951	0.9798	0.0871	5.7565	318.517	5.9588	0.4278	0.2952	0.9818	0.0871	5.7219	290.938	5.757	0.4225	0.2951	0.9795	0.0871	5.7418	278.656	6.7515
JK 968	10.33	7.87	1.3135	60.9096	31.3138	0.7806	181.904	34.092	158.454	32.2568	100.682	37.3333	65.9659	12.1383	2.9011	2.1756	34.1628	12.2881	23.2304	12.2616	117.593	47.9095	182.069	33.7258	158.656	32.2124	222.388	4.947	0.4103	0.2508	0.9802	0.0629	5.9663	250.847	5.3248	0.4017	0.2509	0.9826	0.063	5.9568	220.92	5.0827	0.4001	0.2508	0.9803	0.0629	5.9612	232.745	6.4654
JK 968	11.55	7.34	1.5744	65.9829	32.3879	0.7905	184.898	33.6824	162.101	32.0185	106.974	35.542	67.2926	12.0741	2.0611	1.4496	31.8943	9.435	22.3731	10.663	109.203	35.7486	185.019	33.4162	162.633	32.1239	240.133	5.0437	0.406	0.2446	0.9792	0.0598	5.9796	266.436	5.4416	0.3969	0.2446	0.9818	0.0598	5.9961	241.405	5.1826	0.395	0.2446	0.979	0.0598	5.9694	227.371	6.1147
JK 968	10.4	7.94	1.3092	63.3263	31.6149	0.7962	182.092	44.2776	164.609	47.939	126.947	55.67	67.814	17.7577	2.9437	2.3132	23.9489	10.3109	24.9434	18.4367	89.4285	56.8041	182.564	43.8842	165.296	47.3461	271.868	5.3199	0.4286	0.279	0.9811	0.0778	6.0634	276.627	5.4919	0.4195	0.279	0.9831	0.0779	6.025	273.511	5.47	0.4138	0.279	0.981	0.0778	6.0685	297.862	6.4422
JK 968	11.38	7.27	1.5651	63.7842	32.8463	0.7429	184.787	32.7261	153.766	26.3119	84.8499	29.0213	64.8818	10.1949	4.7966	2.7235	40.0273	13.3223	22.2355	10.4302	135.366	43.5551	184.932	32.3726	155.17	26.4476	276.644	4.6597	0.4721	0.2332	0.9721	0.0544	5.7858	301.697	5.1762	0.4418	0.2333	0.9787	0.0545	5.8791	279.087	4.8238	0.4429	0.2331	0.9713	0.0543	5.7744	259.69	5.8055
JK 968	9.06	7.14	1.2697	49.2873	28.7617	0.7487	179.229	43.077	165.389	46.919	122.552	51.7867	67.6841	17.3204	2.4632	1.9718	25.1647	8.6213	24.3137	8.9726	91.6707	50.9203	179.581	42.9482	164.446	46.12	304.788	5.1519	0.4473	0.2728	0.9783	0.0744	6.0341	314.225	5.3893	0.4298	0.2728	0.98	0.0744	5.9654	312.173	5.3335	0.4307	0.2728	0.9781	0.0744	6.0502	278.021	5.7382
JK 968	10.94	6.63	1.6514	52.8052	30.3098	0.7223	186.93	33.8826	165.498	34.7246	116.268	44.1516	68.5349	12.9097	2.8217	2.1775	28.3658	12.2062	21.4706	6.0689	99.3278	47.6497	186.992	33.8052	166.251	34.5026	312.913	5.1925	0.4897	0.3406	0.9779	0.116	5.4465	338.454	5.4448	0.4824	0.3407	0.9806	0.1161	5.3632	315.93	5.3231	0.4748	0.3406	0.9775	0.116	5.4401	272.603	5.9719
JK 968	13.81	7.18	1.9241	74.9776	36.9223	0.6911	188.608	35.3345	165.915	34.4911	112.041	43.0245	68.7291	12.8334	2.2948	1.8092	30.7549	12.3151	21.4487	5.2397	105.374	43.8915	188.644	35.2792	166.563	34.6691	275.42	4.9461	0.4461	0.2725	0.9788	0.0743	5.8593	311.591	5.2627	0.4446	0.2726	0.9808	0.0743	5.8724	275.251	5.0209	0.4408	0.2725	0.9786	0.0742	5.8565	225.848	5.516
JK 968	10.5	6.6	1.5897	53.4812	29.386	0.7783	185.99	39.5536	168.278	43.5131	120.494	56.7628	69.1403	15.8758	3.0353	2.0558	28.7446	13.9558	23.9973	8.9413	102.46	62.8711	186.388	39.3192	167.696	43.1882	364.754	5.6485	0.4198	0.2211	0.9717	0.0489	6.2502	375.227	5.9951	0.3924	0.221	0.9745	0.0488	6.2269	375.397	5.8672	0.3993	0.221	0.9711	0.0489	6.2449	331.74	6.3454
JK 968	12.11	7.13	1.6992	63.1192	32.4871	0.7515	176.551	33.7315	155.253	33.2324	105.206	40.9448	64.6953	12.4399	2.7365	1.9807	28.98	11.8925	21.4875	4.8253	104.865	45.1516	176.6	33.6708	155.91	33.1887	333.784	5.3072	0.4364	0.2611	0.9702	0.0682	5.8619	360.566	5.6476	0.4177	0.261	0.9742	0.0681	5.8785	336.471	5.5115	0.4175	0.261	0.9698	0.0681	5.8655	293.88	6.2914
JK 968	13.11	6.46	2.0305	69.3809	36.0657	0.6703	182.529	43.2906	163.893	42.381	117.533	45.7922	67.5662	15.9902	2.0521	1.5266	26.581	10.1302	22.2578	6.2426	94.0532	40.0815	182.644	43.1247	164.181	42.3686	192.995	3.9651	0.5381	0.3807	0.9871	0.1449	5.3922	213.225	4.2107	0.5305	0.3807	0.9882	0.145	5.3882	194.774	4.0481	0.5321	0.3807	0.987	0.1449	5.3908	164.643	4.4661
JK 968	10.12	8.51	1.1893	65.2052	32.1314	0.7937	182.28	43.8401	166.325	44.3421	124.357	46.5339	68.2539	16.725	1.6312	1.2157	23.961	8.2193	22.5709	6.1291	85.588	36.5062	182.43	43.6806	166.311	44.0071	280.544	4.9234	0.4279	0.2434	0.979	0.0592	6.2778	294.887	5.1376	0.4187	0.2434	0.9809	0.0593	6.2236	287.126	5.0959	0.4153	0.2433	0.9785	0.0592	6.2838	244.932	5.6272
JK 968	11.86	6.8	1.7453	64.4493	32.412	0.7709	181.813	33.7906	158.499	32.0021	100.811	39.7645	65.9905	12.0889	2.5985	1.7816	32.9178	12.2326	21.6262	4.5699	115.615	43.9692	182.012	33.4278	158.894	32.2371	227.566	4.6029	0.4706	0.3162	0.9818	0.1	5.5643	255.935	5.0451	0.4594	0.3162	0.9841	0.1	5.5762	233.042	4.8061	0.4573	0.3162	0.9812	0.1	5.5561	184.077	5.4911
JK 968	12.51	6.77	1.8465	63.9987	33.7787	0.7048	183.686	36.4386	164.384	37.6001	111.585	46.9665	67.8176	14.0602	2.04	1.4897	30.0271	12.1891	22.9276	7.0356	104.47	49.0197	183.812	36.2722	164.113	37.4096	170.643	3.1949	0.5697	0.3728	0.9882	0.139	5.3427	183.238	3.4021	0.5647	0.3729	0.9896	0.139	5.294	173.457	3.302	0.5588	0.3728	0.988	0.139	5.3432	154.494	3.9054
JK 968	11.35	8.04	1.4105	69.3519	32.8753	0.8064	183.549	32.7931	165.891	36.3036	119.463	45.7514	68.3655	13.2041	3.0888	2.1689	27.3622	12.0976	23.06	6.4054	96.1908	53.2219	183.695	32.6975	165.609	35.6019	321.569	4.8439	0.447	0.2349	0.9733	0.0552	6.0507	336.673	5.0739	0.4354	0.2349	0.976	0.0552	6.0047	327.779	4.9722	0.436	0.2348	0.973	0.0551	6.0508	284.324	5.5287
JK 968	11.18	6.69	1.6709	58.8599	30.7116	0.7842	177.498	36.4666	160.366	36.066	113.235	38.0401	66.1963	13.5171	1.8938	1.4498	26.8455	8.5754	22.6248	5.0885	94.6198	35.0408	177.635	36.2387	160.116	35.8226	274.966	5.421	0.3752	0.2073	0.9743	0.043	6.162	297.978	5.636	0.3635	0.2072	0.9767	0.043	6.2288	279.067	5.5985	0.3617	0.2072	0.9741	0.0429	6.173	237.512	6.429
JK 968	8.54	8.39	1.0184	57.6715	29.629	0.8255	179.518	41.62	162.034	45.4398	122.271	52.0887	66.8579	16.8435	2.9686	2.2753	23.6044	9.4934	22.1725	9.1595	90.0649	51.7667	179.641	41.5223	162.64	44.6882	225.825	4.3735	0.4312	0.2226	0.9819	0.0496	6.3667	250.415	4.7858	0.4031	0.2226	0.9822	0.0496	6.3149	226.23	4.6073	0.4067	0.2226	0.9819	0.0495	6.3747	210.576	5.6008
JK 968	11.05	7.78	1.4197	62.4868	32.0613	0.7639	180.125	40.1215	162.035	44.9232	121.919	56.8278	66.9284	16.468	3.1291	2.4017	25.4233	13.4304	22.5722	8.3495	97.1589	64.063	180.355	40.0386	162.326	44.4509	325.278	5.1717	0.4622	0.2835	0.9763	0.0804	5.9008	339.894	5.5653	0.4402	0.2836	0.9784	0.0804	5.8416	332.008	5.4525	0.4394	0.2835	0.9758	0.0804	5.9028	307.684	6.3243
JK 968	12.04	7.35	1.6392	62.2324	33.2466	0.7075	189.318	39.9864	172.3	42.2901	127.969	57.2787	70.6647	15.6632	2.1052	1.5299	25.1525	13.1659	23.0096	7.793	89.6842	57.6036	189.54	39.8257	172.319	42.5459	352.835	5.4389	0.4774	0.2922	0.9766	0.0854	5.8545	371.451	5.8309	0.4669	0.2923	0.9786	0.0854	5.7756	360.851	5.587	0.4708	0.2922	0.976	0.0854	5.8553	308.434	5.8559
JK 968	12.63	6.47	1.9537	60.4008	33.4641	0.6778	181.717	40.792	165.577	39.3256	123.647	44.1396	68.1041	14.9163	1.7577	1.3478	23.9122	11.3048	23.0431	7.9211	83.711	41.1011	181.945	40.5708	165.622	39.4585	224.612	4.3229	0.542	0.3977	0.9851	0.1582	5.1838	238.113	4.5359	0.5363	0.3977	0.9867	0.1582	5.1917	230.137	4.4494	0.5364	0.3977	0.9847	0.1582	5.172	200.359	4.8801
JK 968	11.2	6.95	1.6115	57.3117	31.3669	0.732	181.538	46.6354	159.059	46.3019	108.246	51.9819	65.9618	17.737	3.1522	2.1237	29.8736	13.8635	21.4341	8.3499	110.155	55.1889	181.574	46.6097	159.858	46.0743	237.142	3.8249	0.5442	0.3371	0.9834	0.1136	5.6579	263.426	4.1155	0.5338	0.3372	0.9851	0.1137	5.6003	237.132	3.982	0.5275	0.3371	0.9833	0.1136	5.6518	206.134	4.5871
JK 968	10.96	6.68	1.6406	54.8659	30.1079	0.7606	193.254	38.1311	174.709	43.3874	128.586	58.7102	71.6327	15.7494	2.7482	1.8156	27.7368	14.3827	22.9004	7.2611	97.4564	62.5768	193.429	38.0631	174.583	43.054	337.29	4.9469	0.4998	0.3042	0.9785	0.0926	5.7024	364.99	5.3147	0.4888	0.3043	0.9798	0.0926	5.667	339.571	5.0809	0.4892	0.3042	0.9784	0.0925	5.6951	293.955	5.3722
JK 968	11.08	7.42	1.4919	61.2584	31.4661	0.7775	192.679	31.1961	172.506	31.1884	120.99	38.219	71.0034	11.5162	1.9288	1.3943	29.1542	10.503	22.1338	6.4102	96.5181	37.6675	192.721	31.1133	172.667	31.1093	248.618	4.4474	0.5038	0.3166	0.9827	0.1002	5.5294	285.702	4.7691	0.4927	0.3165	0.9838	0.1002	5.5202	247.93	4.546	0.4936	0.3165	0.9827	0.1002	5.5296	197.207	4.793
JK 968	10.16	7.79	1.3043	59.3032	30.8639	0.7823	185.858	42.0226	167.666	44.9302	128.804	50.3276	69.0239	16.6486	2.8547	2.35	23.8593	10.1251	21.9827	9.7037	88.0263	51.7774	185.951	41.9362	168.391	44.3893	261.564	4.9329	0.4331	0.246	0.9809	0.0605	6.1533	288.154	5.1848	0.4289	0.246	0.9817	0.0605	6.1123	260.18	5.0368	0.426	0.2459	0.981	0.0605	6.1644	240.799	5.6523
JK 968	11.83	7.31	1.619	64.9036	32.9986	0.749	185.556	36.6169	162.348	39.2719	109.317	53.941	67.4503	14.4034	3.38	2.4161	31.2906	14.4512	22.375	8.7296	112.154	59.5038	185.823	36.4079	163.058	39.0338	284.947	4.6698	0.4824	0.2957	0.9787	0.0874	5.7973	300.334	4.943	0.4786	0.2957	0.9817	0.0874	5.7618	289.942	4.7736	0.4731	0.2956	0.9782	0.0874	5.8025	261.041	5.6274
JK 968	12.15	8.48	1.433	83.5871	35.7646	0.8212	189.568	35.4396	169.313	38.1408	118.247	47.8025	69.7504	13.9813	2.3136	1.6723	29.8965	11.3502	22.5063	7.0179	103.445	49.3526	189.708	35.3289	169.337	37.8998	221.236	4.1634	0.4951	0.2936	0.9843	0.0862	5.8428	237.859	4.2784	0.4907	0.2937	0.9859	0.0863	5.7647	223.775	4.288	0.4803	0.2936	0.9841	0.0862	5.8452	202.808	5.1762
JK 968	10.25	7.35	1.3939	56.5703	29.8479	0.7979	187.536	35.2286	164.304	31.1703	110.418	34.4011	68.1966	11.9328	2.5111	1.7589	30.7972	13.1656	21.467	5.6363	103.567	40.5387	187.59	35.1102	165.099	31.3049	242.817	4.4187	0.4694	0.2724	0.9805	0.0742	5.7293	272.232	4.8031	0.4566	0.2724	0.983	0.0742	5.7607	242.649	4.5035	0.4597	0.2724	0.9803	0.0742	5.7201	205.342	4.9949
JK 968	10.99	7.91	1.3896	73.0006	32.9164	0.8467	188.716	37.5209	166.062	41.9919	114.476	54.9773	68.7493	15.2699	3.2177	2.4281	30.3538	12.8777	21.8849	6.5879	108.745	56.1748	188.895	37.4296	166.79	41.4356	260.78	4.6549	0.4432	0.2146	0.9788	0.0461	6.3016	285.458	4.8965	0.4323	0.2147	0.9803	0.0461	6.2323	262.377	4.7653	0.4301	0.2146	0.9787	0.046	6.3008	234.001	5.7281
JK 968	11.21	7.04	1.5914	58.4637	30.9255	0.7682	179.973	31.9027	158.797	32.2666	109.281	40.4477	66.0397	11.9482	2.5539	1.7834	28.596	11.8732	21.7149	7.0885	101.814	43.8285	180.037	31.8427	159.485	31.9873	325.217	5.0857	0.4878	0.2982	0.9735	0.0889	5.6482	354.771	5.3896	0.4727	0.2982	0.9767	0.0889	5.6426	326.112	5.1839	0.4769	0.2982	0.9732	0.0889	5.6507	281.291	5.8151
JK 968	12.48	6.31	1.9787	59.7466	32.932	0.6923	183.432	39.7431	162.892	40.9328	115.683	45.6226	67.3947	15.175	2.5523	1.9654	28.0171	10.4253	21.9762	7.3555	100.608	46.5055	183.651	39.6202	163.489	40.5105	268.212	4.5636	0.5297	0.3742	0.9817	0.14	5.3479	284.925	4.8723	0.5152	0.3742	0.9841	0.14	5.3386	272.174	4.6501	0.523	0.3742	0.9814	0.14	5.3559	241.368	5.0874
JK 968	11.64	7.22	1.6117	64.0023	31.9245	0.7891	188.792	36.9081	168.423	41.4806	112.876	53.7901	69.3293	15.0698	2.7403	1.9095	32.7692	12.8929	23.0738	5.8152	114.188	59.0062	188.913	36.7886	167.781	41.0301	211.93	3.7806	0.5212	0.3021	0.9852	0.0913	5.7807	229.455	4.0674	0.5112	0.3021	0.9866	0.0913	5.7238	215.734	3.9279	0.5013	0.302	0.9851	0.0912	5.7974	192.709	4.758
JK 968	10.74	6.67	1.6104	53.6775	29.7777	0.7607	185.55	39.6402	169.106	43.1291	122.318	52.0318	69.3341	15.8198	2.6617	2.1802	27.1589	10.9362	23.628	6.824	96.1061	53.9176	185.862	39.501	168.486	42.6046	354.028	5.4757	0.4492	0.2759	0.9751	0.0761	5.916	359.073	5.7448	0.4325	0.2759	0.978	0.0761	5.8973	367.032	5.6012	0.4421	0.2759	0.9744	0.0761	5.9158	315.102	6.065
JK 968	9.32	8.53	1.0926	63.1446	31.182	0.8161	185.537	41.8836	168.423	48.9355	129.654	56.6116	69.1807	17.7601	4.4589	3.1051	24.756	11.0701	23.3835	9.8341	92.733	60.9708	186.063	41.7096	168.644	47.5256	316.908	4.48	0.4878	0.2464	0.9776	0.0607	6.2063	311.756	4.7111	0.4644	0.2464	0.9801	0.0607	6.1223	328.683	4.6741	0.461	0.2464	0.9771	0.0607	6.2303	303.506	5.0091
JK 968	11.78	7.66	1.5375	67.9382	33.1013	0.7792	187.507	39.0303	166.58	40.8063	108.941	48.4234	68.669	15.0957	2.8557	2.0938	32.4177	11.7254	22.6817	5.6811	110.783	47.7093	187.593	38.8746	166.265	40.2719	236.749	4.2832	0.4788	0.2868	0.9828	0.0822	5.9583	261.031	4.4224	0.4788	0.2869	0.9844	0.0823	5.8692	240.344	4.424	0.4641	0.2867	0.9827	0.0822	5.9624	200.727	5.3811
JK 968	11.49	7.08	1.6216	57.9295	31.5362	0.732	186.048	35.5743	169.138	38.2106	121.404	47.7111	69.4666	14.0483	2.4665	2.0581	27.3205	12.3771	23.8893	9.0309	94.4724	51.7328	186.622	35.2773	168.654	37.5338	230.04	4.1371	0.5199	0.3476	0.9845	0.1208	5.5056	242.188	4.3678	0.4982	0.3477	0.9862	0.1209	5.409	235.943	4.3079	0.5002	0.3476	0.9843	0.1208	5.5177	206.893	4.8605
JK 968	11.61	6.78	1.7118	61.0186	31.6114	0.7673	183.359	30.4256	159.356	29.6489	100.847	35.156	66.3799	11.0625	2.6262	1.7455	33.5277	10.5796	21.6325	5.4524	115.957	38.4057	183.369	30.4022	159.859	29.4925	272.316	4.9982	0.4468	0.2768	0.9767	0.0766	5.7318	319.652	5.3255	0.4431	0.2769	0.9788	0.0767	5.7333	269.826	5.1341	0.4304	0.2768	0.9768	0.0766	5.7337	224.11	6.0646
JK 968	10.92	7.65	1.4286	61.9162	31.9996	0.7598	182.186	39.2025	164.04	45.2134	116.954	58.8857	67.5819	16.4209	3.486	2.4893	29.1457	13.6185	24.0031	9.7327	107.602	67.1259	182.514	39.1116	163.523	44.584	296.367	4.8687	0.4638	0.2692	0.9782	0.0725	5.941	309.489	5.2042	0.4421	0.2692	0.9801	0.0725	5.8917	301.19	5.0698	0.4403	0.2691	0.9781	0.0724	5.9559	283.524	5.8289
JK 968	11.89	5.94	2	52.798	31.2847	0.6779	196.202	32.5249	178.671	35.2808	125.52	52.6504	73.0319	12.8572	1.9255	1.434	29.5023	14.8525	23.9733	7.5909	96.102	54.281	196.549	32.2228	177.841	35.2525	383.288	5.3388	0.5168	0.37	0.9767	0.1369	5.2741	399.139	5.6135	0.504	0.37	0.9795	0.1369	5.191	393.856	5.4985	0.5017	0.37	0.9763	0.1369	5.2737	333.926	5.7637
JK 968	11.89	6.03	1.9725	55.0112	31.69	0.6884	167.872	45.4786	145.674	44.416	90.1733	46.7728	60.8218	17.1512	2.5854	1.7386	32.8547	12.7966	22.3927	6.8217	125.406	51.3475	168.083	45.4035	145.817	44.059	213.541	3.4413	0.5265	0.248	0.9805	0.0615	6.1517	219.091	3.7977	0.4862	0.248	0.9841	0.0615	6.138	221.832	3.7399	0.4809	0.2479	0.9798	0.0614	6.1347	201.616	4.6223
JK 968	13.15	7.18	1.8316	74.2762	36.7515	0.691	178.377	36.6865	158.583	37.8023	107.157	45.8895	65.7393	14.0195	3.1432	2.17	29.3412	12.6753	22.6582	5.4663	104.509	49.2779	178.509	36.5039	158.635	37.2537	247.888	4.4062	0.5204	0.3751	0.9818	0.1407	5.3204	265.586	4.538	0.5154	0.3752	0.9841	0.1407	5.2895	252.562	4.5604	0.5087	0.3751	0.9815	0.1407	5.3247	218.228	5.3566
JK 968	10.21	7.03	1.4527	52.649	29.9386	0.7381	197.684	32.724	178.019	32.0064	132.586	39.8312	73.0869	11.8185	2.008	1.5093	25.8209	10.8467	21.5971	6.8291	85.2341	37.9028	197.761	32.5554	178.713	32.2147	281.995	4.7501	0.5111	0.3199	0.9818	0.1024	5.5449	314.486	5.0669	0.5053	0.32	0.9832	0.1024	5.5097	284.409	4.8849	0.4973	0.3199	0.9815	0.1023	5.539	230.792	5.2422
JK 968	11.55	7.02	1.6461	58.1694	33.6795	0.6444	185.652	42.9641	166.513	45.8166	121.063	60.7175	68.605	16.9475	2.5429	1.7887	27.775	15.1953	23.162	10.2769	101.916	64.7626	185.966	42.7778	166.648	45.9723	202.363	3.6823	0.5713	0.3918	0.9872	0.1535	5.3365	212.472	3.9821	0.5572	0.3918	0.9887	0.1535	5.2913	205.889	3.8158	0.5571	0.3918	0.987	0.1535	5.3351	191.608	4.2814
JK 968	11.96	8.04	1.4877	71.0781	33.8077	0.7815	191.531	37.0172	170.632	41.7521	118.077	58.5467	70.3055	15.1734	3.1055	2.2741	29.7878	14.1607	22.3862	6.4359	104.638	59.2952	191.704	36.8745	170.862	41.3713	277.38	4.2935	0.5105	0.2997	0.9813	0.0898	5.8278	290.381	4.5259	0.5014	0.2997	0.9834	0.0898	5.7499	283.052	4.4359	0.497	0.2996	0.9809	0.0898	5.8279	256.192	5.3008
JK 968	9.75	8.26	1.1796	59.5322	30.7973	0.7887	181.74	41.6278	163.105	47.9091	123.533	59.5209	67.3227	17.4535	3.674	2.9982	26.1237	13.4571	22.5455	8.7746	100.834	68.2302	181.864	41.562	163.403	47.183	265.044	4.4847	0.4905	0.2839	0.9813	0.0806	5.9961	280.8	4.7719	0.4796	0.2839	0.9826	0.0806	5.9161	268.763	4.5928	0.4796	0.2838	0.9812	0.0806	6.0097	242.831	5.1779
JK 968	10.8	7	1.5443	52.6671	30.5543	0.7089	189.222	42.0153	169.523	45.8634	127.043	58.4475	69.7639	16.9573	2.3305	2.0385	27.4193	12.6345	22.2185	8.7701	102.337	65.3567	189.42	41.8685	169.872	46.1153	398.658	5.534	0.4955	0.3184	0.9744	0.1014	5.696	424.063	5.8079	0.4844	0.3185	0.9767	0.1014	5.5961	403.104	5.6391	0.4823	0.3184	0.974	0.1014	5.6981	358.246	6.0927
JK 968	10.52	7.28	1.4435	58.2639	31.0282	0.7605	188.31	43.7684	169.597	46.3542	122.272	56.1299	69.6532	17.1918	2.1206	1.6482	27.4236	10.9956	23.1591	11.1284	97.8712	52.9905	188.483	43.66	169.742	46.1896	328.137	5.3766	0.4675	0.2968	0.9785	0.0881	5.9192	354.808	5.6434	0.4732	0.2969	0.9801	0.0881	5.8596	329.286	5.4724	0.4581	0.2968	0.9784	0.0881	5.9233	306.086	6.0636
JK 968	10.62	7.72	1.3767	62.1779	31.5207	0.7864	190.434	40.6918	175.172	45.9196	137.523	57.8775	71.6175	16.753	2.4585	2.0223	22.1492	11.3749	23.0553	8.7276	80.5664	55.866	190.674	40.6121	175.314	45.3709	248.592	4.4912	0.4736	0.253	0.9833	0.064	6.1175	263.691	4.6523	0.4638	0.2531	0.984	0.064	6.0283	250.756	4.6306	0.4564	0.2528	0.9832	0.0639	6.1267	234.601	5.3926
JK 968	9.04	8.58	1.0527	60.6842	31.6645	0.7606	186.948	38.369	169.999	40.5188	123.663	44.719	69.7195	15.112	2.0154	1.6522	26.2535	8.8189	22.7999	8.0448	90.5256	40.1861	187.009	38.2797	169.783	39.8737	220.509	4.0703	0.4843	0.264	0.984	0.0697	6.0514	243.733	4.2803	0.4873	0.2642	0.9848	0.0698	5.9671	222.892	4.1911	0.4712	0.264	0.9839	0.0697	6.0602	190.05	4.7687
JK 968	10.81	6.39	1.6899	48.3751	29.1089	0.7174	193.323	33.2306	178.319	35.3535	123.166	44.5159	72.6047	12.8211	1.7327	1.4366	30.0504	11.6055	24.7929	6.4157	95.41	45.107	193.55	32.97	176.52	34.8386	404.916	6.0276	0.4532	0.3038	0.9732	0.0923	5.6543	419.216	6.2254	0.4456	0.3038	0.9762	0.0923	5.6213	419.23	6.1932	0.4403	0.3038	0.9728	0.0923	5.6606	339.037	6.6465
JK 968	11.25	6.74	1.6703	52.689	30.3559	0.7185	187.32	33.686	172.915	35.033	123.969	44.5123	70.6606	12.8309	1.6957	1.2961	27.0557	11.4286	24.2599	4.982	89.064	44.2622	187.524	33.4469	171.639	34.8388	375.15	5.7899	0.4481	0.2993	0.9738	0.0896	5.6779	388.388	5.9846	0.4385	0.2993	0.9766	0.0896	5.6615	387.832	5.9553	0.4358	0.2993	0.9733	0.0896	5.6779	320.397	6.4819
JK 968	10.01	6.55	1.5299	46.8415	28.4727	0.7261	181.339	41.2692	166.205	44.8816	120.13	55.3268	68.117	16.7	1.7868	1.4511	26.0998	12.3775	23.4816	8.4332	93.7659	55.456	181.417	41.262	165.419	44.3672	191.313	3.4799	0.5355	0.3182	0.987	0.1013	5.8176	208.196	3.7885	0.5125	0.3182	0.9876	0.1013	5.7349	192.648	3.6894	0.5083	0.3181	0.987	0.1012	5.8226	180.458	4.4533
JK 968	10.96	6.88	1.5913	56.2214	30.4912	0.7599	185.66	41.4307	164.569	40.8726	107.153	47.7972	67.9298	15.3589	2.5221	1.9258	32.3556	13.4805	22.7704	6.3054	111.215	50.0575	185.775	41.2902	164.32	40.6442	302.858	4.3175	0.5242	0.3519	0.9792	0.1239	5.4817	321.196	4.601	0.5117	0.352	0.9822	0.1239	5.4187	309.151	4.4876	0.5067	0.3519	0.9789	0.1238	5.4834	261.496	5.011
JK 968	11.19	6.51	1.7202	56.7411	30.3353	0.7748	185.49	32.677	165.005	35.5466	112.429	49.6986	68.2091	13.1328	2.1905	1.5527	30.5486	13.7725	22.3007	6.9628	107.632	56.0692	185.604	32.5853	164.964	35.5145	207.573	3.6751	0.5022	0.271	0.9837	0.0735	5.9406	219.471	3.9989	0.4782	0.2711	0.9857	0.0735	5.8326	211.491	3.9015	0.4699	0.2709	0.9834	0.0734	5.9366	195.08	4.6339
JK 968	11.16	7.51	1.4861	60.9205	33.2792	0.6912	180.057	42.5168	167.185	48.6528	130.806	64.5563	68.4519	17.8507	3.2555	2.4164	21.8035	14.4415	25.5916	11.2629	83.5287	67.4667	180.881	42.4866	166.645	47.9854	373.735	5.5591	0.4609	0.2896	0.9749	0.0839	5.8579	363.879	5.8651	0.4333	0.2895	0.9775	0.0838	5.8399	389.119	5.7959	0.4396	0.2896	0.9742	0.0838	5.8538	371.848	6.5979
JK 968	10.21	7.16	1.4265	51.1117	29.4681	0.7396	190.894	37.2947	175.242	39.4378	135.14	47.7248	71.7071	14.5102	1.804	1.3012	22.8356	10.0345	22.797	9.3062	78.2955	40.3191	190.994	37.1981	175.351	39.1814	313.779	5.0665	0.4827	0.3226	0.98	0.1041	5.6496	338.302	5.3202	0.47	0.3226	0.9812	0.1041	5.6021	315.821	5.2545	0.462	0.3225	0.9799	0.104	5.6634	280.997	6.0062
JK 968	10.5	6.37	1.649	47.7609	29.1415	0.7067	187.223	29.0198	166.168	28.2016	116.07	37.4319	68.801	10.6119	2.0433	1.5345	28.6614	12.6497	21.6886	7.8611	97.5822	42.1195	187.266	28.9548	166.75	28.1915	320.732	5.101	0.4841	0.3512	0.9769	0.1233	5.1968	352.548	5.4422	0.4799	0.3513	0.9796	0.1234	5.1374	321.098	5.2415	0.472	0.3512	0.9767	0.1233	5.1894	282.565	5.8668
JK 968	7.93	7.75	1.024	49.6035	27.0068	0.8546	200.963	40.9787	180.539	45.154	129.997	62.7106	73.8754	16.4482	2.7407	1.9775	29.3269	15.6707	22.8607	9.4877	100.154	64.1208	201.169	40.817	180.662	45.0638	316.333	4.9165	0.4314	0.2128	0.978	0.0453	6.2577	337.415	5.392	0.4044	0.2127	0.9796	0.0452	6.2174	320.404	5.1857	0.3989	0.2126	0.9778	0.0452	6.2622	301.746	6.2446
JK 968	11.41	7.72	1.4774	63.2573	32.4701	0.754	184.457	29.1187	167.046	29.3253	124.244	35.4812	68.9023	10.8376	2.1599	1.6989	24.5361	9.3368	22.2299	6.1527	84.6203	35.8943	184.571	28.9626	167.372	29.1524	301.396	4.8922	0.4815	0.3077	0.9773	0.0947	5.533	323.365	5.3349	0.4557	0.3077	0.9796	0.0947	5.5342	307.023	5.1193	0.4655	0.3077	0.9768	0.0947	5.5334	256.748	5.4563
JK 968	11.19	7.15	1.5643	59.7539	31.2968	0.7666	186.899	44.0569	169.057	48	122.657	64.1915	69.4017	17.7112	2.4295	1.83	27.0791	14.9574	22.8613	8.5237	99.5084	65.6728	187.059	43.9585	168.85	47.9823	267.559	4.4347	0.5299	0.3357	0.9832	0.1127	5.5535	291	4.8311	0.5126	0.3356	0.9841	0.1126	5.5551	270.479	4.578	0.5215	0.3356	0.983	0.1127	5.5551	233.131	5.1716
JK 968	11.78	7.31	1.6127	62.3669	32.7131	0.7324	179.653	48.3674	161.38	46.5388	121.734	45.6901	66.58	17.8343	2.2333	1.7622	23.1922	7.1262	21.2351	6.6072	86.3453	32.059	179.784	48.2157	162.324	46.6488	252.751	4.2599	0.5138	0.3593	0.9832	0.1291	5.5143	269.82	4.5125	0.5106	0.3593	0.985	0.1291	5.5227	257.65	4.3652	0.508	0.3593	0.9826	0.1291	5.5095	214.429	4.6205
JK 968	10.92	7.54	1.4494	59.2124	31.3634	0.7564	186.308	37.2047	163.885	36.628	105.178	47.75	67.8603	13.7955	2.502	1.6735	33.2864	14.7159	22.5371	7.4282	114.542	53.5257	186.477	37.079	163.855	36.6807	229.738	3.9209	0.5088	0.279	0.9822	0.0778	5.8982	241.887	4.1686	0.4991	0.279	0.985	0.0778	5.889	234.709	4.055	0.4912	0.279	0.9818	0.0778	5.8912	213.771	4.7
JK 968	9.57	8.21	1.1649	59.1179	30.5337	0.7968	189.172	33.28	165.368	40.0298	118.725	56.5624	68.7045	14.2308	5.3346	3.4148	31.4254	17.0328	23.205	12.6267	113.982	74.1398	189.407	33.112	166.06	39.1739	270.104	4.19	0.5033	0.2462	0.9788	0.0606	6.1227	285.823	4.5701	0.4792	0.2464	0.9812	0.0607	5.9726	272.785	4.3644	0.4743	0.2461	0.9786	0.0606	6.1231	261.454	5.0147
JK 968	11.96	6.67	1.7933	55.6945	31.9245	0.6867	191.701	39.0425	175.42	43.2241	131.789	54.3397	71.7216	15.7661	2.2136	1.823	25.728	12.3147	23.7755	9.781	89.349	54.4852	192.113	38.8349	175.074	42.73	221.133	3.8089	0.5782	0.3975	0.987	0.158	5.2092	228.439	3.9592	0.5693	0.3976	0.9883	0.1581	5.1449	226.662	3.929	0.5637	0.3975	0.9867	0.158	5.2191	208.45	4.4724
JK 968	9.49	8.81	1.0773	64.9108	31.5447	0.8197	179.734	31.7616	161.493	31.1854	98.2875	36.9628	66.5691	11.5645	2.085	1.6358	34.9852	12.5115	23.925	4.5207	116.646	44.319	179.82	31.614	159.682	30.6697	244.027	4.6552	0.4343	0.2628	0.9787	0.069	5.8259	268.313	4.8174	0.4352	0.2629	0.9812	0.0691	5.8088	249.776	4.8244	0.4177	0.2627	0.9787	0.069	5.839	213.767	6.028
JK 968	9.76	6.08	1.6052	42.415	27.0769	0.727	182.798	40.426	168.968	47.0048	125.969	59.7422	69.0811	17.0548	2.553	1.9109	25.4682	12.0671	25.0855	9.9854	93.2324	62.0829	183.48	40.5969	167.91	46.1764	488.743	6.3069	0.4815	0.3133	0.968	0.0981	5.7244	501.119	6.5811	0.4647	0.3133	0.9703	0.0981	5.6496	499.995	6.5139	0.4638	0.3132	0.9678	0.0981	5.7459	451.234	7.06
JK 968	11.43	7.42	1.5403	61.6655	32.424	0.7371	193.001	37.5511	174.72	43.8371	125.087	58.2529	71.564	15.7089	3.6657	2.4574	30.1891	14.8192	24.6682	11.075	103.328	64.7966	193.53	37.288	173.994	42.9473	286.076	4.5226	0.536	0.358	0.9826	0.1281	5.452	295.622	4.8291	0.5182	0.358	0.9845	0.1281	5.3993	292.782	4.7049	0.5131	0.3579	0.9824	0.1281	5.464	275.407	5.2428
JK 968	11.88	7.98	1.4886	67.0441	34.2626	0.7177	184.436	40.4955	165.027	44.6334	120.377	55.2823	68.0934	16.3648	3.0022	2.418	27.4709	13.1046	22.7542	11.4689	100.295	59.3416	184.599	40.3874	165.33	44.1158	181.588	3.5941	0.5198	0.2942	0.9872	0.0866	5.9368	201.845	4.0586	0.4785	0.2942	0.9878	0.0865	5.8908	182.223	3.8703	0.4835	0.2941	0.9872	0.0865	5.9447	174.582	4.8102
JK 968	9.7	8.11	1.196	58.8417	32.1349	0.716	174.626	46.0288	160.712	49.0775	127.272	52.2888	66.0587	18.2665	2.971	2.5285	20.5347	9.2958	23.609	13.1727	79.941	52.3663	174.869	45.9199	160.836	48.2791	323.091	5.1185	0.4633	0.2801	0.9769	0.0785	5.946	342.743	5.6035	0.4366	0.2801	0.978	0.0785	5.8586	326.437	5.4357	0.4388	0.2801	0.9768	0.0784	5.9695	305.512	5.954
JK 968	11.49	6.37	1.8018	50.8282	31.6064	0.6394	195.205	33.9727	177.97	34.5104	136.205	44.9185	72.8933	12.798	1.6992	1.2125	23.9398	11.2056	22.9372	10.0004	80.5607	43.5533	195.457	33.6721	178.347	34.7654	276.766	4.42	0.5814	0.4325	0.9838	0.1871	4.8836	302.214	4.6626	0.5787	0.4325	0.985	0.1871	4.8375	278.942	4.5403	0.5691	0.4325	0.9835	0.187	4.882	244.542	5.0702
JK 968	11.16	7.95	1.4037	62.3996	33.0191	0.7192	186.214	33.3903	164.897	33.3145	111.78	45.1497	68.2537	12.5041	1.9436	1.3625	30.1784	12.5142	21.945	6.0294	105.037	48.1354	186.313	33.2456	165.21	33.7118	225.425	3.8952	0.5488	0.3535	0.984	0.125	5.3761	253.074	4.1827	0.5389	0.3536	0.9855	0.125	5.3218	228.071	4.0161	0.5375	0.3535	0.9837	0.125	5.3572	187.981	4.7794
JK 968	11.34	6.88	1.6485	56.7593	31.8048	0.7051	189.807	37.2695	170.215	42.9271	119.963	62.21	70.0376	15.5836	2.9852	2.2493	30.0743	15.8574	23.5097	9.4222	107.386	67.951	190.223	37.074	169.916	42.7409	318.687	4.314	0.5458	0.3511	0.9796	0.1233	5.4975	329.661	4.58	0.5346	0.3511	0.9821	0.1233	5.4383	326.387	4.4322	0.5349	0.3511	0.9792	0.1233	5.4872	292.616	5.1776
JK 968	10.65	7.59	1.4041	60.4444	32.5522	0.7168	182.529	29.354	161.578	28.3945	116.742	38.4764	67.2082	10.4913	3.2061	2.426	26.0874	13.324	21.8688	9.407	91.8527	46.7231	182.673	29.1875	162.733	28.1904	302.589	4.8495	0.4905	0.3014	0.9757	0.0908	5.546	325.372	5.1	0.4857	0.3014	0.9789	0.0909	5.5775	304.812	4.9557	0.4789	0.3014	0.9752	0.0908	5.5421	272.5	5.6102
JK 968	10.26	8.08	1.2697	62.4905	31.6319	0.7848	185.968	39.8404	168.47	43.1302	123.556	56.323	69.2432	15.9076	2.0463	1.5069	26.0537	12.4488	22.8017	7.9392	94.1218	56.0718	186.105	39.7306	168.473	43.0963	287.202	4.4395	0.4957	0.283	0.98	0.0801	5.9067	300.525	4.6604	0.49	0.283	0.9818	0.0801	5.8815	291.79	4.5577	0.4838	0.283	0.9797	0.0801	5.9023	262.168	5.1642
JK 968	11.1	7.21	1.5398	56.9047	33.5151	0.6366	181.672	39.0954	165.232	43.6612	121.576	58.3155	68.0018	15.9354	2.8175	1.9475	25.7395	14.0005	24.8041	11.8225	93.7928	61.4365	182.357	38.7426	165.043	43.1406	212.017	3.5786	0.5378	0.2891	0.9848	0.0836	5.948	219.199	3.7498	0.5265	0.2892	0.9862	0.0836	5.8672	217.96	3.733	0.5169	0.289	0.9845	0.0835	5.9653	204.753	4.7385
JK 968	11.75	6.2	1.894	52.8561	30.9751	0.6923	186.744	32.4083	167.327	34.3596	110.141	50.0592	68.9418	12.6799	1.9953	1.5585	31.8723	14.1276	23.0221	5.9295	108.503	54.0337	186.811	32.2945	166.609	34.4711	239.905	3.5888	0.5667	0.3495	0.9832	0.1222	5.445	252.515	3.834	0.5532	0.3496	0.9854	0.1222	5.3349	246.031	3.719	0.5484	0.3495	0.9829	0.1221	5.4376	209.672	4.2953
non-JK 968	8.17	6.35	1.2869	36.0479	24.7814	0.7376	184.955	41.0683	154.956	45.3422	114.029	47.2079	65.4002	16.6397	7.5413	4.6872	25.9138	7.6664	18.2209	7.8442	103.433	41.7644	185	41.0023	159.264	43.6714	340.083	6.5103	0.4326	0.3004	0.9748	0.0902	5.8947	394.518	6.7922	0.4315	0.3005	0.9768	0.0903	5.775	340.009	6.7394	0.4202	0.3003	0.9741	0.0902	5.9322	273.21	6.9367
non-JK 968	9.23	6.1	1.5139	45.8639	26.4542	0.8236	177.791	39.0356	141.231	41.1722	89.7181	40.4418	60.7701	15.3465	8.6165	4.7813	32.8575	8.9565	17.8631	6.8501	132.545	44.2364	177.821	38.9855	146.221	39.8045	226.105	6.2818	0.3321	0.1757	0.9751	0.0309	6.4361	304.36	6.8384	0.3349	0.1759	0.9748	0.031	6.386	217.816	6.4044	0.3261	0.1757	0.9753	0.0309	6.453	193.77	7.6117
non-JK 968	7.99	6.82	1.1706	40.438	25.3305	0.792	181.544	37.7905	149.054	39.0116	99.411	39.8665	63.3661	14.6014	7.174	4.6574	30.7055	10.7517	18.4517	8.893	118.616	39.4363	181.614	37.6741	153.107	37.7338	241.772	6.4423	0.3705	0.2566	0.9786	0.0658	5.9994	306.352	6.7725	0.377	0.2567	0.9796	0.0659	5.9625	237.254	6.6151	0.3674	0.2566	0.9783	0.0658	6.0093	202.792	7.2629
non-JK 968	6.88	6.65	1.0338	34.645	23.7774	0.7701	177.838	40.8903	144.27	45.0032	108.025	47.6666	61.7854	16.6065	8.8701	5.0687	26.1756	8.4966	17.2325	8.9553	113.567	52.8786	177.895	40.8389	149.763	43.7844	391.11	6.5751	0.4077	0.2625	0.9666	0.0689	6.1241	441.356	6.7208	0.4078	0.2625	0.9706	0.0689	6.0144	388.652	6.8357	0.393	0.2625	0.9654	0.0689	6.1581	343.321	7.5042
non-JK 968	9.17	5.86	1.5637	40.8305	25.5289	0.7873	186.271	38.2619	154.684	42.7902	107.187	53.3322	65.422	15.6769	6.6032	4.2094	29.7145	10.8537	19.0395	10.0321	117.038	53.5388	186.473	38.1361	158.653	42.0163	379.904	6.7862	0.3832	0.2342	0.9684	0.0548	6.1911	472.688	7.211	0.3866	0.2343	0.9687	0.0549	6.0877	364.999	6.926	0.3723	0.2342	0.9687	0.0548	6.2291	333.487	8.0332
non-JK 968	7.6	6.1	1.2472	34.1726	24.1742	0.7348	175.591	35.7901	145.961	38.1155	100.272	36.3585	62.0119	14.0617	6.8213	4.9355	28.4169	10.2274	18.938	8.5102	111.52	39.7141	175.702	35.7667	149.61	36.1957	295.921	6.232	0.3991	0.2787	0.9733	0.0777	5.8279	357.276	6.6636	0.3962	0.2787	0.9754	0.0777	5.8254	290.057	6.3971	0.3968	0.2786	0.9733	0.0776	5.8672	242.995	6.8396
non-JK 968	10.5	6.27	1.6757	49.6398	28.8574	0.7491	184.129	37.365	148.141	39.2481	96.991	37.8088	63.3732	14.4391	8.799	4.6567	32.053	9.28	18.2652	9.0774	124.043	40.4925	184.199	37.2861	153.061	37.619	286.029	5.9484	0.3864	0.2365	0.9737	0.056	6.1275	352.737	6.4613	0.3899	0.2367	0.9761	0.056	6.0836	280.606	6.1116	0.3792	0.2365	0.9733	0.0559	6.1632	230.004	6.7023
non-JK 968	9.48	6.1	1.5556	41.412	26.5449	0.7385	183.621	33.0032	151.216	34.7721	98.8042	42.3494	64.2297	12.8261	6.9215	4.2077	32.1714	12.5249	19.3359	9.8198	121.792	48.3404	183.748	32.8203	154.862	33.8669	385.443	6.0816	0.4171	0.2721	0.9662	0.074	5.8178	456.705	6.5151	0.4205	0.2722	0.9701	0.0741	5.727	382.591	6.2947	0.4092	0.272	0.9653	0.074	5.8338	313.152	7.1522
non-JK 968	9.93	6.29	1.5804	47.2958	27.6926	0.775	187.498	47.0213	156.633	48.8402	107.042	52.4373	65.8709	18.329	6.1158	3.9785	30.2787	10.4872	18.8653	7.0568	117.219	49.1656	187.549	46.9774	160.199	48.0223	323.312	6.4267	0.4025	0.2536	0.9759	0.0643	6.1593	393.464	6.9183	0.4006	0.2537	0.9768	0.0644	6.0872	317.519	6.5683	0.3907	0.2535	0.9757	0.0643	6.1851	257.653	7.1671
non-JK 968	8.2	5.87	1.3981	37.5052	24.335	0.7959	185.328	36.0779	155.952	38.9557	112.306	41.3399	65.7357	14.3706	5.8378	3.7638	27.0673	7.4928	18.2102	6.1241	104.823	35.5022	185.338	36.0634	159.754	37.8926	295.659	6.5962	0.3904	0.2537	0.9755	0.0644	6.0496	376.187	7.0453	0.3921	0.2537	0.9754	0.0644	5.9737	286.623	6.7245	0.3825	0.2536	0.9756	0.0643	6.0671	220.935	7.075
non-JK 968	10.1	5.9	1.7117	41.5283	28.4486	0.6448	191.656	31.1622	156.15	33.9844	105.008	37.2926	66.4078	12.2742	7.8902	4.3613	31.6896	10.2388	18.0877	6.9904	117.293	38.4213	191.673	31.1299	160.939	32.4493	335.105	6.5056	0.4178	0.2905	0.973	0.0844	5.7022	447.589	6.8839	0.4372	0.2907	0.9735	0.0845	5.6092	318.475	6.6423	0.4114	0.2905	0.9733	0.0844	5.7425	245.489	7.1124
non-JK 968	10.05	5.46	1.84	41.3102	27.1641	0.7035	186.741	38.7859	157.815	40.3973	110.461	47.9356	66.3292	15.0163	5.5296	3.2062	28.6442	11.2481	18.9787	8.1047	108.81	46.5543	186.783	38.7375	161.064	39.9365	348.082	7.0107	0.3917	0.2582	0.9723	0.0667	6.023	416.866	7.3501	0.3949	0.2583	0.9739	0.0667	5.9743	340.421	7.156	0.3845	0.2582	0.9722	0.0666	6.0279	293.968	7.8477
non-JK 968	9.57	6.01	1.5915	43.3563	26.875	0.7543	171.697	37.3081	139.477	38.0103	91.0999	38.1787	59.7317	14.3958	6.9252	3.8511	30.2432	10.7433	18.2017	8.4591	122.554	40.4738	171.705	37.3005	143.591	36.8831	241.792	6.2334	0.3656	0.2357	0.9752	0.0556	6.067	312.836	6.567	0.3685	0.2358	0.9761	0.0556	6.0666	230.35	6.3693	0.3574	0.2357	0.9756	0.0556	6.0673	203.924	7.3348
non-JK 968	10.68	5.52	1.9369	39.3441	27.9902	0.6311	191.179	36.3869	162.218	38.1348	118.128	39.4426	68.0376	14.0094	5.615	3.5323	26.9964	8.013	18.6392	8.2621	100.207	32.5784	191.19	36.3669	165.857	37.1518	391.032	6.3742	0.4697	0.3349	0.9726	0.1121	5.5446	479.227	6.9306	0.4636	0.3349	0.9738	0.1122	5.4831	381.092	6.4758	0.4587	0.3348	0.9725	0.1121	5.5639	288.737	6.4781
non-JK 968	8.68	6.19	1.4031	41.4628	25.5579	0.7977	160.654	39.9943	119.506	40.8039	75.4984	43.2184	53.0641	15.5232	11.724	5.2559	32.0719	12.5355	16.8191	11.6198	147.193	54.96	160.77	39.9616	126.275	39.7085	309.635	6.2291	0.3896	0.2192	0.9618	0.048	6.2543	379.416	6.7316	0.3789	0.2192	0.9674	0.048	6.2576	299.9	6.4621	0.3717	0.2191	0.9608	0.048	6.2512	271.501	7.404
non-JK 968	7.58	5.95	1.2746	32.9624	23.2779	0.7644	182.883	40.346	155.567	39.43	108.934	35.5128	65.3154	14.8164	5.5991	3.6007	28.1266	10.3964	19.4056	8.3212	104.245	35.2227	182.947	40.273	158.413	38.3646	410.163	6.613	0.4217	0.2771	0.967	0.0768	5.8322	476.413	7.2082	0.4139	0.2771	0.9704	0.0768	5.8021	409.133	6.7815	0.4139	0.2771	0.9664	0.0768	5.8629	320.858	6.9379
non-JK 968	8.81	5.93	1.4857	40.5906	25.2192	0.802	185.041	38.4353	149.727	41.5585	100.495	51.4616	63.9221	15.3448	7.961	4.3065	31.0851	12.6434	17.9401	8.8996	123.689	53.6758	185.073	38.427	154.587	40.813	300.351	6.1865	0.3617	0.2125	0.9725	0.0452	6.3322	384.877	6.7705	0.3644	0.2126	0.9729	0.0452	6.2617	287.459	6.3366	0.3525	0.2125	0.9726	0.0452	6.3465	244.584	7.1121
non-JK 968	7.35	6.34	1.1605	36.4985	23.7894	0.8104	158.152	42.2076	117.849	46.8873	75.8764	50.582	52.3695	17.3971	12.9628	6.5483	30.1712	10.4987	17.2561	11.9445	144.648	59.1705	158.295	42.2491	124.923	44.8455	294.295	6.3421	0.4163	0.2782	0.9683	0.0774	6.0653	339.213	6.5662	0.4108	0.2782	0.9736	0.0774	6.0024	291.278	6.5934	0.4032	0.2782	0.9671	0.0774	6.0737	280.69	7.712
non-JK 968	5.81	5.79	1.0035	24.8726	19.6397	0.8103	185.078	40.133	152.961	43.1548	108.388	47.0264	64.8452	15.8353	7.1929	5.057	28.121	8.0652	18.0807	7.848	111.246	42.1608	185.102	40.1104	157.485	42.0788	402.887	7.7811	0.3762	0.2695	0.9681	0.0726	5.9771	494.373	8.2626	0.379	0.2695	0.9695	0.0726	5.9348	393.627	7.863	0.3745	0.2695	0.9677	0.0726	6.0085	303.967	8.1846
non-JK 968	7.08	5.43	1.3045	29.3463	21.2544	0.8163	201.341	39.2078	176.066	42.4886	128.005	53.4178	72.7261	15.496	3.7478	2.9178	28.1769	12.5707	20.1639	9.1825	97.9515	46.6288	201.396	39.1506	178.145	41.9531	397.864	7.1275	0.3984	0.244	0.973	0.0596	6.0364	496.379	7.4828	0.4084	0.2442	0.9721	0.0596	5.971	381.8	7.28	0.3885	0.244	0.9737	0.0595	6.0609	321.481	7.7724
non-JK 968	9.58	6.59	1.4531	50.3958	28.0398	0.8055	183.83	37.5423	150.54	39.8711	101.241	39.0294	63.9859	14.7396	6.9346	4.0205	30.6752	8.374	18.2734	7.8324	118.151	35.3443	183.861	37.493	154.869	38.4724	242.527	5.9764	0.3569	0.1946	0.9762	0.0379	6.3768	324.088	6.4569	0.3632	0.1947	0.9756	0.0379	6.3223	230.119	6.1017	0.3487	0.1946	0.9768	0.0379	6.4027	189.534	6.9006
non-JK 968	6.69	5.76	1.1618	30.7673	22.1096	0.7909	153.212	41.1752	110.693	43.8049	80.1181	46.2509	50.0223	16.4856	14.2706	6.6239	25.9052	10.4567	15.7417	17.8741	135.959	59.1663	153.326	41.163	119.485	42.3922	279.849	5.9243	0.3783	0.1933	0.9627	0.0374	6.4216	326.794	6.302	0.3595	0.1932	0.9684	0.0373	6.4239	273.364	6.2546	0.3525	0.1932	0.9612	0.0373	6.4343	274.184	7.4369
non-JK 968	10.08	5.76	1.75	45.2679	27.3419	0.7609	187.501	34.2469	159.625	38.7197	107.077	53.8794	66.9122	14.0987	4.9352	2.8402	31.2402	14.102	20.4254	9.6106	115.572	55.905	187.715	34.0502	161.939	38.0729	409.761	6.5703	0.3831	0.2078	0.9637	0.0432	6.2792	478.93	7.1722	0.372	0.2079	0.9656	0.0432	6.1509	404.283	6.7127	0.3749	0.2077	0.9636	0.0431	6.3028	353.213	7.3587
non-JK 968	7.42	5.46	1.3577	29.3609	22.1301	0.7534	173.06	42.3775	142.296	42.6035	103.657	40.3641	60.707	16.2277	7.408	4.3186	25.0584	7.5141	17.6352	10.6571	105.958	33.5108	173.124	42.3195	147.09	41.6721	419.954	6.8391	0.4073	0.278	0.9632	0.0773	5.9286	490.629	7.2865	0.4071	0.2781	0.9671	0.0773	5.9007	415.064	7.0294	0.3989	0.278	0.9621	0.0773	5.939	342.327	7.3822
non-JK 968	9.85	5.46	1.8031	41.9644	26.8715	0.7303	181.87	35.2422	148.571	37.7678	99.0173	40.5876	63.2925	13.9297	7.088	4.1387	31.1122	9.4098	18.4698	7.9214	120.96	42.1975	181.905	35.2076	152.809	36.6496	326.342	6.8451	0.3532	0.2107	0.968	0.0444	6.2595	409.944	7.4009	0.3576	0.2108	0.9694	0.0444	6.1871	317.729	6.9769	0.345	0.2106	0.9678	0.0444	6.278	256.405	7.6681
non-JK 968	9.14	5.76	1.5882	38.4283	25.5083	0.7422	188.315	42.9856	161.055	45.3676	116.054	53.106	67.3288	16.8623	5.0087	2.7972	27.2841	10.5424	19.2667	7.9772	104.753	47.9837	188.395	42.9547	164.064	44.9269	388.7	6.9343	0.3949	0.2595	0.9714	0.0673	6.0998	450.444	7.3309	0.3935	0.2595	0.9731	0.0673	6.0402	381.768	7.0618	0.3906	0.2594	0.9712	0.0673	6.117	338.847	7.7848
non-JK 968	9.23	5.5	1.6769	37.9449	24.9507	0.7659	174.605	38.6967	140.641	39.9623	89.1879	40.0796	60.3179	14.9147	7.7472	5.0209	32.0548	11.6676	18.4512	8.8462	127.805	44.5526	174.623	38.6851	144.926	38.4408	336.562	7.0583	0.3665	0.2405	0.9669	0.0579	6.0858	425.596	7.6078	0.3618	0.2405	0.9691	0.0579	6.1061	326.019	7.1996	0.3611	0.2405	0.967	0.0578	6.0944	266.199	7.846
non-JK 968	8.76	6.46	1.3564	42.1788	25.9001	0.7901	194.077	39.3639	158.285	41.9243	110.884	45.8514	67.1833	15.4168	8.363	5.0438	30.0629	10.1937	18.5118	12.4938	114.408	43.9536	194.275	39.1558	163.576	40.6154	336.525	6.2048	0.4035	0.2709	0.9745	0.0734	5.9335	410.4	6.7034	0.4113	0.2711	0.9765	0.0735	5.8578	323.103	6.3198	0.397	0.2709	0.9745	0.0734	5.9573	304.234	6.7599
non-JK 968	8.47	5.93	1.4286	39.3259	24.2734	0.8387	164.931	35.1776	125.393	38.9655	84.0652	45.8698	55.3106	14.3425	11.3234	6.0084	30.1708	12.5423	16.6579	8.3913	136.825	60.1698	165.01	35.1622	132.02	37.4892	329.171	7.2673	0.3481	0.21	0.9598	0.0441	6.3154	367.917	7.2631	0.3405	0.21	0.9674	0.0441	6.2504	330.198	7.5625	0.3416	0.2099	0.9576	0.0441	6.3266	326.352	8.933
non-JK 968	8.98	5.98	1.5034	38.9189	25.1611	0.7725	192.689	33.6074	157.429	36.8459	105.887	48.7615	66.8321	13.4818	7.3408	3.591	32.0218	12.6304	18.4642	10.7626	120.423	49.8455	192.846	33.4245	162.04	36.2665	364.168	6.5361	0.4025	0.2661	0.9708	0.0708	5.9272	472.567	7.0486	0.4143	0.2662	0.9715	0.0709	5.807	342.267	6.6345	0.3951	0.2661	0.9713	0.0708	5.9468	310.339	7.3712
non-JK 968	9.31	5.84	1.5942	39.0606	25.8179	0.7364	192.946	39.8924	161.899	43.3102	116.205	49.2988	68.057	15.8919	6.3727	4.0909	28.3012	10.8351	18.6999	10.691	107.072	45.2263	193.116	39.7401	165.972	42.1646	445.832	6.8351	0.4023	0.2697	0.9675	0.0727	6.0049	528.458	7.3375	0.404	0.2697	0.9696	0.0728	5.9087	433.527	6.9517	0.401	0.2696	0.9675	0.0727	6.029	386.486	7.307
non-JK 968	8.4	6.13	1.3718	41.6446	25.4878	0.8056	170.345	41.0011	137.607	40.8674	93.5327	38.9085	59.0727	15.5722	7.8592	4.2805	28.2897	8.7516	17.7504	10.104	118.897	37.0887	170.349	40.9957	142.372	39.9841	273.437	6.1258	0.3479	0.1999	0.9705	0.04	6.3977	353.146	6.709	0.3463	0.2	0.9714	0.04	6.3939	263.077	6.3162	0.3359	0.1999	0.9706	0.0399	6.4062	209.074	6.662
non-JK 968	8.21	5.16	1.5902	30.7564	22.7373	0.7476	199.425	40.8825	175.747	44.535	124.114	61.0255	72.3977	16.3215	3.0761	2.2094	29.6566	14.8152	20.9512	8.3313	103.721	57.4244	199.488	40.857	176.915	44.4858	577.702	7.5432	0.408	0.2611	0.9624	0.0682	5.9461	671.424	8.1251	0.4073	0.2611	0.9633	0.0682	5.9083	571.86	7.6934	0.396	0.261	0.9624	0.0681	5.9674	463.602	8.0378
non-JK 968	9.47	5.6	1.6908	39.0206	25.599	0.7483	173.323	44.4062	136.167	42.9083	93.2447	46.1303	58.9685	16.512	9.3686	3.661	28.5588	9.5484	16.9936	12.1648	124.125	44.1845	173.372	44.3518	142.366	42.9934	310.84	6.6986	0.3992	0.2618	0.9711	0.0685	6.0672	399.46	7.2009	0.3938	0.2618	0.9731	0.0686	6.0292	295.12	6.8641	0.3887	0.2618	0.9707	0.0685	6.0703	263.918	7.5326
non-JK 968	9.74	6.27	1.5541	47.0959	27.5609	0.7791	180.475	35.8426	142.344	39.2734	89.1293	43.2047	61.3955	14.4248	9.0196	4.7902	33.8986	10.2887	17.9486	8.3822	134.964	46.8333	180.482	35.8299	147.6	37.89	281.604	6.0487	0.3748	0.2181	0.9716	0.0476	6.2484	383.311	6.4506	0.3859	0.2183	0.9716	0.0477	6.1557	265.817	6.2318	0.3613	0.218	0.9722	0.0475	6.2713	218.421	7.24
non-JK 968	10.63	9.5	1.1195	82.0099	35.4429	0.8204	180.959	34.1959	154.316	34.3196	97.2153	35.6962	64.6843	12.8841	3.8409	2.5806	33.5634	8.0595	20.7695	3.7817	121.14	35.7272	181.008	34.1152	155.74	33.8341	156.866	3.7288	0.4878	0.2795	0.9864	0.0781	5.8396	194.918	4.1003	0.489	0.2797	0.9871	0.0782	5.7785	156.4	3.8688	0.4842	0.2795	0.9863	0.0781	5.8453	114.544	4.4037
non-JK 968	9.61	8.77	1.0953	65.4814	31.3719	0.8361	175.27	44.5559	148.865	44.6369	97.4003	47.8038	62.5285	16.8663	4.4737	2.8721	31.1459	9.0325	20.2271	5.4808	122.341	49.4149	175.291	44.5314	150.772	44.5074	193.758	4.8569	0.4098	0.248	0.9833	0.0615	6.2453	225.697	5.2135	0.3962	0.248	0.9846	0.0615	6.2367	197.125	5.2035	0.3894	0.248	0.9827	0.0615	6.244	174.645	6.5114
non-JK 968	12.36	9.57	1.292	90.2123	37.5245	0.8051	175.584	39.1837	146.668	36.9438	83.8268	39.1303	61.8849	14.2883	4.0737	2.609	37.4272	11.7537	20.7961	2.7621	139.642	45.9596	175.636	39.0792	147.907	36.9329	176.903	4.1613	0.4348	0.2347	0.9825	0.0551	6.116	217.512	4.6917	0.4165	0.2347	0.9841	0.0551	6.1013	179.664	4.4463	0.4103	0.2346	0.982	0.055	6.1165	126.661	5.2587
non-JK 968	9.25	8.97	1.0302	64.6128	31.0948	0.8398	179.727	46.4691	153.223	48.4396	103.965	48.8989	64.0614	18.0809	3.9507	2.9976	33.4622	8.9201	20.7205	3.696	130.341	57.9277	179.781	46.4203	154.533	48.1264	209.585	4.9221	0.4151	0.2459	0.9833	0.0604	6.1921	251.712	5.3569	0.3959	0.2458	0.9837	0.0604	6.1916	209.601	5.1307	0.3946	0.2458	0.9831	0.0604	6.1858	168.501	5.7893
non-JK 968	8.81	8.38	1.0505	58.8453	29.6084	0.8435	178.558	51.1747	160.196	49.3633	115.084	43.8356	65.9335	19.0864	2.0795	2.1401	26.3842	6.9246	21.6104	3.0677	97.5836	34.1255	178.597	51.1241	160.449	49.0889	185.508	4.9844	0.3752	0.2003	0.9849	0.0401	6.6145	209.082	5.1793	0.3783	0.2009	0.9858	0.0404	6.5911	190.889	5.2045	0.3592	0.2003	0.9845	0.0401	6.5972	139.097	5.5043
non-JK 968	11.6	7.79	1.4891	67.3131	32.5282	0.7994	187.271	41.5951	165.699	45.1152	109.127	48.5765	68.339	16.4685	3.3708	2.1597	32.2015	9.0623	22.0504	3.6723	113.108	46.044	187.361	41.5231	165.648	43.9524	255.552	4.8354	0.4407	0.2505	0.9809	0.0627	6.1442	296.493	5.1967	0.4231	0.2505	0.9815	0.0627	6.1015	258.74	5.0343	0.4192	0.2504	0.9809	0.0627	6.1619	185.637	5.2969
non-JK 968	9.26	9.01	1.0287	64.9799	31.5533	0.8202	173.806	36.9379	148.562	35.2375	94.1296	33.0307	62.3739	13.5645	3.3697	2.0879	32.1194	7.9184	20.6894	2.9826	119.615	32.4721	173.853	36.8689	149.895	34.9388	195.13	4.1596	0.4426	0.2411	0.9809	0.0581	6.0786	229.122	4.4587	0.4401	0.2412	0.9828	0.0582	6.0857	195.485	4.28	0.433	0.2411	0.9807	0.0581	6.0745	145.038	4.6691
non-JK 968	11.09	8.3	1.3367	70.5439	32.8463	0.8217	177.304	35.2813	146.969	37.8645	95.8214	42.3187	62.295	13.9806	5.4659	3.4605	34.6214	10.047	20.2628	6.4951	134.929	56.0056	177.379	35.1864	149.318	37.5107	244.753	4.484	0.4592	0.2304	0.9761	0.0531	6.1832	285.004	4.9035	0.4458	0.2304	0.9786	0.0531	6.1586	243.889	4.6341	0.4401	0.2303	0.9757	0.0531	6.1708	195.965	5.0458
non-JK 968	11.26	7.79	1.4457	66.6008	32.0492	0.8148	186.506	38.3729	159.946	42.1037	100.161	52.9418	66.6841	15.3544	4.3256	2.8254	36.0391	12.7368	21.5306	5.0634	131.058	60.6795	186.567	38.2896	160.572	41.6318	287.574	4.8976	0.4606	0.2359	0.9763	0.0556	6.1485	337.852	5.3838	0.4444	0.2358	0.9776	0.0556	6.1123	289.805	5.0616	0.4446	0.2358	0.9761	0.0556	6.1541	220.777	5.9064
non-JK 968	9.82	9.06	1.083	71.2235	32.2887	0.8585	172.64	47.6223	150.127	51.1529	109.551	49.2739	62.6549	19.0523	4.7275	3.8327	26.0668	6.9242	20.2884	8.1347	106.759	48.7215	172.669	47.5962	151.912	49.8348	177.339	4.3304	0.4262	0.1985	0.9846	0.0394	6.567	214.764	4.702	0.4212	0.1985	0.9839	0.0394	6.5459	175.926	4.6137	0.4124	0.1985	0.9847	0.0394	6.5839	150.275	5.1773
non-JK 968	9.03	8.84	1.0213	63.6171	30.9957	0.8321	183.104	37.7075	156.695	37.462	101.946	36.5558	65.5137	14.2146	3.5472	2.5479	32.1799	6.5468	20.3153	2.0524	116.759	32.0489	183.113	37.6881	158.347	37.0434	155.105	4.6609	0.3858	0.2295	0.9861	0.0527	6.1652	195.615	5.0985	0.3853	0.2295	0.9863	0.0527	6.11	155.726	4.8943	0.3777	0.2294	0.9859	0.0526	6.1777	115.979	5.4606
non-JK 968	11.65	7.99	1.4577	71.1944	33.982	0.7747	199.814	36.0817	168.789	37.6248	110.783	43.0512	70.4408	13.8607	4.3907	2.9031	34.955	10.3451	19.8964	3.3216	120.922	45.7055	199.859	36.019	171.188	37.2892	261.352	5.2764	0.4136	0.2349	0.9798	0.0552	6.1612	323.257	5.7948	0.4041	0.2352	0.9806	0.0553	6.05	257.51	5.4758	0.393	0.2348	0.9796	0.0551	6.1633	191.168	5.8462
non-JK 968	11.85	7.87	1.5054	69.897	33.226	0.7956	180.188	30.6584	149.784	25.676	82.38	29.0642	63.3241	10.0474	4.1608	2.4764	38.9444	11.7029	20.7656	2.295	137.736	36.7637	180.238	30.5454	151.185	26.0283	204.907	4.7708	0.421	0.2468	0.9789	0.0609	5.7316	258.443	5.2192	0.4134	0.247	0.9812	0.061	5.7636	204.784	4.9499	0.3985	0.2468	0.9785	0.0609	5.7059	140.819	5.5248
non-JK 968	9.99	8	1.2487	60.7024	30.3474	0.8283	169.461	44.3112	144.473	48.8946	96.498	51.9968	60.6679	18.0393	4.829	3.157	32.4499	9.2893	21.028	4.6856	133.154	61.1523	169.574	44.2913	145.582	47.919	232.101	4.7545	0.4486	0.2609	0.9802	0.068	6.0712	275.744	5.1342	0.4264	0.2608	0.9806	0.068	6.0737	230.729	4.9383	0.4255	0.2608	0.9803	0.068	6.0693	181.473	5.4869
non-JK 968	12.19	8.64	1.4118	77.0637	35.2701	0.7785	180.736	41.5009	160.374	44.2192	109.519	46.9261	66.292	16.2785	3.478	2.7814	30.987	9.5418	22.1664	3.37	113.031	51.8065	180.791	41.4477	160.181	43.5374	216.023	4.4905	0.4609	0.2648	0.9833	0.0701	6.116	242.747	4.7613	0.4441	0.2649	0.9843	0.0702	6.0736	221.086	4.6821	0.4429	0.2648	0.9831	0.0701	6.1287	164.115	4.9009
non-JK 968	10.57	9.97	1.0605	84.3358	36.6694	0.7882	182.875	38.6531	158.568	41.9689	106.325	49.052	65.9852	15.3867	3.6276	2.6364	34.1453	11.548	21.7045	3.4272	126.9	61.4404	182.96	38.5754	158.857	41.7341	198.445	3.8525	0.5056	0.2875	0.9847	0.0827	5.9255	221.333	4.1547	0.4959	0.2876	0.9862	0.0827	5.8668	203.411	4.0127	0.486	0.2875	0.9843	0.0827	5.9227	155.19	4.3747
non-JK 968	11.68	8.19	1.426	76.057	34.2505	0.8147	185.98	32.7634	159.217	29.5104	103.375	30.2628	66.5969	11.3042	3.3464	2.0244	32.5653	9.5368	20.3702	2.0287	113.571	30.0728	185.996	32.73	160.856	29.6755	240.93	4.637	0.4347	0.2118	0.9765	0.0449	5.9839	291.39	5.0879	0.4257	0.2119	0.9785	0.0449	5.9967	242.532	4.7381	0.4239	0.2117	0.9759	0.0448	5.9841	155.485	4.7747
non-JK 968	12.32	7.97	1.5464	73.5894	34.4234	0.7804	190.59	42.9022	163.329	43.9086	106.777	50.6485	68.0112	16.2785	4.2262	2.4595	33.2288	11.6992	20.5285	3.4102	119.004	51.0084	190.61	42.8775	164.894	43.6108	223.954	4.4109	0.4685	0.2709	0.9836	0.0734	6.0371	263.76	4.8992	0.4555	0.2709	0.9847	0.0734	6.0225	222.832	4.5323	0.4592	0.2708	0.9835	0.0734	6.0347	174.272	4.916
non-JK 968	9.85	7.96	1.2378	59.0343	31.7927	0.7339	153.65	35.766	127.927	33.0222	73.4795	29.8415	54.5685	12.9229	3.9879	2.754	32.7969	8.9921	20.4909	3.5498	134.34	34.2244	153.678	35.7249	129.41	32.7491	203.658	4.1493	0.4981	0.2728	0.9755	0.0744	5.8193	248.508	4.6374	0.4893	0.2727	0.9782	0.0744	5.8826	203.704	4.3748	0.4833	0.2727	0.9752	0.0744	5.8231	151.031	5.0184
non-JK 968	12.02	8.81	1.3654	78.2085	35.9269	0.7614	176.403	44.7767	152.447	46.5795	107.402	49.8066	63.6672	17.3915	4.0268	3.0863	29.8247	9.8492	20.6183	2.9419	117.52	56.8654	176.423	44.7566	153.742	46.3654	232.407	4.7397	0.4421	0.2568	0.9812	0.066	6.1904	279.94	5.3624	0.4131	0.2568	0.9814	0.0659	6.1613	233.078	5.0517	0.4211	0.2568	0.981	0.0659	6.1923	176.742	5.5847
non-JK 968	10.12	9.58	1.0562	75.5482	33.3288	0.8547	180.97	44.4683	157.722	46.3628	111.608	47.783	65.5679	17.3325	3.6805	2.8744	29.6	9.2959	20.8426	3.2258	112.641	52.9835	180.983	44.4543	158.831	45.9104	186.276	4.4424	0.4122	0.2214	0.9847	0.049	6.3996	217.649	4.8765	0.3948	0.2214	0.9851	0.049	6.3884	188.245	4.722	0.3885	0.2213	0.9844	0.049	6.3988	147.875	5.1963
non-JK 968	9.78	8.23	1.1891	61.9271	30.8759	0.8163	176.591	43.1533	150.926	43.8576	101.313	47.4211	63.2969	16.4214	4.3051	2.2971	29.6635	8.6602	20.0229	3.4015	114.78	43.8069	176.631	43.1202	152.942	43.5599	242.069	5.0004	0.4219	0.2379	0.9791	0.0566	6.1828	283.436	5.4128	0.4062	0.2379	0.9803	0.0566	6.1419	242.336	5.2025	0.4007	0.2378	0.9787	0.0566	6.1881	183.929	5.6848
non-JK 968	12.82	8.07	1.5887	76.5658	36.1253	0.7373	192.942	36.2234	167.775	38.354	105.478	47.6575	69.4821	14.0641	3.0123	2.0558	35.2309	11.9531	21.5466	4.2984	120.129	48.4248	192.973	36.185	168.168	37.9074	293.299	5.0299	0.441	0.2565	0.9777	0.0658	6.0352	343.855	5.3494	0.4424	0.2566	0.9791	0.0659	5.973	293.861	5.1804	0.4258	0.2565	0.9776	0.0658	6.0428	220.602	5.4846
non-JK 968	9.18	7.12	1.2895	48.5859	27.3454	0.8165	171.843	48.3384	150.209	51.5889	99.0049	48.9946	62.3805	19.1615	3.6611	2.7882	33.1392	8.4101	22.2496	4.1213	128.923	56.2765	171.941	48.3131	150.057	50.3868	291.645	5.2295	0.4361	0.2524	0.9766	0.0637	6.1665	323.072	5.5928	0.4139	0.2524	0.9783	0.0637	6.1422	299.021	5.4225	0.4168	0.2524	0.9764	0.0637	6.1837	219.637	5.599
non-JK 968	10.92	8.47	1.29	69.7407	32.6975	0.8197	183.04	33.66	156.41	38.7598	105.82	43.3567	65.5117	14.0198	5.0788	3.6664	33.0331	11.0333	20.9328	4.7384	122.963	57.143	183.12	33.575	157.808	37.5767	271.06	4.8628	0.45	0.2411	0.9763	0.0581	6.1348	308.777	5.1053	0.4455	0.2412	0.9783	0.0582	6.0335	272.145	5.0054	0.4339	0.241	0.9762	0.0581	6.1491	212.467	5.326
non-JK 968	11.44	7.82	1.4643	70.304	33.2721	0.798	189.155	37.9566	162.734	40.387	104.682	51.784	67.7745	14.8867	3.8766	2.3999	33.6205	12.3548	20.9303	4.5218	120.88	54.4988	189.215	37.8805	163.921	40.1366	267.02	4.7985	0.4408	0.2151	0.9774	0.0463	6.2586	305.704	5.177	0.4311	0.2151	0.9791	0.0463	6.2422	268.926	4.9293	0.4262	0.215	0.9771	0.0462	6.2643	206.316	5.4645
non-JK 968	11.73	7.15	1.6408	61.6073	31.8508	0.7631	184.579	33.7788	158.107	31.306	101.272	30.983	66.1132	11.949	3.0675	1.8125	33.0737	9.4571	20.5806	3.6562	115.576	30.4531	184.595	33.7429	159.541	31.202	238.124	4.6179	0.468	0.2781	0.9799	0.0773	5.7192	287.324	5.0665	0.4667	0.2782	0.9816	0.0774	5.6969	236.81	4.7265	0.461	0.2781	0.9797	0.0773	5.7123	167.888	4.8821
non-JK 968	11.51	8.47	1.36	72.1248	34.4029	0.7658	175.771	43.2961	153.063	47.7276	106.537	51.3789	63.7867	17.5419	4.6554	3.2034	30.0954	11.2953	21.4163	4.6027	116.428	58.6875	175.849	43.2567	153.906	46.4967	237.435	4.4956	0.472	0.2558	0.9808	0.0654	6.1493	264.432	4.9496	0.4617	0.2558	0.9821	0.0654	6.1202	243.118	4.7268	0.4664	0.2558	0.9805	0.0654	6.1609	197.401	5.2328
non-JK 968	11.44	8.44	1.3552	72.3283	33.7666	0.7972	175.954	36.2788	148.897	35.1249	93.3967	33.8818	62.6737	13.3794	3.782	2.4504	32.9193	6.6773	20.2791	2.2119	122.899	31.4582	175.969	36.2504	150.656	34.8933	183.396	4.4303	0.4335	0.2748	0.9833	0.0755	5.883	230.137	4.9887	0.4246	0.2748	0.9841	0.0755	5.89	183.349	4.664	0.4216	0.2748	0.983	0.0755	5.8842	130.11	5.099
non-JK 968	8.59	8.34	1.0298	55.5673	29.7487	0.789	167.453	49.6854	140.821	51.2811	94.114	47.9284	59.4168	19.3133	5.3007	3.9321	28.9548	7.4289	19.1759	3.7844	120.65	42.603	167.474	49.674	143.399	50.0908	195.846	4.7723	0.417	0.2632	0.9834	0.0693	6.2122	237.619	5.2343	0.4002	0.2632	0.9838	0.0693	6.2296	193.558	5.0113	0.3988	0.2632	0.9834	0.0693	6.2074	161.404	5.6289
non-JK 968	9.91	8.21	1.2062	61.7491	31.194	0.7974	159.553	32.5561	137.646	29.0746	84.0409	26.7762	57.987	11.3741	2.2509	1.4414	31.563	7.4252	21.4163	1.8825	121.632	26.9325	159.557	32.5464	138.084	29.3478	180.668	4.4439	0.4169	0.2376	0.9784	0.0565	5.9221	213.064	4.7995	0.3997	0.2375	0.9807	0.0564	6.0032	181.484	4.6513	0.3969	0.2376	0.9781	0.0564	5.8974	141.576	5.4209
non-JK 968	8.91	8.71	1.0233	60.9205	30.8263	0.8056	179.234	43.8914	158.846	46.8168	113.125	47.2238	65.7593	17.42	3.0595	2.4062	26.9411	6.0927	21.0862	5.9837	101.882	41.2809	179.251	43.8759	159.691	45.7953	204.019	4.2179	0.4512	0.2376	0.9838	0.0564	6.3084	237.518	4.5164	0.4358	0.2376	0.984	0.0565	6.2538	201.408	4.3976	0.4302	0.2375	0.9841	0.0564	6.3267	169.16	4.8312
non-JK 968	11.9	8.3	1.4325	71.8159	34.5637	0.7554	193.323	37.2165	170.456	40.0533	111.702	48.2349	70.2769	14.6319	3.1444	2.1117	33.6379	10.9048	22.182	5.0651	114.53	49.8892	193.398	37.1435	170.452	39.4898	240.54	4.548	0.4678	0.2749	0.9829	0.0755	5.9658	281.109	4.8698	0.465	0.2749	0.9836	0.0756	5.9043	241.199	4.6903	0.4543	0.2748	0.9829	0.0755	5.9659	182.389	4.9279
non-JK 968	9.14	8.56	1.0677	61.4874	31.4746	0.78	169.635	50.311	148.382	52.611	101.726	49.8606	61.7491	19.7228	4.1279	3.2364	27.771	6.2518	21.0133	5.766	110.961	42.3597	169.686	50.2799	149.413	51.3199	192.295	4.4779	0.4323	0.2401	0.9844	0.0576	6.3428	216.386	4.6366	0.4247	0.24	0.9851	0.0576	6.3598	193.819	4.6766	0.4187	0.2401	0.9844	0.0576	6.3433	157.579	5.0644
non-JK 968	11.77	7.87	1.4946	68.4906	32.9079	0.7948	169.823	27.898	140.504	25.4069	77.0955	30.6448	59.7858	9.7359	4.3827	2.8809	37.3009	11.3407	20.676	1.9494	139.858	41.743	169.834	27.8749	141.978	25.26	226.412	4.2078	0.4749	0.2565	0.9742	0.0658	5.6807	273.426	4.596	0.4751	0.2566	0.9779	0.0658	5.7069	225.244	4.3308	0.4619	0.2564	0.9739	0.0658	5.6765	165.907	4.983
non-JK 968	13.63	7.87	1.7312	76.8638	38.1282	0.6644	179.047	37.5064	150.517	35.7517	90.0615	40.6242	63.392	13.5533	4.1523	2.6804	36.0467	12.5751	21.0019	4.8841	131.943	49.7021	179.131	37.4492	151.931	35.6867	267.018	4.8044	0.4593	0.2769	0.9763	0.0767	5.8794	309.112	5.2561	0.4438	0.2769	0.9795	0.0767	5.8744	269.385	5.019	0.437	0.2768	0.9757	0.0766	5.8743	207.024	5.7105
non-JK 968	12.34	8.25	1.4954	73.5857	36.1082	0.7092	166.169	36.3341	142.093	34.9395	83.3599	37.8152	59.7783	13.3808	2.7841	1.9923	34.3314	9.2555	21.5543	2.3733	132.092	45.2723	166.205	36.2758	142.531	35.0272	199.793	4.2003	0.4732	0.2792	0.9802	0.0779	5.8533	236.059	4.6252	0.4551	0.2792	0.9821	0.078	5.874	202.244	4.3667	0.4527	0.2792	0.9798	0.0779	5.8372	149.405	5.1143
non-JK 968	11.78	7.16	1.6455	69.9261	33.202	0.7971	173.424	31.5753	150.348	35.1989	92.8383	51.5118	62.8704	12.8855	4.1449	2.2128	37.1299	16.3582	23.5519	4.9336	139.165	72.671	173.636	31.5459	149.447	34.7865	278.254	4.8018	0.4279	0.1972	0.9698	0.0389	6.29	304.393	5.2228	0.4025	0.1975	0.9733	0.039	6.1548	286.099	5.0211	0.4013	0.1971	0.9694	0.0389	6.2797	222.811	5.6104
non-JK 968	12.1	7.71	1.5694	72.5609	34.4029	0.7704	186.184	38.6266	165.997	42.6336	109.1	51.9326	68.3431	15.5685	3.3709	2.0876	34.024	12.1836	23.4213	5.4055	119.775	59.8653	186.348	38.507	164.963	42.0645	273.851	5.0493	0.4388	0.2383	0.9786	0.0568	6.1372	299.851	5.3241	0.4291	0.2383	0.9802	0.0568	6.0953	281.104	5.1968	0.4308	0.2382	0.9784	0.0568	6.1482	220.046	5.6113
non-JK 968	9.4	8.72	1.0777	66.3464	31.3428	0.8487	177.168	46.8735	161.5	44.9583	120.116	42.7885	66.3893	17.1381	1.2927	1.0559	23.6898	6.6842	22.0805	2.7412	85.4769	28.572	177.211	46.8164	161.462	44.9987	198.43	5.2154	0.3693	0.1871	0.9827	0.035	6.5662	228.056	5.4318	0.3628	0.1871	0.983	0.035	6.6129	200.018	5.3249	0.3606	0.1871	0.9826	0.035	6.5552	153.074	5.7525
non-JK 968	12.4	8.16	1.5202	76.1806	39.023	0.6287	159.787	40.2667	139.744	38.9864	99.3909	45.7871	58.7209	14.8284	3.7986	2.8789	26.9956	13.1615	22.733	10.6818	109.039	61.6704	160.114	40.1663	140.519	39.2948	281.295	4.584	0.507	0.2843	0.9729	0.0808	5.8143	297.625	4.9123	0.4868	0.2842	0.9769	0.0807	5.8765	285.331	4.7468	0.4834	0.2843	0.9722	0.0808	5.8079	258.494	5.1786
non-JK 968	10.64	9.31	1.1423	76.1152	35.0221	0.7798	171.709	45.7853	151.773	44.6182	105.905	44.1896	63.0425	17.1286	1.967	1.5054	26.8624	7.5121	21.0305	2.8327	102.96	34.9878	171.74	45.7602	152.504	44.5814	163.832	3.7894	0.4823	0.26	0.9864	0.0676	6.1923	187.621	4.1417	0.4734	0.26	0.9872	0.0676	6.1987	166.068	3.9476	0.4717	0.26	0.9861	0.0676	6.1913	128.505	4.3266
non-JK 968	11.57	8.52	1.3587	74.7087	33.6348	0.8299	167.269	37.9577	145.786	38.415	92.6128	44.1342	60.9815	14.4745	2.7644	2.0964	31.119	9.6534	21.6209	2.5544	120.007	47.0689	167.305	37.9081	146.076	38.3467	184.219	4.1266	0.4723	0.2396	0.9819	0.0574	6.1295	215.704	4.5968	0.457	0.2395	0.9829	0.0573	6.156	188.29	4.3636	0.4615	0.2395	0.9814	0.0573	6.1381	140.981	5.0096
non-JK 968	13.55	8.55	1.5842	85.1862	37.8016	0.7491	176.448	41.5676	154.022	43.4595	101.626	52.4917	64.1113	16.2761	2.7406	2.0696	31.4529	11.2257	21.5067	3.7977	120.407	56.9855	176.491	41.5374	154.429	43.4711	252.452	4.6559	0.4402	0.2602	0.9792	0.0677	6.1114	285.947	5.1427	0.4179	0.2602	0.9806	0.0677	6.0906	256.765	4.9221	0.4239	0.2602	0.9788	0.0677	6.0987	206.765	5.7938
non-JK 968	9.44	7.55	1.2507	55.9852	30.3764	0.7624	173.643	44.1413	157.062	46.4959	117.205	52.3074	64.8553	17.3178	2.2343	1.7647	24.1018	8.8051	21.9037	4.7971	93.8461	50.6412	173.698	44.1084	157.263	46.2805	293.637	5.1853	0.4492	0.2834	0.9779	0.0803	6.0483	325.3	5.6016	0.4337	0.2834	0.9787	0.0803	5.9829	298.749	5.4522	0.427	0.2834	0.9775	0.0803	6.0425	236.538	5.8038
non-JK 968	11.09	8.04	1.3789	66.8079	32.3673	0.8014	185.476	35.3135	157.426	36.6836	98.5835	45.4965	65.9122	13.5931	3.596	2.8465	36.987	12.3522	21.0205	1.5219	134.626	57.3344	185.48	35.3074	158.258	36.8108	225.148	4.8001	0.4346	0.2464	0.9805	0.0607	6.0644	273.637	5.3109	0.4155	0.2463	0.9817	0.0607	6.0332	225.965	5.0239	0.4088	0.2463	0.9802	0.0607	6.049	167.86	5.6489
non-JK 968	10.57	8.35	1.2669	70.3404	33.3082	0.7967	176.237	33.0455	154.567	33.0584	101.575	35.7961	64.3821	12.4243	2.3311	1.7615	30.6476	8.3247	21.519	2.7047	110.513	34.4778	176.258	32.9961	155.003	32.7737	189.299	4.2725	0.4339	0.2558	0.9827	0.0654	5.9706	227.285	4.6667	0.4219	0.2559	0.9834	0.0655	5.9383	191.164	4.4727	0.4149	0.2558	0.9825	0.0654	5.9722	133.188	4.879
non-JK 968	9.55	9.22	1.0359	65.6668	33.3954	0.7399	176.628	29.0074	154.493	26.5873	105.116	30.0198	64.534	10.1767	2.3313	1.4841	28.8141	9.2796	20.9402	2.3247	103.709	34.1858	176.656	28.9403	155.486	26.8481	246.489	4.9611	0.433	0.2556	0.9764	0.0653	5.7442	275.253	5.1917	0.4244	0.2556	0.9794	0.0653	5.7805	248.939	5.105	0.4165	0.2556	0.9759	0.0653	5.7319	195.337	5.6868
non-JK 968	12.36	7.03	1.759	65.9975	33.5031	0.7389	173.601	35.6126	149.856	34.0216	97.6179	35.3784	62.7808	13.0008	2.5401	1.5711	30.7167	7.8256	20.6463	1.7212	114.48	32.4139	173.603	35.608	150.999	34.1675	240.45	5.2996	0.3965	0.2339	0.9764	0.0547	6.0719	286.194	5.6749	0.3863	0.2339	0.978	0.0547	6.1053	239.082	5.4417	0.3821	0.2339	0.9762	0.0547	6.0589	180.003	5.9085
non-JK 968	11.51	6.43	1.7895	59.6957	30.939	0.7837	180.847	38.083	159.44	41.3281	96.8804	54.1857	65.977	15.211	2.2612	1.5566	36.0228	12.4388	23.0032	4.0955	130.589	60.6204	180.939	38.026	158.352	41.2104	308.497	5.5769	0.3792	0.1889	0.9712	0.0357	6.3996	349.646	5.8882	0.3629	0.1888	0.9726	0.0357	6.3891	314.886	5.7792	0.3617	0.1888	0.9709	0.0357	6.4037	240.756	6.6861
non-JK 968	9.06	8.89	1.019	65.7358	30.91	0.8646	170.819	28.8577	148.956	24.8451	84.3124	39.0146	62.2911	9.5352	4.1669	2.9186	37.5116	16.8244	23.9362	4.6412	133.845	63.0787	171.03	28.6087	147.605	24.7599	207.325	4.3451	0.417	0.1833	0.973	0.0336	5.9862	224.307	4.5785	0.4072	0.1831	0.9782	0.0335	6.093	214.362	4.5284	0.3977	0.1831	0.9726	0.0335	5.991	176.011	5.5965
non-JK 968	12.61	8.27	1.5243	78.6119	35.212	0.7967	175.585	36.7206	151.57	34.9661	82.3943	36.4411	63.2102	13.3931	2.0765	1.5469	38.9575	9.4871	22.3969	1.9123	139.028	40.2685	175.616	36.6699	150.856	34.9322	214.829	4.2798	0.4606	0.2646	0.9801	0.07	5.9171	252.635	4.5976	0.461	0.2648	0.9822	0.0701	5.9245	219.391	4.3967	0.4544	0.2646	0.9799	0.07	5.9047	150.094	5.0778
non-JK 968	11.29	7.18	1.5738	59.2306	30.9751	0.7758	147.103	31.0288	127.727	31.8519	72.8032	37.6055	53.9132	12.0872	2.6043	2.0097	32.4173	9.8222	22.5005	2.6507	134.506	48.1592	147.136	30.9899	127.154	31.5629	233.255	4.1793	0.4992	0.2893	0.9715	0.0837	5.6262	268.436	4.5327	0.479	0.2891	0.9742	0.0836	5.654	234.713	4.3339	0.4826	0.2892	0.9716	0.0836	5.6319	174.791	4.9414
non-JK 968	10.36	7.42	1.3959	63.9696	31.2727	0.822	169.498	31.181	146.129	30.1102	89.3591	35.3485	61.3594	11.4696	2.6862	2.0724	32.8194	11.5601	21.2677	2.9564	121.561	41.1744	169.502	31.172	146.637	29.8303	173.999	3.8146	0.4588	0.2429	0.9815	0.059	5.9073	216.25	4.1782	0.4486	0.2429	0.9823	0.059	5.9144	170.818	3.9294	0.4453	0.2428	0.9818	0.059	5.9074	129.68	4.6415
non-JK 968	12.96	8.63	1.5015	77.5906	39.3667	0.6292	174.508	38.9703	153.335	40.9303	108.137	47.5172	63.8467	15.2075	3.0384	2.5924	30.2401	11.797	22.3268	8.185	115.719	60.9316	174.701	38.8256	153.624	40.9607	285.786	4.48	0.5308	0.3366	0.9778	0.1133	5.6287	311.887	4.7926	0.5129	0.3366	0.9802	0.1133	5.5654	289.652	4.5982	0.5167	0.3366	0.9774	0.1133	5.6292	242.481	5.0275
non-JK 968	13.21	7.96	1.6596	77.6161	36.5837	0.7288	173.981	36.7073	151.141	32.8488	99.5644	30.2094	63.2001	12.6803	2.5546	1.7123	30.1213	8.8635	21.0298	2.5683	109.395	29.8285	174.018	36.65	152.091	33.0397	226.862	4.8131	0.437	0.2562	0.9786	0.0656	5.9051	258.703	5.1352	0.4324	0.2562	0.9812	0.0656	5.9734	229.798	4.9525	0.4312	0.2561	0.9781	0.0656	5.8944	176.604	5.4263
non-JK 968	11.29	8.57	1.3179	70.8092	34.4269	0.7508	183.636	39.0129	165.416	38.158	119.001	38.4625	68.152	14.2431	1.6349	1.2855	26.4704	7.5478	21.6747	2.712	92.195	30.9044	183.655	38.983	165.567	38.0361	220.812	4.3178	0.4968	0.3057	0.984	0.0935	5.769	253.959	4.6853	0.4828	0.3057	0.9847	0.0935	5.8026	222.477	4.4612	0.4865	0.3057	0.9839	0.0935	5.7772	165.749	4.6542
non-JK 968	11.59	8.93	1.2976	82.4532	35.7115	0.8125	170.191	34.4095	147.756	33.8464	92.3816	38.6178	61.8439	12.8792	2.5001	1.8794	32.046	9.6906	21.4794	2.9654	119.82	41.1509	170.216	34.369	148.144	33.8315	171.001	3.5697	0.5202	0.2903	0.9841	0.0842	5.7971	204.194	4.0084	0.5047	0.2902	0.9852	0.0842	5.8008	173.094	3.7697	0.5086	0.2902	0.9839	0.0842	5.7917	129.362	4.4142
non-JK 968	12.74	7.52	1.694	71.7141	34.5517	0.7549	178.02	37.3557	151.987	37.4372	93.4758	43.6541	63.6772	14.1057	2.9486	1.9371	35.1415	10.2999	21.2947	5.8571	130.774	49.7293	178.064	37.311	152.769	37.6227	226.369	4.3571	0.4866	0.2841	0.9806	0.0807	5.8293	270.959	4.8758	0.4759	0.284	0.9821	0.0807	5.87	227.17	4.5417	0.4777	0.2841	0.9803	0.0807	5.8204	176.89	5.1145
non-JK 968	12.21	7.76	1.5724	73.1315	34.6388	0.7659	170.183	35.3879	148.623	35.0239	94.049	36.5203	62.0682	13.3229	2.7072	2.0473	31.5857	8.7147	21.6855	2.2417	116.876	36.2824	170.2	35.3594	148.844	34.656	195.889	4.4164	0.4307	0.2537	0.9811	0.0644	6.0181	232.756	4.899	0.4118	0.2537	0.9822	0.0644	5.9884	199.081	4.6756	0.412	0.2536	0.9808	0.0643	6.0208	144.996	5.3647
non-JK 968	13.56	9.27	1.4636	88.1953	40.2835	0.683	190.1	35.4309	168.125	38.6201	115.597	54.2154	69.4758	14.1103	3.0052	2.3401	31.5903	14.7905	22.8703	9.0254	110.606	60.928	190.39	35.2165	168.27	38.5074	252.703	4.3894	0.4811	0.3029	0.9822	0.0918	5.7882	273.524	4.7656	0.4592	0.3029	0.9841	0.0917	5.745	257.889	4.5949	0.459	0.3029	0.9818	0.0917	5.7855	222.008	5.141
non-JK 968	13.11	8.07	1.6254	74.1672	36.476	0.7005	174.958	29.6963	151.892	28.2693	90.7247	32.716	63.4748	10.6241	2.8917	2.0915	34.8906	11.0149	22.0919	2.4679	123.147	39.0904	175.02	29.5893	151.81	27.959	240.095	4.3004	0.498	0.3136	0.9784	0.0983	5.4708	272.363	4.6807	0.4838	0.3137	0.9813	0.0984	5.4903	245.121	4.4667	0.4789	0.3135	0.9781	0.0983	5.4713	173.438	4.7831
non-JK 968	13.24	8.25	1.6045	82.0898	37.6082	0.7293	179.458	33.8504	158.533	33.9506	95.6683	38.8423	65.6818	12.5708	2.1957	1.4762	35.6925	10.5693	24.1664	9.1289	121.973	42.1139	179.836	33.5788	157.622	33.4373	255.238	4.3755	0.4686	0.2526	0.9773	0.0638	5.9712	282.704	4.6809	0.4562	0.2527	0.98	0.0639	5.9643	261.611	4.5363	0.4549	0.2525	0.9771	0.0638	5.9782	197.88	4.9244
non-JK 968	13.21	7.79	1.6957	78.2702	37.4303	0.702	178.888	29.9463	156.635	29.8402	96.1442	34.2116	65.1572	11.1605	2.2189	1.6297	34.3692	10.0436	22.1421	2.77	119.518	37.6485	178.919	29.92	156.393	29.4546	248.454	4.4827	0.4574	0.2338	0.9759	0.0547	5.9409	288.121	4.8501	0.4492	0.234	0.978	0.0548	5.9108	251.314	4.6146	0.4419	0.2337	0.9758	0.0546	5.9469	185.351	5.1002
non-JK 968	12.87	7.28	1.7674	71.1254	34.5396	0.7492	170.305	43.4036	150.856	46.2707	109.063	52.0763	62.7493	17.1681	3.4376	2.5318	27.0193	11.1951	22.5181	8.5843	107.298	59.4031	170.63	43.2651	151.366	45.7169	284.857	4.939	0.4543	0.2357	0.9755	0.0555	6.2541	303.397	5.2891	0.431	0.2355	0.9776	0.0555	6.22	288.497	5.0765	0.4402	0.2355	0.9752	0.0555	6.273	260.439	5.5467
non-JK 968	12.91	7.93	1.6282	78.2557	36.4143	0.7416	171.525	30.5283	145.949	31.4241	91.284	48.0036	61.568	11.707	4.4035	2.4008	34.7488	17.086	22.2502	8.2056	131.822	68.772	171.723	30.3589	146.552	31.2701	258.81	4.3743	0.4879	0.2395	0.9727	0.0574	5.9276	277.45	4.7999	0.4585	0.2391	0.9776	0.0572	5.9396	262.059	4.5365	0.4647	0.2392	0.9722	0.0572	5.9393	236.224	5.1949
non-JK 968	12.28	7.96	1.5426	74.08	35.5882	0.735	160.501	39.6816	136.938	36.841	84.3916	33.1372	57.7768	14.3248	2.9662	2.0064	31.2079	8.574	20.835	2.93	123.163	33.2052	160.551	39.6069	137.987	36.7198	196.497	4.5148	0.4326	0.2359	0.9784	0.0557	6.1533	233.501	4.9957	0.4292	0.2359	0.9804	0.0556	6.2178	198.23	4.7068	0.4331	0.2359	0.978	0.0557	6.1404	155.079	5.3613
non-JK 968	12.23	7.64	1.6006	73.0697	34.0401	0.7924	170.704	40.4459	146.222	40.3594	94.3307	45.3823	61.3575	15.3245	2.9551	2.1013	33.0029	10.8508	21.0032	2.4661	129.354	54.7329	170.709	40.4381	146.955	40.633	221.309	4.7199	0.4103	0.2147	0.978	0.0461	6.2537	262.332	5.3498	0.3785	0.2146	0.9793	0.046	6.2837	223.678	4.9967	0.3861	0.2146	0.9775	0.0461	6.2497	171.462	5.7999
non-JK 968	12.19	7.87	1.5484	69.6535	34.461	0.7371	170.517	31.4237	148.21	30.7484	91.4692	35.0691	62.0326	11.6542	2.814	1.9509	32.7692	9.744	21.8664	3.0782	120.264	39.8667	170.551	31.3608	148.41	30.5676	239.073	4.4629	0.4568	0.2687	0.9765	0.0722	5.7739	275.668	4.874	0.442	0.2689	0.9789	0.0723	5.7253	243.716	4.6933	0.4335	0.2686	0.9761	0.0722	5.7773	171.567	5.213
non-JK 968	10.96	7.87	1.3938	65.674	31.8012	0.816	160.381	35.4391	136.582	36.3208	84.0368	42.2253	57.728	13.6619	3.8511	2.3873	33.1952	10.5241	22.2224	7.732	133.09	53.9128	160.598	35.3461	137.274	36.0886	264.083	4.7491	0.4486	0.2392	0.9706	0.0572	6.1141	287.75	5.0478	0.4261	0.2392	0.9749	0.0572	6.1163	269.656	4.9679	0.4225	0.2392	0.9699	0.0572	6.1016	221.077	5.7098
non-JK 968	12.79	8.51	1.5038	81.1267	36.4674	0.7666	174.157	39.6197	152.104	40.9352	100.257	50.1606	63.4008	15.374	2.4155	1.8067	31.2387	11.0164	21.6442	4.4785	119.879	55.2439	174.238	39.559	152.482	41.1708	243.5	4.6135	0.4574	0.2779	0.9796	0.0772	6.0094	275.886	5.0769	0.4345	0.2779	0.9811	0.0772	5.9827	248.939	4.8788	0.4365	0.2779	0.979	0.0772	6.0006	196.916	5.7006
non-JK 968	11.12	7.66	1.4527	64.0495	31.9791	0.787	174.77	36.1602	153.093	35.0335	101.444	35.6633	63.7887	13.4031	1.9491	1.4185	30.0183	7.2757	21.1917	2.3675	110.134	30.8647	174.778	36.1442	153.688	35.0328	201.129	4.6095	0.4224	0.2477	0.9815	0.0614	6.0484	243.964	5.0974	0.4086	0.2477	0.9821	0.0614	6.055	202.907	4.793	0.4046	0.2477	0.9812	0.0614	6.0403	135.005	5.0328
non-JK 968	11.93	6.98	1.7088	63.3409	32.169	0.7692	165.759	27.7868	140.413	23.9028	78.6262	27.377	59.3629	9.4553	2.7032	1.6603	35.8233	10.9875	21.4758	2.2224	133.404	38.0457	165.796	27.697	140.946	24.1074	235.011	4.4221	0.4754	0.2747	0.9736	0.0755	5.4368	273.452	4.7868	0.4647	0.2749	0.9777	0.0756	5.4988	238.107	4.6078	0.4513	0.2747	0.973	0.0754	5.4153	170.689	5.2346
non-JK 968	11.92	7.62	1.5635	68.6977	34.1018	0.7423	168.166	38.2648	147.375	36.0195	88.6846	33.9183	61.4268	13.7704	1.6598	1.4885	33.6164	7.9747	22.3726	2.4323	123.127	32.5426	168.22	38.1745	146.903	35.9622	219.205	4.9343	0.4136	0.2424	0.9783	0.0587	6.0921	254.945	5.2565	0.4043	0.2424	0.9802	0.0587	6.1709	224.128	5.0974	0.4006	0.2423	0.9779	0.0587	6.0835	153.6	5.5153
non-JK 968	12.83	7.19	1.7857	68.5342	34.1514	0.7384	173.804	29.5482	154.25	26.0031	95.9477	25.7124	64.0666	9.9538	1.5347	1.0807	33	9.6489	23.086	3.851	113.802	33.0581	173.936	29.3873	153.444	26.0131	295.727	4.7718	0.4806	0.2627	0.9713	0.069	5.6452	314.974	5.1458	0.465	0.2629	0.9762	0.0691	5.7022	308.09	4.936	0.4669	0.2626	0.9704	0.069	5.6481	217.507	4.8444
non-JK 968	12.19	7.79	1.5652	72.5245	34.0522	0.786	174.001	32.3373	145.725	29.9796	79.538	31.425	61.5233	11.5679	2.9344	1.6866	38.3906	8.5722	21.0367	1.7309	141.28	36.3811	174.025	32.2952	146.61	30.1822	217.728	4.5145	0.4294	0.2313	0.9764	0.0535	5.9825	267.477	4.8521	0.4286	0.2315	0.9788	0.0536	6.011	217.593	4.6061	0.4219	0.2313	0.9761	0.0535	5.9599	153.45	5.4587
non-JK 968	10.67	7.37	1.4483	58.0567	30.4055	0.7891	167.63	42.8714	146.198	42.9071	101.838	45.7216	61.1084	16.2905	2.7643	2.0036	29.3048	9.8477	21.3524	4.6181	117.859	56.6337	167.708	42.8148	146.826	43.1622	266.795	4.9556	0.462	0.2552	0.976	0.0651	6.0384	297.66	5.3267	0.4387	0.2551	0.9782	0.0651	6.0206	270.615	5.0854	0.4454	0.2551	0.9755	0.0651	6.0364	211.311	5.4978
non-JK 968	10.78	7.84	1.374	64.3439	32.4736	0.7668	163.633	38.6852	140.754	36.57	86.3824	35.7691	59.1483	14.2281	2.4528	1.7684	31.91	8.534	21.111	2.1415	123.74	35.6454	163.65	38.664	141.402	36.5866	191.646	4.0737	0.4991	0.3218	0.982	0.1035	5.6579	222.558	4.4621	0.4938	0.3218	0.9839	0.1035	5.6717	194.914	4.2167	0.495	0.3218	0.9815	0.1035	5.6381	141.01	4.6569
non-JK 968	11.51	9.31	1.2358	82.9402	35.5882	0.8229	165.75	41.618	144.587	41.4206	89.707	44.1876	60.4085	15.6364	2.575	1.8631	31.8635	9.5843	21.8797	3.2306	122.275	43.4108	165.822	41.5199	144.63	41.1892	182.857	3.9458	0.4708	0.2259	0.9819	0.051	6.3005	214.289	4.4441	0.4485	0.2257	0.9828	0.0509	6.3583	188.338	4.2002	0.4564	0.2258	0.9814	0.051	6.2953	135.706	4.9085
non-JK 968	12.9	8.57	1.5058	84.8009	37.4509	0.7598	170.977	34.957	147.935	34.8298	87.3555	40.7486	61.8865	13.2034	2.5807	1.9051	34.935	10.1302	21.9375	2.2128	129.916	45.9011	171.009	34.9046	147.847	34.8321	183.794	4.1657	0.4392	0.2482	0.9819	0.0616	6.0557	220.249	4.6731	0.422	0.2481	0.983	0.0616	6.0471	188.71	4.4508	0.4191	0.2481	0.9814	0.0615	6.0501	135.844	5.4326
non-JK 968	11.55	8.4	1.374	76.0897	34.2541	0.8149	169.326	37.3523	143.983	36.5513	87.2845	42.9706	60.6114	13.9399	2.8903	1.8536	34.7035	11.1602	21.2064	3.5479	134.708	52.5317	169.357	37.3281	144.656	36.9186	209.75	4.8638	0.4134	0.2366	0.9786	0.056	6.1012	242.627	5.2326	0.3956	0.2365	0.9809	0.0559	6.1451	211.692	5.0767	0.3931	0.2365	0.9782	0.056	6.0871	174.815	6.0496
non-JK 968	11.11	7.7	1.4427	70.791	32.5657	0.8388	166.803	29.3413	142.031	28.8063	78.389	34.8479	59.8675	10.9243	2.8305	1.9012	36.6828	10.6141	21.6854	1.5323	137.13	41.8364	166.807	29.3337	142.177	28.6309	189.663	4.1336	0.4354	0.1962	0.9759	0.0385	6.1262	227.344	4.5579	0.4114	0.196	0.9781	0.0384	6.1392	190.657	4.3457	0.4091	0.196	0.9758	0.0384	6.1223	137.311	5.1688
non-JK 968	11.43	6.43	1.7763	58.5437	30.9886	0.7661	169.663	32.113	149.534	32.3765	90.4333	34.0714	62.2441	12.1899	1.5314	1.1877	33.7226	6.9245	22.4776	2.6096	122.499	33.0526	169.669	32.0958	148.816	32.1024	256.697	5.4162	0.3679	0.1968	0.9712	0.0387	6.2271	310.9	5.7906	0.3618	0.1968	0.972	0.0387	6.2362	259.389	5.576	0.3598	0.1967	0.9712	0.0387	6.2255	169.485	6.0336
non-JK 968	12.02	7.96	1.5106	72.7971	33.8623	0.7978	183.004	37.6271	161.499	39.0523	102.04	46.6257	66.7724	14.4573	2.1018	1.5944	35.7178	11.1549	23.0315	5.0196	126.319	53.9424	183.179	37.438	160.552	39.1038	262.848	4.7472	0.4493	0.2339	0.9777	0.0547	6.1592	291.327	5.1217	0.4333	0.2339	0.9799	0.0547	6.1626	271.125	4.8906	0.4412	0.2339	0.9772	0.0547	6.1512	198.046	5.1265
non-JK 968	11.62	8.23	1.4115	71.1326	34.3242	0.7587	182.7	37.8739	161.369	40.2175	110.245	48.4514	66.8487	14.8515	2.4698	1.7817	30.7258	10.7458	22.3429	7.7407	111.368	52.1845	182.919	37.6455	161.614	39.998	253.925	4.325	0.4841	0.2891	0.9807	0.0836	5.8831	271.561	4.5755	0.4763	0.2891	0.983	0.0836	5.8485	258.204	4.4351	0.4741	0.2891	0.9804	0.0836	5.8859	226.784	4.9583
non-JK 968	12.25	7.12	1.7198	64.075	34.1308	0.6912	176.57	44.2338	152.832	46.2611	105.812	52.7468	63.7398	17.2117	3.4452	2.2089	32.9481	12.3767	21.9063	7.0742	128.332	66.0088	176.759	44.087	153.262	46.315	263.747	4.9335	0.465	0.2674	0.9789	0.0715	5.9747	287.238	5.3787	0.4402	0.2673	0.9813	0.0714	6.015	266.972	5.0564	0.4546	0.2674	0.9786	0.0715	5.9814	238.366	5.5668
non-JK 968	12.25	7.79	1.5714	74.2944	34.5977	0.78	167.003	29.3425	140.252	28.5166	76.0142	33.2091	59.3739	10.8452	3.1062	1.8853	37.3962	9.7637	21.4728	6.0468	141.174	40.6463	167.052	29.2752	140.925	28.4018	258.977	4.5204	0.4526	0.2216	0.9687	0.0491	5.9771	305.283	4.8652	0.4529	0.2217	0.9728	0.0492	5.9793	261.231	4.7163	0.4384	0.2215	0.9682	0.0491	5.9762	196.213	5.812
non-JK 968	12.23	7.38	1.6563	70.2568	35.1674	0.7139	160.386	31.4409	140.602	31.2616	85.5158	39.3802	58.9577	11.7663	2.737	1.8687	31.5618	12.725	22.3641	3.3011	120.435	49.6937	160.464	31.3689	140.235	30.9275	256.002	4.7125	0.459	0.2198	0.9696	0.0483	6.0678	287.952	5.2401	0.4398	0.2195	0.9729	0.0482	6.0959	263.656	4.9575	0.4484	0.2196	0.969	0.0482	6.0703	199.373	5.6336
non-JK 968	11.52	8.5	1.3543	73.1242	35.224	0.7406	153.439	34.1086	130.019	33.4377	73.6094	36.9263	55.137	12.9504	3.2765	2.0119	33.6972	10.3794	21.5898	2.8512	138.376	48.2128	153.499	34.075	130.477	33.207	223.177	4.0698	0.4886	0.3079	0.9748	0.0948	5.6122	250.23	4.4938	0.468	0.3078	0.9787	0.0948	5.6083	229.459	4.3939	0.4662	0.3078	0.974	0.0948	5.6019	183.566	5.575
non-JK 968	9.7	9.16	1.0591	70.6311	31.9826	0.8677	172.102	30.5337	141.762	27.2907	73.2781	38.0466	60.2873	10.6075	4.3766	2.5281	40.4242	15.0932	21.1161	4.0753	151.939	56.2418	172.135	30.5	142.597	27.3918	210.219	3.9043	0.4685	0.2264	0.975	0.0512	5.7878	243.968	4.4543	0.4359	0.2257	0.9797	0.0509	5.8689	211.821	4.2083	0.4257	0.2257	0.9745	0.051	5.8052	177.889	5.4722
non-JK 968	10.96	9.7	1.1296	80.0401	35.3608	0.8044	182.427	38.7731	158.816	42.6454	106.511	53.5357	66.0293	15.6526	3.0532	2.1772	33.3307	12.5197	21.6567	4.166	124.305	61.5926	182.474	38.7289	159.101	42.515	243.744	4.5058	0.4475	0.2488	0.9803	0.0619	6.1215	283.342	4.8999	0.4317	0.2488	0.981	0.0619	6.0914	243.958	4.6749	0.4302	0.2487	0.9802	0.0619	6.1237	193.217	5.1881
non-JK 968	11.94	8.47	1.41	76.8929	34.3327	0.8197	182.817	33.2999	155.498	33.4632	86.0803	42.5856	65.0587	12.4079	2.9683	1.9092	40.5839	12.1647	22.0964	4.199	143.988	52.7941	182.888	33.2026	155.307	33.5281	236.96	4.637	0.4351	0.236	0.9777	0.0557	6.0803	272.971	4.9408	0.4231	0.236	0.9805	0.0557	6.0881	241.574	4.8454	0.4139	0.2359	0.9772	0.0557	6.069	183.564	5.6094
non-JK 968	10.84	7.62	1.4222	65.5032	31.1615	0.8477	176.592	25.7503	153.52	25.2708	83.9403	29.7157	63.9874	9.4834	1.9159	1.5434	38.9923	9.6838	22.5913	1.4262	134.714	34.518	176.605	25.7131	152.485	24.896	207.053	4.2157	0.4389	0.2041	0.9763	0.0417	5.9323	255.398	4.656	0.438	0.2046	0.9777	0.0419	5.8763	210.092	4.3618	0.4233	0.204	0.9763	0.0416	5.9423	131.955	4.7525
non-JK 968	12.45	6.69	1.8608	62.1488	33.8913	0.6799	167.203	26.5886	143.837	25.6341	85.3043	32.2695	60.5244	9.7033	2.4932	1.8181	33.8996	10.8279	21.6206	3.0422	125.71	41.1172	167.228	26.5606	144.148	25.5038	284.39	4.8883	0.4556	0.2458	0.968	0.0604	5.7276	331.747	5.257	0.4419	0.2457	0.9716	0.0604	5.7738	285.012	4.9979	0.4409	0.2457	0.9678	0.0604	5.7246	207.885	5.4894
non-JK 968	12.56	8.14	1.5435	79.2624	36.1253	0.7632	171.667	31.8945	144.986	29.0534	85.1373	29.9767	61.1924	11.2166	2.9619	1.8606	34.941	10.6515	20.6552	1.7299	128.717	35.3365	171.674	31.8839	146.132	28.9689	206.078	4.228	0.4602	0.2224	0.9768	0.0495	5.9455	247.932	4.6703	0.4399	0.2224	0.9794	0.0495	6.0201	204.366	4.3507	0.4459	0.2223	0.9767	0.0494	5.9371	151.296	4.9054
non-JK 968	12.36	8.21	1.5052	75.8026	38.3507	0.6477	168.81	34.5389	144.865	34.9173	91.2494	43.0682	60.9054	13.1625	2.928	2.0714	33.7036	11.1453	22.3907	10.2625	129.62	53.6879	169.313	34.0926	145.441	35.0151	266.259	4.6461	0.4656	0.2465	0.9731	0.0608	6.035	290.473	5.0356	0.4527	0.2464	0.977	0.0607	6.0335	268.231	4.8228	0.4533	0.2465	0.9727	0.0607	6.0264	252.765	5.595
non-JK 968	10.75	9.23	1.1651	78.1249	34.6508	0.8177	175.974	38.0096	154.67	40.1531	103.055	47.5118	64.2757	14.955	2.9687	2.1812	32.8362	11.9929	22.3647	4.7125	123.302	60.8825	176.037	37.9386	154.325	40.1068	201.071	4.3005	0.4522	0.211	0.9811	0.0445	6.316	228.641	4.8117	0.4321	0.2107	0.9822	0.0444	6.3361	207.277	4.569	0.4401	0.2109	0.9806	0.0445	6.3113	163.039	5.0568
non-JK 968	9.34	9.07	1.03	67.691	31.6524	0.849	172.201	34.5161	147.672	38.7521	95.9008	50.0813	61.989	14.281	4.7728	2.8108	34.7277	13.9112	21.9407	3.2143	135.405	68.5866	172.238	34.4876	147.917	38.2608	232.308	4.5285	0.4419	0.2464	0.9779	0.0607	6.1294	260.398	5.0339	0.4141	0.2465	0.98	0.0608	6.0322	237.515	4.8241	0.4169	0.2464	0.9774	0.0607	6.1175	196.497	5.7397
non-JK 968	11.93	7.7	1.5493	70.046	33.8538	0.768	170.049	29.2635	146.671	27.6449	88.2984	33.7226	61.5729	10.5396	2.5109	1.736	33.734	11.1426	21.561	1.9075	123.745	41.2175	170.06	29.2423	146.994	27.6839	217.797	4.4538	0.4508	0.2657	0.9776	0.0706	5.7324	256.34	4.8325	0.4308	0.2657	0.9799	0.0706	5.7454	219.833	4.6595	0.4286	0.2657	0.9773	0.0706	5.7219	164.723	5.4847
non-JK 968	13.3	8.06	1.6508	80.5053	37.3517	0.7251	183.093	35.3405	158.527	35.9506	95.2163	49.7756	66.0116	13.3547	2.4162	1.7889	37.2778	13.5167	23.1939	10.2136	132.109	57.5751	183.579	34.7125	158.325	36.2097	270.016	4.6811	0.4539	0.2594	0.9771	0.0673	5.945	306.335	5.077	0.4391	0.2594	0.9796	0.0673	5.9715	272.401	4.8444	0.437	0.2594	0.9768	0.0673	5.9368	229.425	5.7004
non-JK 968	10.58	8.04	1.3158	66.0883	31.661	0.8285	170.964	31.5598	149.751	31.2106	93.6029	30.821	62.4818	11.9068	2.7787	2.52	32.3705	7.3337	22.0033	1.9086	117.745	32.7508	170.973	31.5361	149.694	30.6987	183.613	4.171	0.4188	0.2209	0.9804	0.0488	5.9946	216.224	4.4994	0.4052	0.2211	0.9818	0.0489	5.9771	186.387	4.3581	0.3968	0.2209	0.9802	0.0488	6.0022	128.906	4.7552
non-JK 968	11.6	8.04	1.4421	73.8292	33.3833	0.8325	176.384	39.1042	155.98	40.8305	99.8812	48.3008	64.6229	15.1273	2.507	1.7996	34.4252	11.8596	23.107	5.6554	126.129	58.3549	176.487	38.9956	154.962	40.7133	226.057	4.5595	0.432	0.2064	0.9788	0.0426	6.2866	247.9	4.8641	0.4151	0.2063	0.9807	0.0425	6.2895	230.92	4.7185	0.4168	0.2063	0.9786	0.0426	6.2919	186.966	5.3133
non-JK 968	10.45	9.62	1.0862	74.7232	35.5797	0.7418	181.156	31.3112	157.193	30.5788	101.742	32.5582	65.5698	11.5286	2.1278	1.5202	32.0864	8.675	20.9968	3.1731	113.619	32.1334	181.179	31.2714	158.031	30.3732	206.818	3.9341	0.4779	0.2866	0.9823	0.0822	5.6861	245.72	4.2565	0.4742	0.2867	0.9836	0.0822	5.6894	205.95	4.0261	0.4694	0.2866	0.9822	0.0822	5.6807	149.97	4.3292
non-JK 968	13.04	8.38	1.5556	77.3944	36.009	0.7501	173.461	35.0855	149.81	40.7326	100.896	55.483	62.7772	14.8078	4.5105	2.9059	33.5442	14.5268	24.0057	12.5174	130.112	72.1623	174.041	34.8034	150.215	40.1738	266.392	4.2916	0.5181	0.2873	0.9772	0.0825	5.8044	281.881	4.6259	0.4932	0.2872	0.9802	0.0825	5.7441	269.066	4.4279	0.4994	0.2872	0.977	0.0825	5.8043	263.602	5.2096
non-JK 968	11.23	10.16	1.1061	87.2758	36.4384	0.826	167.958	36.8954	144.737	35.6109	87.8969	35.9267	60.7024	13.6325	2.514	1.7884	33.0893	8.7443	21.3374	2.3375	124.959	37.1176	167.981	36.8557	145.198	35.4426	195.208	4.0718	0.4817	0.262	0.9807	0.0687	5.9266	230.225	4.3903	0.4714	0.262	0.9824	0.0686	5.9747	195.611	4.245	0.4653	0.262	0.9806	0.0686	5.9153	153.547	5.0538
non-JK 968	13.8	7.37	1.8736	70.7583	36.6623	0.6615	182.513	39.803	162.215	42.0394	112.329	51.3519	67.0173	15.6304	2.2766	1.9104	31.0215	11.4976	22.2234	4.0596	114.344	59.1401	182.56	39.7286	161.929	42.301	314.306	5.0695	0.4669	0.2974	0.977	0.0885	5.794	348.297	5.4774	0.4499	0.2974	0.9787	0.0884	5.8064	320.671	5.2778	0.4481	0.2974	0.9765	0.0885	5.7823	250.447	5.6683
non-JK 968	13.38	8.04	1.6632	78.2375	37.1413	0.7127	187.343	35.1157	165.589	38.9697	107.897	53.615	68.4114	14.2189	3.1019	2.0531	34.1011	14.1062	22.5966	3.7009	120.734	63.2992	187.41	35.0579	164.983	38.8122	314.588	4.8609	0.4737	0.2664	0.9759	0.071	5.956	349.631	5.2226	0.4583	0.2664	0.9779	0.071	5.8921	320.605	5.0351	0.4534	0.2664	0.9756	0.071	5.9632	249.46	5.5506
non-JK 968	12.1	6.99	1.7304	62.8321	32.5487	0.7453	180.394	44.7773	166.884	48.5068	122.498	53.8662	68.1233	17.9164	2.1933	1.5593	26.9083	9.4796	24.4232	5.4573	97.8377	56.2119	180.653	44.7211	165.365	48.0323	328.334	5.1703	0.4518	0.2803	0.9774	0.0786	5.9852	343.248	5.4611	0.4359	0.2803	0.9789	0.0786	5.9404	340.161	5.3458	0.4372	0.2803	0.977	0.0785	5.9873	267.617	5.4986
non-JK 968	13.12	7.37	1.7816	73.7674	35.6052	0.7312	177.395	37.8588	158.252	37.3467	100.063	39.8175	65.3944	14.0041	1.6535	1.2725	32.8192	8.771	22.8447	3.0925	115.104	37.2284	177.644	37.5159	157.342	37.193	235.723	5.0056	0.409	0.2313	0.9788	0.0535	6.1327	263.368	5.2882	0.4027	0.2313	0.9807	0.0535	6.151	243.269	5.1261	0.4033	0.2312	0.9784	0.0535	6.14	177.392	5.5548
non-JK 968	11.62	7.64	1.5199	62.6067	33.2841	0.7102	161.884	34.8373	141.741	33.0087	89.1548	34.0557	59.3942	12.608	2.516	1.7164	30.4818	11.5213	21.943	2.6709	115.122	41.3359	161.92	34.7866	141.768	32.5878	238.455	4.5618	0.4735	0.2943	0.9761	0.0866	5.7099	273.048	4.8858	0.4659	0.2943	0.9787	0.0866	5.7405	240.147	4.6683	0.4658	0.2942	0.9761	0.0866	5.7178	180.027	5.0133
non-JK 968	12.48	7.38	1.6911	61.2621	36.0877	0.5911	179.389	35.5687	159.37	36.071	109.454	43.1637	66.0751	13.4706	2.1501	1.7275	28.7419	11.0683	22.3915	7.2067	102.731	44.708	179.598	35.4119	159.667	35.862	299.225	5.0175	0.5043	0.3427	0.9775	0.1174	5.4989	329.827	5.3541	0.4994	0.3427	0.9798	0.1175	5.4793	303.189	5.1255	0.4963	0.3427	0.9772	0.1174	5.4981	242.647	5.3467
non-JK 968	12.62	8.13	1.5521	76.1515	35.2495	0.7702	169.342	35.4438	148.636	35.1791	95.6122	41.0414	62.0334	13.4129	2.0633	1.5602	30.6229	11.1844	21.6887	2.8721	114.347	43.6685	169.375	35.4002	148.78	35.0779	189.828	4.179	0.4608	0.254	0.9817	0.0645	5.9948	217.792	4.5491	0.4572	0.2541	0.9832	0.0646	5.9454	193.18	4.3299	0.454	0.254	0.9814	0.0645	5.9804	149.896	4.8506
non-JK 968	12.7	6.77	1.875	64.2094	34.4369	0.6804	175.724	40.8905	156.908	43.3873	105.733	57.9492	64.944	16.2386	2.5789	1.8791	29.4984	14.659	22.825	6.6913	111.072	63.8887	175.919	40.7707	156.539	43.3144	349.733	5.507	0.4561	0.2442	0.9711	0.0596	6.1941	377.09	6.0339	0.4403	0.2442	0.9735	0.0596	6.1621	359.349	5.7204	0.4492	0.2442	0.9705	0.0596	6.1819	297.634	6.2339
non-JK 968	11.95	10.1	1.1824	90.2305	38.1813	0.7778	188.465	35.6774	163.722	37.7911	101.368	48.456	67.9218	13.9243	2.8631	2.0721	36.5174	12.9359	21.8288	2.187	127.861	55.6086	188.489	35.639	163.61	37.6556	238.629	4.6007	0.4432	0.269	0.9813	0.0723	5.9412	281.803	5.0488	0.4292	0.269	0.9825	0.0723	5.8972	241.898	4.8517	0.4246	0.2689	0.9811	0.0723	5.9363	187.912	5.7095
non-JK 968	11.85	7.96	1.4894	67.582	35.1794	0.6862	158.68	30.807	139.826	30.9892	87.1086	39.582	58.608	11.6789	2.2864	1.7042	30.3668	12.0401	22.8041	4.8592	117.846	51.3411	158.847	30.8203	139.436	30.7538	229.982	4.5598	0.452	0.2768	0.9753	0.0766	5.7641	259.388	4.8969	0.4377	0.2768	0.9777	0.0766	5.7654	233.985	4.7725	0.4337	0.2767	0.975	0.0766	5.7676	186.849	5.5023
non-JK 968	9.39	8.41	1.1154	62.5668	31.4951	0.7926	177.636	43.6387	159.338	48.0337	119.019	55.9779	65.7745	17.7668	3.2702	2.3822	27.9754	11.7222	22.5656	4.6942	109.46	67.6087	177.763	43.4538	159.124	47.8503	240.827	4.4627	0.4832	0.2981	0.9827	0.0889	5.8733	265.636	4.7716	0.4614	0.2981	0.9835	0.0889	5.8339	244.038	4.619	0.4633	0.2981	0.9826	0.0888	5.8552	202.258	5.0617
non-JK 968	12.36	7.62	1.6222	64.2676	34.0933	0.6948	184.724	37.9252	167.71	43.187	125.474	53.0989	68.9275	15.6746	3.739	2.6575	27.2571	13.0303	24.7013	9.8609	98.9814	63.7148	185.426	37.8139	167.248	42.4685	354.105	5.1364	0.4781	0.3104	0.9758	0.0964	5.8137	360.614	5.3374	0.4657	0.3105	0.9786	0.0964	5.7347	364.52	5.3172	0.4604	0.3104	0.9753	0.0963	5.816	320.304	5.6212
non-JK 968	11.62	7.26	1.6018	65.3724	32.2185	0.7914	186.003	37.2798	167.45	43.0679	114.802	58.5958	68.8078	15.6373	2.6923	1.7755	32.4125	14.2463	23.6585	5.0921	116.443	68.2368	186.207	37.2229	166.185	42.8191	262.827	4.6579	0.4626	0.2416	0.98	0.0584	6.1039	295.799	4.981	0.4528	0.2416	0.9804	0.0584	6.0303	267.496	4.8163	0.4459	0.2415	0.9799	0.0583	6.1146	209.514	5.2621
non-JK 968	9.9	8.52	1.1615	61.5347	33.5973	0.685	181.602	40.9835	164.975	43.3229	123.762	48.3513	67.8387	16.1103	2.2226	1.9496	25.4907	9.4143	22.9445	8.2894	93.8344	52.3594	181.8	40.8319	164.839	43.1207	357.159	4.9793	0.4933	0.2942	0.9747	0.0866	5.8807	374.789	5.29	0.4737	0.2942	0.977	0.0866	5.8513	362.249	5.1149	0.4778	0.2942	0.9744	0.0866	5.8776	319.254	5.3004
non-JK 968	11.02	7.23	1.5253	60.7424	31.95	0.7478	182.149	34.8378	157.273	39.4526	107.727	57.7785	65.7327	14.3333	4.3718	3.1744	32.7658	16.6722	21.8046	6.4899	124.065	74.3033	182.353	34.6946	157.985	39.3473	325.378	4.8739	0.5072	0.2901	0.9743	0.0842	5.8028	349.257	5.2621	0.4843	0.29	0.9777	0.0841	5.7677	330.232	4.9809	0.4941	0.2901	0.9737	0.0841	5.7949	284.534	5.5965
non-JK 968	12.09	6.94	1.7413	62.207	34.8081	0.6452	168.117	27.9418	143.253	30.1634	84.1265	45.3099	60.4783	11.1337	4.0452	2.8224	34.2514	14.2053	21.8669	6.8556	130.733	59.9024	168.276	27.8231	143.913	29.7172	334.572	4.9522	0.4869	0.2531	0.9642	0.064	5.8237	376.892	5.4534	0.4666	0.2531	0.9689	0.0641	5.757	337.664	5.1009	0.4675	0.253	0.9638	0.064	5.8302	267.897	5.7865
non-JK 968	11.89	8.03	1.4801	70.7619	34.4234	0.7504	181.89	27.9027	158.821	27.2694	109.832	32.2066	66.2646	10.2541	3.4766	2.1294	28.6645	9.7727	21.0155	4.6611	102.029	35.8981	182.052	27.6321	160.13	26.9441	279.742	4.4453	0.488	0.271	0.9754	0.0734	5.5738	306.719	4.7802	0.4831	0.2712	0.9788	0.0736	5.4981	285.699	4.6144	0.4778	0.2708	0.9745	0.0733	5.5854	223.997	4.9794
non-JK 968	11.43	7.7	1.4835	65.0817	34.5311	0.6859	167.89	37.1058	145.674	39.7796	99.1232	50.98	61.0735	14.7888	3.6979	2.7099	31.7727	13.4509	22.9547	10.1471	126.337	69.0298	168.252	36.8806	145.981	39.7565	288.28	4.8916	0.4715	0.2536	0.9728	0.0643	6.0129	308.508	5.385	0.4487	0.2534	0.9762	0.0642	6.037	296.57	5.1012	0.4601	0.2535	0.9719	0.0643	6.0071	258.4	5.7875
non-JK 968	11.31	10.36	1.0915	86.7961	37.4664	0.777	183.251	36.4108	160.449	40.4263	108.295	56.2865	66.6487	14.876	2.9642	2.1964	32.0844	14.3701	21.5662	3.2876	119.328	64.9784	183.287	36.3841	160.732	40.5313	225.642	4.3	0.4792	0.2998	0.983	0.0899	5.829	260.075	4.7612	0.4566	0.2998	0.9839	0.0899	5.7629	228.388	4.5472	0.4546	0.2997	0.9827	0.0898	5.826	188.206	5.4293
non-JK 968	11.35	8.13	1.3958	74.0037	34.0897	0.8002	173.743	29.033	151.752	29.2745	92.8021	35.3235	63.3251	11.0384	2.1867	1.5372	33.7273	9.8532	21.9834	2.4001	121.024	38.7433	173.755	29.0025	151.606	29.0678	180.815	4.2349	0.4061	0.1952	0.9794	0.0381	6.1618	218.5	4.6606	0.3917	0.1953	0.9803	0.0382	6.1069	183.63	4.4636	0.3843	0.1951	0.9792	0.0381	6.1596	130.69	5.1811
non-JK 968	9.06	8.78	1.0321	62.9048	30.9546	0.825	172.574	39.3535	147.469	42.9531	98.731	49.5245	61.9149	15.9221	4.0407	2.7355	32.8727	11.1657	21.1171	3.5768	130.66	62.7653	172.627	39.3201	148.467	42.5796	244.765	4.4584	0.4574	0.2464	0.9779	0.0607	6.1954	272.805	4.8133	0.4385	0.2464	0.98	0.0607	6.1375	247.503	4.6603	0.4309	0.2463	0.9775	0.0607	6.1867	199.948	5.1329
non-JK 968	13.38	7.54	1.7753	70.2168	36.6538	0.6568	173.838	46.7495	158.047	49.7656	119.511	55.7635	65.1097	18.5594	2.4126	2.019	23.727	9.8031	22.5943	7.2287	93.1455	55.1052	174.019	46.6704	158.08	49.357	324.139	5.1935	0.4718	0.2957	0.9768	0.0874	5.9734	337.673	5.4148	0.461	0.2957	0.9787	0.0874	5.9474	330.894	5.3231	0.4618	0.2957	0.9764	0.0874	5.984	293.48	5.7581
non-JK 968	11.85	7.54	1.573	66.4772	33.2636	0.755	177.737	35.292	149.725	34.5234	88.5533	46.6635	63.0901	13.0654	4.1768	2.5135	35.9382	14.1993	21.1041	5.6304	133.435	56.3132	177.805	35.233	150.917	34.7053	282.745	4.8817	0.4496	0.2491	0.9731	0.0621	6.0376	316.841	5.3221	0.4341	0.2492	0.9773	0.0621	6.0053	285.133	5.0227	0.4414	0.2491	0.9725	0.0621	6.017	235.203	5.7366
non-JK 968	11.6	8.35	1.3902	70.2568	34.0231	0.7627	178.486	37.9525	157.415	43.533	115.038	51.7591	65.3894	15.9421	3.9051	3.2177	29.0544	12.0885	21.9714	6.4897	112.856	66.3325	178.627	37.8724	157.874	42.9234	309.002	4.5913	0.4979	0.2742	0.9758	0.0752	5.9909	340.709	5.0676	0.4833	0.2743	0.9773	0.0752	5.9052	315.822	4.821	0.4839	0.2742	0.9753	0.0752	5.9961	253.989	5.2028
non-JK 968	11.97	6.67	1.7953	66.161	33.739	0.7304	179.179	42.0436	161.942	46.7404	114.682	60.1375	66.6818	17.2731	2.7508	1.9353	27.8597	14.1958	23.0046	5.7393	104.81	65.6892	179.349	42.0191	161.389	46.1957	285.471	5.6747	0.4012	0.2206	0.9772	0.0487	6.3129	321.243	6.284	0.369	0.2206	0.9773	0.0486	6.283	290.601	6.0029	0.3816	0.2206	0.9771	0.0487	6.3197	253.289	7.131
non-JK 968	12.87	6.86	1.8765	64.8309	35.217	0.6569	184.566	38.7748	164.68	42.1338	120.572	50.952	67.9727	15.5713	2.6397	2.3509	29.249	12.1247	22.2133	6.0827	108.339	62.2916	184.681	38.6831	164.65	42.2292	391.655	5.8299	0.4247	0.2561	0.9704	0.0656	6.0348	435.393	6.4484	0.4022	0.256	0.972	0.0655	5.9948	399.278	6.1114	0.4107	0.256	0.9698	0.0656	6.0278	319.803	6.5939
non-JK 968	12.38	7.34	1.6866	67.1386	33.6434	0.7454	176.527	32.8388	149.566	36.3348	93.3003	50.2939	62.9512	13.363	4.3323	2.5688	35.8438	14.8072	21.4066	4.7168	136.169	64.7037	176.587	32.8121	150.366	35.9997	344.376	5.2074	0.4468	0.2565	0.9679	0.0658	5.9973	384.021	5.6665	0.4268	0.2565	0.9721	0.0658	5.8996	347.976	5.5093	0.4184	0.2563	0.9674	0.0657	5.9948	288.39	6.4099
non-JK 968	12.76	8.03	1.5889	76.8311	35.6789	0.7584	170.418	34.1396	145.607	35.4793	87.0517	43.4991	61.1868	13.367	3.2108	2.3591	35.6224	11.8801	21.5123	2.4108	136.343	56.2172	170.434	34.1088	145.864	35.3855	225.526	4.5027	0.4456	0.2633	0.978	0.0693	5.9765	266.507	4.9539	0.4297	0.2634	0.9798	0.0694	5.9068	228.232	4.7819	0.4244	0.2632	0.9777	0.0693	5.973	178.534	5.7791
non-JK 968	12.45	7.54	1.6517	67.324	34.0316	0.7305	180.196	33.3155	156.642	33.8494	102.391	40.3916	65.3462	12.585	2.9907	2.2246	31.4383	10.7017	21.152	3.1111	112.765	42.4344	180.226	33.283	157.498	33.5574	276.516	4.9365	0.4423	0.2752	0.9764	0.0757	5.8514	318.759	5.3645	0.4292	0.2752	0.9785	0.0757	5.8029	278.535	5.1225	0.4248	0.2751	0.9761	0.0757	5.8583	210.952	5.6176
non-JK 968	9.31	8.3	1.1224	61.0259	29.5092	0.8807	173.607	48.606	155.531	50.1304	115.89	54.7158	64.2922	18.924	2.3494	1.9518	25.1186	8.3701	21.5668	6.1675	101.487	55.3753	173.672	48.5756	156.015	50.2043	230.81	4.7011	0.3979	0.2073	0.9811	0.043	6.4743	255.227	5.1175	0.3728	0.2072	0.9816	0.0429	6.4758	233.293	4.9293	0.3773	0.2072	0.9808	0.043	6.4651	201.751	5.5878
non-JK 968	11.85	7.28	1.6279	59.8375	32.3673	0.7177	187.388	39.9589	167.763	43.9847	124.19	53.6204	69.1443	16.1562	2.6816	2.056	26.5889	10.8767	21.747	7.0292	97.8155	55.2947	187.478	39.848	168.333	43.648	376.825	5.1868	0.4842	0.2989	0.9744	0.0894	5.8028	415.089	5.5623	0.4658	0.2989	0.9759	0.0894	5.7212	377.065	5.3502	0.4618	0.2989	0.9743	0.0893	5.8101	322.399	5.6823
non-JK 968	13	7.62	1.7062	74.0509	35.2495	0.7489	176.553	30.2366	153.613	30.7839	93.7575	40.9452	64.1073	11.5124	2.258	1.6851	34.3306	11.673	21.7847	1.8491	123.245	45.7338	176.568	30.2058	153.594	30.8595	226.619	4.4703	0.4559	0.2621	0.9788	0.0687	5.8639	266.491	4.833	0.4398	0.2623	0.9805	0.0688	5.7984	229.009	4.6129	0.4369	0.2621	0.9786	0.0687	5.8551	175.736	5.5216
non-JK 968	11.51	6.77	1.7	58.0531	31.5001	0.7352	184.702	39.98	168.251	43.8406	120.875	55.288	68.9507	16.1603	2.0816	1.5306	29.0535	11.858	23.5582	5.5858	105.217	62.5857	184.874	39.8564	167.145	43.9194	384.916	5.6699	0.4332	0.247	0.9716	0.061	6.0442	421.574	6.0409	0.4144	0.247	0.9727	0.061	6.0286	393.092	5.8567	0.4138	0.247	0.9713	0.061	6.0403	305.177	6.1372
non-JK 968	14.05	7.79	1.8043	80.7633	38.1658	0.6967	188.971	35.8571	168.665	39.4741	105.05	54.8909	69.3389	14.3862	2.465	1.7534	36.4585	14.6436	23.6582	5.5568	124.563	62.1594	189.058	35.7516	167.039	39.2792	308.942	4.7314	0.4572	0.2575	0.9765	0.0663	6.022	335.019	5.1076	0.4395	0.2575	0.9788	0.0663	5.9685	317.012	4.9117	0.4396	0.2574	0.9763	0.0663	6.0317	255.947	5.4037
non-JK 968	12.04	7.61	1.5821	67.7928	34.7125	0.707	188.478	39.0195	173.33	43.866	126.249	55.5426	70.7529	15.9814	2.674	1.8639	28.5249	12.5772	24.6648	8.031	99.5036	62.3946	188.8	38.7387	171.927	43.5214	314.489	5.0387	0.4795	0.2935	0.9792	0.0861	5.8764	327.289	5.3164	0.4609	0.2935	0.9809	0.0861	5.7887	324.347	5.22	0.4621	0.2934	0.9789	0.0861	5.88	275.026	5.5276
non-JK 968	9.24	7.78	1.1878	57.9477	33.2381	0.6591	161.758	56.5459	148.208	55.5568	114.757	50.1429	60.9385	21.6887	1.9597	1.8028	21.9131	6.9485	22.9833	6.0868	92.6679	53.2948	161.981	56.4739	147.949	55.3852	203.912	3.9728	0.4898	0.2973	0.985	0.0884	5.9859	213.313	4.1726	0.4682	0.2972	0.9863	0.0883	6.066	212.372	4.2135	0.4639	0.2973	0.9844	0.0884	5.9541	170.323	4.6609
non-JK 968	12.11	9.91	1.2222	93.5921	38.0786	0.8111	190.718	38.2296	167.505	39.7979	110.008	52.7273	69.2421	14.8975	2.8409	2.0545	33.2077	13.9127	22.6263	7.3268	115.5	55.669	190.924	38.1402	167.735	39.7665	217.984	4.4625	0.416	0.2196	0.9823	0.0482	6.2839	234.023	4.636	0.407	0.2197	0.9844	0.0483	6.221	222.743	4.6703	0.3935	0.2196	0.9818	0.0482	6.2748	219.192	6.2933
non-JK 968	11.81	9.51	1.2423	85.277	36.5787	0.8009	175.734	44.7501	159.469	46.4203	109.249	50.6406	65.5207	17.3856	2.2607	1.8945	30.4381	10.2078	24.2101	6.0892	111.899	56.3397	175.99	44.6263	158.073	46.1713	181.547	3.8659	0.4907	0.2872	0.9864	0.0825	6.0208	187.422	3.9854	0.4749	0.2872	0.988	0.0825	6.0319	189.31	4.0602	0.471	0.2872	0.9861	0.0825	6.0113	162.553	4.7871
non-JK 968	11.1	9.18	1.2092	74.7887	36.0707	0.7223	183.415	44.7015	168.455	45.8322	120.062	46.7199	68.8096	17.2094	2.1365	1.6561	27.6738	7.6389	23.9837	6.3535	96.8503	45.295	183.614	44.5537	167.285	45.3508	273.281	4.6106	0.492	0.3128	0.9818	0.0979	5.8217	278.943	4.6832	0.4854	0.3128	0.984	0.0978	5.8349	282.793	4.7473	0.482	0.3128	0.9814	0.0978	5.8235	243.946	5.3022
non-JK 968	11.76	9.97	1.1795	89.3146	36.6453	0.8358	194.56	36.4925	169.266	40.2631	112.605	55.2119	70.139	14.6494	4.1275	3.2043	33.5189	14.2555	21.9704	7.3876	117.043	60.8671	194.807	36.1957	170.054	39.8909	231.769	4.2133	0.4735	0.2464	0.9826	0.0607	6.1005	252.084	4.4259	0.4703	0.2465	0.9845	0.0608	6.0188	235.521	4.3297	0.4598	0.2463	0.9822	0.0607	6.1036	210.927	5.3672
non-JK 968	12.86	7.85	1.6368	77.4562	36.9344	0.7135	180.98	29.4801	161.728	29.7066	107.034	38.2795	66.8923	11.0802	1.9899	1.5505	30.8531	11.1604	22.7641	3.7309	106.38	42.9555	181.119	29.3309	161.234	29.5717	296.319	4.6419	0.5058	0.3118	0.9763	0.0972	5.5244	324.787	4.8556	0.499	0.3119	0.979	0.0973	5.4599	304.813	4.7763	0.4923	0.3117	0.9758	0.0972	5.5218	232.803	5.4846
non-JK 968	12.02	9.3	1.2927	85.5968	35.9304	0.8332	180.667	37.1316	156.804	40.2892	107.644	50.6466	65.3361	14.9176	3.4564	2.9056	33.8518	13.2909	22.1546	6.5089	127.919	67.9323	180.815	36.9898	156.993	40.445	212.557	3.9024	0.4942	0.2602	0.9824	0.0677	6.0448	225.847	4.3094	0.4743	0.2602	0.9847	0.0677	5.9994	219.014	4.1024	0.4841	0.2601	0.9818	0.0677	6.0409	208.232	5.0633
non-JK 968	10.9	8.6	1.2679	70.7329	33.6058	0.7871	176.252	41.0201	155.401	43.6573	110.118	54.1788	64.5186	16.2597	2.2549	1.9327	31.0073	11.959	22.1206	5.9811	121.675	67.5793	176.357	40.964	155.305	44.2721	276.121	4.9002	0.4467	0.2644	0.9778	0.0699	6.0692	305.572	5.2326	0.4295	0.2644	0.9793	0.0699	6.0494	280.513	5.1231	0.4241	0.2644	0.9773	0.0699	6.0578	238.657	6.0017
non-JK 968	9.4	8.17	1.1509	56.0979	30.2276	0.7715	167.882	33.6733	151.171	33.34	100.316	38.6334	62.6761	12.6164	1.8474	1.7194	28.8777	8.8113	22.9657	4.3832	106.161	40.6766	167.933	33.6162	150.362	33.4369	217.895	4.4499	0.4661	0.3066	0.9807	0.094	5.6493	242.307	4.6687	0.4586	0.3066	0.9823	0.094	5.6847	223.781	4.6267	0.4508	0.3066	0.9804	0.094	5.635	173.347	5.3784
non-JK 968	11.77	5.97	1.972	53.6775	32.7265	0.6298	177.329	27.4799	162.171	28.2394	106.471	36.0121	66.6754	10.4453	1.4781	1.2534	31.0284	10.0816	24.2886	3.5396	104.826	41.7589	177.492	27.2707	160.293	28.1008	332.173	5.4595	0.4774	0.3328	0.9737	0.1108	5.3578	360.777	5.6046	0.4825	0.3329	0.9762	0.1108	5.32	344.586	5.6206	0.4692	0.3328	0.9733	0.1107	5.3572	256.35	6.1258
non-JK 968	10.01	8.76	1.1423	69.3373	32.5778	0.821	160.124	39.2629	138.786	35.749	67.1898	29.8014	58.0605	13.6917	2.0112	1.493	40.5636	13.1699	23.4511	2.43	150.727	45.738	160.178	39.1726	136.773	34.9235	180.05	3.8418	0.447	0.2078	0.9782	0.0432	6.2667	210.043	4.1809	0.4384	0.2077	0.9811	0.0431	6.4028	184.603	3.9942	0.4337	0.2077	0.9783	0.0432	6.275	142.308	5.163
non-JK 968	10.73	10.22	1.05	81.2394	36.8968	0.7499	184.976	43.1904	163.938	46.1269	118.391	52.7611	67.7091	17.1123	2.7706	2.4868	30.0838	10.7005	22.6367	8.5905	112.211	61.5076	185.27	42.9577	164.201	46.0847	228.003	4.0975	0.4856	0.2658	0.9835	0.0707	6.1384	240.212	4.3581	0.4747	0.2659	0.9853	0.0707	6.0668	233.158	4.2242	0.4738	0.2658	0.9831	0.0707	6.1394	211.562	4.8
non-JK 968	10.06	9.34	1.078	74.3744	33.9855	0.8092	172.277	49.7147	156.527	51.6956	114.587	54.6665	64.4079	19.4531	2.7716	2.1739	25.2777	8.5226	22.9455	5.6615	99.0093	54.9675	172.403	49.6197	156.209	51.2537	219.81	4.1652	0.4761	0.2753	0.9839	0.0758	6.1528	233.35	4.415	0.4603	0.2753	0.985	0.0758	6.1002	225.46	4.3208	0.4655	0.2752	0.9836	0.0758	6.1538	193.672	5.0017
non-JK 968	9.28	8.29	1.1191	57.577	31.2642	0.7402	165.108	45.6241	151.571	45.7258	115.111	46.9216	62.5308	17.5618	1.9498	1.7023	21.3031	6.4535	22.9933	7.0232	84.9311	42.2198	165.312	45.5275	151.459	45.5384	263.492	4.535	0.4751	0.2928	0.979	0.0858	5.8482	268.931	4.7885	0.4759	0.2928	0.9813	0.0857	5.868	273.73	4.7245	0.4698	0.2928	0.9783	0.0857	5.8476	241.206	5.2298
non-JK 968	10.25	9.23	1.1101	69.7262	33.1474	0.7975	168.053	39.996	149.92	39.8087	102.619	44.03	62.2491	15.2124	1.6194	1.355	28.1634	8.0771	22.0678	2.0909	109.033	47.2221	168.083	39.9566	149.75	40.1377	226.808	4.673	0.437	0.2625	0.9798	0.0689	6.062	250.009	4.9308	0.4221	0.2625	0.9815	0.0689	6.0831	233.353	4.9117	0.4132	0.2625	0.9791	0.0689	6.0507	187.867	5.9792
non-JK 968	11.81	9.21	1.2832	80.7451	35.9509	0.7851	190.844	35.7777	166.33	35.9686	104.778	44.7263	68.9034	13.4863	2.6654	1.8546	34.9116	11.8888	21.7872	3.1353	118.828	46.2446	190.895	35.7007	166.612	35.9606	216.065	3.9373	0.5105	0.3091	0.9843	0.0956	5.7154	245.792	4.233	0.4972	0.3092	0.9859	0.0956	5.6444	220.327	4.1153	0.4864	0.3091	0.9839	0.0955	5.7121	166.923	4.7535
non-JK 968	11.01	8.3	1.3265	69.7117	34.7996	0.7234	170.738	35.2578	149.99	37.3608	101.182	44.8514	62.5075	13.896	4.6582	3.3168	34.8884	14.953	24.1649	7.0259	131.219	71.0068	170.999	35.0881	148.873	36.9482	220.944	4.3271	0.4456	0.2347	0.9784	0.0551	6.2019	224.049	4.5623	0.4279	0.2349	0.9822	0.0552	6.0858	231.653	4.5594	0.4216	0.2346	0.9777	0.055	6.1956	199.415	5.0076
non-JK 968	10.79	7.54	1.4317	60.4335	31.153	0.7825	169.581	36.653	150.781	36.9484	92.887	41.7065	62.5567	13.9525	1.4685	1.2042	32.8042	8.5829	22.8613	1.9842	120.743	43.1722	169.606	36.6306	149.778	36.9073	254.394	4.73	0.4693	0.2706	0.9769	0.0732	5.958	282.958	4.9347	0.4637	0.2706	0.9791	0.0732	5.952	261.138	4.8716	0.4556	0.2705	0.9765	0.0732	5.9484	192.593	5.6767
non-JK 968	7.87	7.62	1.0333	48.6513	26.8956	0.8452	169.043	47.8781	154.096	48.8798	114.67	50.4789	63.5176	18.5196	2.0816	1.7839	23.0033	6.6283	22.4499	5.2165	90.8508	44.7471	169.153	47.8207	154.05	48.5123	258.504	4.5901	0.4315	0.1853	0.977	0.0344	6.4999	278.498	4.8781	0.412	0.1852	0.978	0.0343	6.5149	262.359	4.7377	0.4141	0.1852	0.9767	0.0343	6.4995	217.804	5.1887
non-JK 968	11.46	10.38	1.1035	90.205	38.3832	0.7694	178.373	34.0241	159.056	33.4881	112.337	38.9899	65.9605	12.5875	2.1185	1.4972	26.9549	9.2707	21.7479	3.6338	97.0272	39.8263	178.415	33.9734	159.505	33.5837	220.679	4.2006	0.4681	0.2456	0.9805	0.0603	6.0093	242.407	4.3937	0.4562	0.2456	0.9824	0.0603	5.9961	223.698	4.344	0.4546	0.2455	0.9801	0.0603	6.0107	186.982	5.1595
non-JK 968	12.6	10.83	1.1633	107.246	42.0419	0.7625	173.44	36.1809	152.509	41.4374	110.518	56.5563	63.5464	15.2153	4.4048	2.8843	32.6282	17.0469	24.3906	10.1116	127.126	81.1336	173.896	35.9684	152.007	41.1038	203.305	3.6588	0.4897	0.2361	0.9816	0.0557	6.3113	207.387	3.945	0.4745	0.2362	0.9841	0.0558	6.163	211.795	3.9068	0.4744	0.236	0.981	0.0557	6.3061	207.578	4.9576
non-JK 968	10.71	9.8	1.0929	82.6495	35.2035	0.8381	179.153	31.248	157.336	31.1144	99.6223	38.8365	65.4074	11.6872	2.0867	1.537	32.9421	10.0832	21.948	2.1517	116.465	41.7332	179.178	31.1973	157.255	31.2943	176.328	4.3774	0.4419	0.255	0.984	0.065	5.9315	211.01	4.9143	0.4199	0.255	0.9848	0.065	5.9097	182.239	4.7255	0.4174	0.2549	0.9835	0.065	5.9152	145.808	5.901
non-JK 968	10.5	9.14	1.1481	75.2611	34.8032	0.7808	176.878	46.8965	156.843	47.7579	111.666	50.4193	64.9225	18.0145	2.7747	2.3276	28.2532	9.3972	21.6601	3.5098	108.419	54.3852	176.915	46.8562	157.21	47.6826	230.838	4.8471	0.4016	0.2128	0.9809	0.0453	6.4547	258.604	5.2764	0.3768	0.2127	0.9818	0.0453	6.4451	235.851	5.1661	0.3778	0.2127	0.9804	0.0452	6.4479	200.714	6.2637
non-JK 968	11.62	8.17	1.4224	73.2986	37.4664	0.6562	153.312	33.7951	135.958	29.3437	83.957	30.1051	56.9669	11.5191	2.2419	1.7282	29.8387	12.4101	23.3647	4.5897	114.526	43.6091	153.543	33.6072	135.216	29.3496	224.449	4.44	0.4601	0.2897	0.9747	0.084	5.6438	233.478	4.6221	0.4464	0.2897	0.9796	0.0839	5.7634	234.313	4.6904	0.4403	0.2897	0.9738	0.0839	5.6286	198.465	5.7666
non-JK 968	9.42	8.93	1.0546	65.2125	31.1154	0.8464	184.767	40.9819	162.509	46.7349	115.531	60.0824	67.2739	17.0947	4.2265	2.9813	32.6304	15.0259	22.235	3.7343	123.287	74.1313	184.781	40.9704	162.37	46.3869	232.018	4.5182	0.4457	0.2566	0.9827	0.0659	6.1536	257.461	4.8193	0.4299	0.2567	0.9837	0.0659	6.0606	235.997	4.7567	0.4219	0.2566	0.9825	0.0658	6.1503	207.205	5.9103
non-JK 968	10.92	7.7	1.4176	61.5092	31.7892	0.7649	191.179	39.9298	171.917	43.5293	128.673	49.1733	70.5998	16.0579	2.4604	2.3713	27.8249	10.0067	22.4322	7.5386	99.9587	56.4939	191.375	39.7346	172.062	43.2855	374.697	5.2305	0.4653	0.2627	0.9741	0.069	6.0283	397.293	5.5997	0.4424	0.2628	0.9763	0.069	5.9661	383.743	5.4216	0.4398	0.2627	0.9735	0.069	6.0306	323.086	5.7327
non-JK 968	10.74	8.63	1.2446	68.3343	32.9164	0.7925	173.436	42.8539	156.522	43.3834	111.493	46.9095	64.6316	16.3815	1.6393	1.4985	26.1807	7.1801	22.4372	5.744	98.5269	43.0221	173.495	42.8097	156.41	43.3563	296.253	5.0672	0.4434	0.2585	0.976	0.0668	6.1148	319.6	5.2124	0.4325	0.2585	0.9779	0.0668	6.1065	300.828	5.2432	0.4253	0.2585	0.9757	0.0668	6.1108	254.296	6.0828
non-JK 968	12.23	8.83	1.3849	79.9892	40.2254	0.6212	184.571	35.6411	166.477	39.6761	115.739	49.6452	68.4128	14.4544	3.135	2.2886	33.382	13.2573	24.4343	6.9002	118.284	67.1256	184.9	35.3234	164.825	39.6566	307.152	4.7366	0.493	0.3057	0.9779	0.0934	5.7476	323.359	5.0141	0.4742	0.3057	0.9803	0.0934	5.7094	319.915	4.9343	0.4751	0.3057	0.9773	0.0934	5.7356	255.943	5.3057
non-JK 968	9.41	8.03	1.1718	55.4728	29.8479	0.7825	179.501	38.2661	161.928	42.2937	109.185	52.7561	66.6673	15.5466	4.0366	2.6359	32.033	13.695	24.4503	6.3211	114.691	64.1833	179.819	38.0767	160.494	41.5155	289.961	4.8093	0.4613	0.2723	0.9775	0.0741	6.0118	301.687	5.0133	0.4446	0.2724	0.9801	0.0742	5.9126	302.18	5.0093	0.4435	0.2722	0.9771	0.0741	6.0181	248.824	5.8015
non-JK 968	10.88	9.63	1.1293	79.9892	35.0341	0.819	177.416	42.2304	158.63	45.2239	111.58	49.2408	65.5592	16.8291	3.4532	2.7788	27.4753	8.1116	22.1705	4.6903	103.302	47.1822	177.558	42.2178	158.815	44.4221	242.017	4.3047	0.492	0.2779	0.9815	0.0772	6.0881	259.337	4.4222	0.4844	0.278	0.9831	0.0773	6.0277	248.484	4.4875	0.4708	0.2779	0.9812	0.0772	6.1021	205.145	5.2543
non-JK 968	10.87	9.36	1.1607	76.0352	34.952	0.7821	184.397	27.3488	164.346	27.5847	104.42	34.9182	67.8723	10.2337	1.5571	1.2824	33.5532	9.9553	23.0582	3.6662	112.35	37.6097	184.513	27.2165	163.507	27.4321	226.323	3.9427	0.497	0.2658	0.9807	0.0706	5.735	248.01	4.2167	0.4831	0.266	0.983	0.0708	5.6519	233.917	4.0839	0.4814	0.2657	0.9802	0.0706	5.7368	169.909	4.4529
non-JK 968	10.76	8.06	1.3345	65.1362	32.3673	0.7813	165.616	24.6547	141.197	23.27	77.2848	35.1744	59.5981	8.9032	2.9438	1.9766	36.8045	12.8529	22.1148	3.5314	138.382	52.5864	165.67	24.584	141.072	23.3915	227.045	4.2709	0.4766	0.2457	0.9728	0.0604	5.6277	260.355	4.6789	0.4668	0.246	0.977	0.0605	5.5718	229.661	4.4009	0.4626	0.2457	0.9725	0.0603	5.6187	180.583	5.2261
non-JK 968	9.18	7.38	1.2448	51.7622	28.4727	0.8024	171.677	49.4714	153.299	48.5949	110.092	48.0313	63.4268	18.5818	2.0533	1.6671	26.4868	7.9112	22.0907	6.8727	103.05	48.6992	171.881	49.3627	153.602	48.6232	286.152	4.8925	0.4679	0.27	0.9778	0.0729	6.0451	297.859	5.1594	0.4592	0.27	0.9807	0.0729	6.0826	294.332	5.0323	0.4544	0.27	0.9771	0.0729	6.0346	258.219	5.4015
non-JK 968	12.82	9.26	1.3844	89.3074	38.1112	0.7727	186.173	28.9713	162.331	29.5027	101.033	37.7958	67.4394	10.9492	2.4423	1.9134	35.267	12.0676	22.1083	5.3229	120.78	45.8823	186.276	28.841	162.336	29.2458	248.305	4.3179	0.4693	0.2615	0.9786	0.0684	5.7988	274.364	4.4983	0.4713	0.2616	0.9815	0.0684	5.7621	253.222	4.4565	0.4569	0.2614	0.9782	0.0683	5.8078	214.398	5.4498
non-JK 968	10.96	9.06	1.2101	74.298	33.9941	0.8079	176.393	31.4662	150.106	30.4336	84.0022	47.1156	63.0675	11.5013	3.8185	2.7547	38.9496	16.864	22.3349	4.3835	142.918	66.9422	176.487	31.3377	149.836	30.6642	240.613	4.2981	0.4834	0.2551	0.9762	0.0651	5.8763	266.747	4.7016	0.4703	0.2552	0.9803	0.0651	5.8583	246.819	4.4879	0.4754	0.2551	0.9756	0.0651	5.8507	213.619	5.8226
non-JK 968	10.75	7.58	1.4194	62.1452	31.8508	0.7698	173.148	40.9534	150.392	40.873	98.7727	44.6679	62.7966	15.5305	2.73	2.1819	30.842	9.6485	21.1568	2.4498	117.13	45.6825	173.18	40.8965	151.139	40.8532	166.015	5.2185	0.3938	0.2551	0.9854	0.0651	6.1816	202.124	5.6587	0.3844	0.2552	0.9857	0.0651	6.1542	168.988	5.4213	0.3828	0.2551	0.985	0.0651	6.168	139.413	6.4113
non-JK 968	11.87	8.84	1.3429	79.9093	36.3768	0.7589	189.025	37.5724	165.865	39.2305	111.036	48.7825	68.641	14.5141	3.0023	2.4562	32.9837	13.1184	21.7388	2.7169	115.95	56.3372	189.051	37.523	166.033	39.2062	188.369	4.9219	0.4074	0.2392	0.985	0.0572	6.2125	226.371	5.2794	0.4	0.2393	0.9853	0.0573	6.1275	190.677	5.0966	0.3918	0.2392	0.9848	0.0572	6.2115	155.879	6.0318
non-JK 968	11.3	6.98	1.6197	57.1263	31.182	0.7383	164.389	33.2998	136.811	33.0743	80.4927	36.6083	58.1769	12.5607	4.2839	3.0102	34.5105	9.5853	20.5636	2.1216	136.862	46.1621	164.406	33.2742	138.401	32.9046	215.603	5.3297	0.4178	0.2724	0.9769	0.0742	5.8544	258.375	5.6228	0.4115	0.2725	0.9794	0.0742	5.8718	217.326	5.478	0.4048	0.2724	0.9763	0.0742	5.8431	172.989	6.3679
non-JK 968	12.25	7.97	1.5379	70.4857	34.1138	0.7611	179.553	34.5731	157.761	35.4495	101.024	42.9138	65.5202	13.1523	2.845	2.2936	33.5089	11.0669	22.3825	2.7883	119.595	50.4878	179.637	34.4186	157.477	35.4264	216.155	4.8957	0.4381	0.2717	0.9817	0.0738	5.94	249.232	5.1898	0.4323	0.2718	0.9831	0.0739	5.8978	222.715	5.0511	0.4246	0.2717	0.9812	0.0738	5.935	163.371	5.7073
non-JK 968	14.39	6.6	2.1795	70.8819	37.4148	0.6363	175.976	29.8043	151.983	28.7723	84.6082	34.2431	63.5083	10.7562	3.1663	2.1962	38.9007	12.0994	23.0356	4.3331	136.953	49.4408	176.129	29.6052	151.218	28.4957	302.403	5.4885	0.4283	0.2442	0.9695	0.0597	5.8498	349.282	5.7589	0.4362	0.2444	0.9733	0.0597	5.8569	309.337	5.6265	0.4188	0.2442	0.9691	0.0596	5.8581	233.69	6.6251
non-JK 968	12.87	8.04	1.6	78.0304	35.9233	0.7598	177.329	33.6529	151.556	35.6379	96.4437	44.3358	63.5802	13.2101	4.1687	3.0559	34.8736	12.9007	21.3914	2.976	129.936	59.508	177.346	33.6124	152.234	35.443	230.232	4.4733	0.4528	0.2417	0.9782	0.0584	6.1249	270.449	4.7209	0.4585	0.2419	0.98	0.0585	6.0368	230.531	4.5797	0.4417	0.2417	0.9781	0.0584	6.1203	187.236	5.656
non-JK 968	11.74	7.72	1.5218	70.98	34.5396	0.7477	178.121	37.972	148.399	41.0661	91.5385	48.1381	62.546	15.3059	5.3485	3.8094	40.0254	12.9863	21.372	4.0683	154.207	65.8586	178.149	37.9254	148.946	40.8461	208.979	4.758	0.4191	0.2141	0.9797	0.0458	6.4132	260.973	5.2578	0.4212	0.2145	0.9803	0.046	6.2544	209.419	4.86	0.4133	0.2149	0.9796	0.0462	6.3984	161.273	5.7
non-JK 968	9.58	9.52	1.0062	68.0435	32.718	0.7988	157.796	37.2262	135.47	36.0282	83.2197	42.3409	57.1592	13.908	3.7583	2.5851	32.035	12.4676	22.0935	4.6901	129.607	58.3564	157.883	37.1409	135.825	36.1004	203.17	4.2916	0.4676	0.2521	0.9775	0.0635	6.0717	229.248	4.609	0.4586	0.252	0.9803	0.0635	6.0843	206.563	4.4964	0.4487	0.252	0.977	0.0635	6.0581	173.091	5.5041
non-JK 968	9.41	9	1.0451	69.1447	32.5232	0.8215	168.943	36.6392	146.535	35.5191	96.6934	36.8537	61.3903	13.7153	3.4049	2.2386	29.8971	9.0236	21.1027	4.0093	114.592	41.8935	168.947	36.6296	147.385	35.49	132.318	4.0219	0.4587	0.2863	0.9877	0.082	5.8408	169.427	4.3749	0.4697	0.2864	0.9877	0.082	5.8371	131.461	4.1893	0.4584	0.2865	0.9877	0.0821	5.8281	108.233	4.8795
non-JK 968	12.19	8.21	1.4845	74.1599	34.5602	0.7802	181.572	39.1928	153.839	43.1073	106.811	42.8488	64.5169	15.8222	5.1106	4.775	36.0427	12.3354	21.4174	3.5344	136.918	66.4294	181.641	39.1388	154.792	42.2649	243.588	5.2041	0.417	0.2541	0.9796	0.0645	6.0558	283.132	5.8457	0.4002	0.254	0.9812	0.0645	6.0362	251.235	5.4882	0.3998	0.254	0.9789	0.0645	6.0657	196.573	5.9643
non-JK 968	12.19	6.48	1.881	62.0907	33.5817	0.6919	164.79	46.3596	140.28	49.4348	104.394	47.4792	59.0032	18.5617	5.0686	4.5728	33.1437	11.8892	21.7259	5.3394	140.377	72.7131	164.889	46.312	140.976	48.8014	275.933	6.3999	0.3472	0.2038	0.9736	0.0415	6.5074	318.345	6.9354	0.335	0.2038	0.9746	0.0415	6.4841	280.479	6.6021	0.3331	0.2038	0.9733	0.0415	6.5072	235.948	7.1722
non-JK 968	9.28	8.33	1.1129	60.5716	30.8554	0.7995	161.021	52.127	141.484	50.6883	103.049	46.715	58.9808	19.6298	2.3882	1.9477	26.22	6.9096	21.2656	5.7606	112.093	51.9675	161.132	52.0742	142.294	50.8846	173.184	4.7382	0.396	0.2395	0.9849	0.0574	6.3792	191.448	5.0202	0.3849	0.2395	0.9861	0.0574	6.3885	176.163	4.9174	0.3834	0.2395	0.9845	0.0574	6.3623	155.867	5.4736
non-JK 968	9.24	8.51	1.0849	64.3185	30.7066	0.8572	164.823	40.5576	139.449	39.1033	83.3551	35.4198	58.8159	15.0583	3.7325	2.7994	34.4142	7.6919	21.2001	3.6187	135.291	42.3805	164.856	40.5218	140.366	38.841	179.906	4.628	0.3949	0.2244	0.9808	0.0503	6.2765	207.576	4.8751	0.3884	0.2243	0.983	0.0503	6.3192	183.724	4.8344	0.376	0.2243	0.9802	0.0503	6.2677	140.632	5.3375
non-JK 968	13.12	6.86	1.9136	67.4039	34.4574	0.7134	169.992	33.051	145.763	36.6182	100.824	44.2782	61.3284	13.3551	6.0294	5.2661	34.5452	14.3983	22.8131	6.107	134.609	71.5408	170.163	32.8873	145.928	35.9943	276.941	5.5955	0.4156	0.2436	0.9723	0.0593	6.1033	300.644	5.9522	0.4017	0.2437	0.9761	0.0594	5.9756	283.901	5.7206	0.4116	0.2435	0.9717	0.0593	6.113	244.41	6.2397
non-JK 968	9.02	8.99	1.0033	65.7867	31.5773	0.8291	174.776	38.2505	148.498	37.063	95.6021	37.3005	62.4467	14.1334	3.2885	2.2399	32.0899	8.2853	20.2897	2.121	121.767	39.6171	174.794	38.2198	150.148	37.0654	155.259	4.0487	0.4813	0.3007	0.9865	0.0904	5.7715	192.012	4.3658	0.4733	0.3007	0.9873	0.0904	5.7964	152.943	4.1334	0.4725	0.3007	0.9865	0.0904	5.7601	119.872	4.7407
non-JK 968	12.5	7.08	1.7673	67.4076	33.7015	0.7458	174.023	39.6574	147.462	42.8609	102.764	45.0232	62.0356	15.8788	4.8146	4.8645	34.9643	12.6908	21.5983	5.9478	137.452	67.6092	174.129	39.5521	148.326	42.2358	263.218	5.3563	0.4218	0.2305	0.9755	0.0531	6.1383	303.827	5.9813	0.3995	0.2304	0.9774	0.0531	6.1667	266.217	5.4481	0.4152	0.2305	0.9752	0.0531	6.1439	217.453	5.8004
non-JK 968	10.32	8.7	1.1852	70.5403	33.6263	0.7839	163.851	45.7508	141.092	48.4554	102.759	44.9824	59.1967	18.3857	4.2986	4.586	29.8813	9.4623	21.5542	6.7586	126.188	63.285	164.016	45.6732	142.112	47.6456	215.851	4.6825	0.4386	0.2661	0.981	0.0708	6.1554	236.506	5.0393	0.4309	0.2661	0.9828	0.0708	6.1104	221.759	4.8434	0.4301	0.2661	0.9804	0.0708	6.1471	196.661	5.4712
non-JK 968	12.78	7.28	1.7558	74.3925	35.0731	0.76	186.162	33.6276	160.474	37.7459	104.626	53.1609	66.8948	13.7789	3.8838	3.0015	36.0578	15.0883	22.2993	7.974	130.911	66.9536	186.34	33.3993	160.75	37.691	305.279	5.1494	0.4247	0.1956	0.9714	0.0383	6.3399	349.033	5.7525	0.4195	0.1957	0.9733	0.0383	6.2333	313.607	5.3615	0.4194	0.1956	0.9705	0.0383	6.3398	259.802	6.1632
non-JK 968	10.73	8.16	1.3156	67.5893	32.2596	0.8161	179.089	32.6538	147.236	29.9619	78.791	38.3128	62.4066	11.7274	5.1432	3.1877	41.106	14.3522	21.2544	5.2439	150.122	54.3974	179.113	32.61	148.334	30.312	207.76	4.7982	0.4175	0.2318	0.9779	0.0537	5.9232	248.009	5.306	0.4036	0.2319	0.9814	0.0538	5.8271	212.664	5.1104	0.3938	0.2323	0.9771	0.054	5.8937	185.172	6.9556
non-JK 968	11.77	7.28	1.6163	71.1326	33.7971	0.7826	181.851	38.9889	154.74	42.0473	108.207	47.8421	64.8196	15.5477	4.6371	4.3532	35.7286	13.605	21.5018	4.2751	136.553	69.4972	181.942	38.8372	155.485	41.9147	242.54	6.0066	0.3386	0.1655	0.9754	0.0274	6.5509	281.459	6.4328	0.3227	0.1655	0.9766	0.0274	6.5265	246.893	6.2432	0.3165	0.1655	0.9748	0.0274	6.5443	220.687	7.3588
non-JK 968	12.53	7.37	1.7011	71.0636	34.7054	0.7414	170.488	30.8075	142.881	31.2531	84.2871	37.1284	60.4313	11.8097	3.6485	3.0332	38.465	12.0856	21.4005	1.988	147.863	57.6129	170.517	30.7386	143.316	31.3599	208.022	4.6957	0.4163	0.2245	0.9765	0.0504	6.0303	256.859	5.108	0.414	0.2247	0.9783	0.0505	5.9451	210.116	4.8608	0.4017	0.2244	0.9761	0.0504	6.0108	158.347	5.9157
non-JK 968	12.53	6.86	1.8272	69.897	34.6027	0.7336	186.066	36.8064	161.837	40.5374	104.101	50.3755	67.1811	14.8718	4.126	2.7156	35.6167	12.847	22.2292	4.7318	127.871	61.1171	186.136	36.7156	161.758	40.0517	281.427	5.4761	0.372	0.1812	0.9736	0.0328	6.4854	326.139	5.7966	0.3655	0.1814	0.9746	0.0329	6.3937	284.444	5.6395	0.3589	0.1812	0.9735	0.0328	6.4819	227.201	6.5778
non-JK 968	12.82	7.31	1.7543	71.507	37.3106	0.6455	183.444	35.2845	161.448	40.7018	112.227	53.5751	66.909	14.6819	4.9523	3.6164	35.8493	15.7865	24.4882	9.4766	130.28	74.8087	183.964	34.8515	160.471	40.1733	306.058	5.4571	0.4177	0.2279	0.9741	0.052	6.1873	327.332	5.867	0.4052	0.2279	0.9768	0.052	6.113	315.597	5.5969	0.4089	0.2279	0.9737	0.0519	6.1981	277.106	6.0016
non-JK 968	10.3	9.43	1.0924	78.2339	34.3242	0.8345	162.909	35.4918	134.875	31.8281	73.35	35.9033	57.3857	12.5897	5.2245	3.8114	38.0052	13.8462	21.39	3.1476	149.491	54.7601	162.924	35.4673	135.559	31.8467	150.108	3.883	0.4527	0.2376	0.982	0.0564	6.0077	183.243	4.1099	0.4491	0.2378	0.9844	0.0565	5.9803	148.407	4.0167	0.4393	0.2379	0.9821	0.0566	5.9838	132.272	5.4667
non-JK 968	9.17	9.16	1.001	68.6359	32.1144	0.8363	175.034	41.1809	147.53	43.1522	100.511	38.5127	62.1123	16.1215	4.603	4.2263	34.2793	9.379	20.7941	3.6841	133.809	57.1161	175.077	41.1335	149.04	42.4947	196.194	4.0378	0.48	0.285	0.9833	0.0812	5.9759	228.817	4.4949	0.4643	0.285	0.9848	0.0812	5.9631	197.548	4.1434	0.4715	0.285	0.9831	0.0812	5.9739	153.227	4.436
non-JK 968	9.6	8.32	1.1538	61.7309	33.6674	0.6844	175.002	48.1379	159.568	47.1836	118.404	45.7564	65.6059	17.9252	1.704	1.5008	23.6741	7.052	22.1968	4.0401	87.3251	32.4534	175.075	48.0554	159.466	47.0266	222.174	4.4542	0.4615	0.2782	0.9836	0.0774	6.128	244.689	4.7963	0.4563	0.2782	0.9846	0.0774	6.1296	227.291	4.6042	0.453	0.2782	0.9833	0.0774	6.1234	174.124	4.7588
non-JK 968	10.39	8.72	1.1915	70.98	32.8002	0.8291	161.508	45.9921	137.575	45.8624	101.391	41.4554	58.0196	17.6997	4.1617	3.1434	28.6932	8.4343	20.8257	8.3354	124.597	60.4778	161.704	45.901	139.299	45.924	171.646	4.392	0.4434	0.2553	0.9839	0.0652	6.1896	194.243	4.8748	0.4351	0.2553	0.9853	0.0652	6.1712	175.413	4.6141	0.437	0.2553	0.9832	0.0652	6.1776	165.819	5.1228
non-JK 968	9.75	9.46	1.0305	70.9073	32.8583	0.8253	173.241	44.1011	146.354	50.2932	111.917	48.6828	61.591	18.4567	5.8475	5.476	33.4649	11.5867	21.0921	5.3259	138.817	73.9187	173.299	44.0533	147.736	49.1922	203.479	4.9118	0.4071	0.2497	0.983	0.0623	6.2538	233.493	5.422	0.3903	0.2497	0.9837	0.0623	6.1706	207.354	5.2166	0.388	0.2496	0.9826	0.0623	6.2599	188.499	5.8126
non-JK 968	11.73	6.53	1.7961	55.5818	31.7566	0.6926	174.017	33.7431	148.499	33.2614	93.5222	40.6253	62.421	12.6779	3.2884	2.1718	33.7327	11.814	20.9881	3.1876	127.549	52.7291	174.067	33.6444	149.444	33.5811	263.15	5.4269	0.4241	0.2671	0.9752	0.0713	5.8764	328.514	5.9484	0.416	0.2671	0.9762	0.0714	5.8524	262.712	5.6153	0.4089	0.2671	0.9749	0.0713	5.8601	188.986	6.339
non-JK 968	12.53	6.77	1.85	60.6588	33.71	0.6708	176.407	40.9611	151.024	42.8469	109.328	45.3051	63.3068	16.0009	4.1157	3.6726	32.5186	12.756	21.5337	7.1005	127.537	67.0318	176.541	40.8311	152.078	42.78	279.831	5.4023	0.4338	0.2765	0.9768	0.0765	5.8708	316.335	5.9123	0.4163	0.2765	0.9791	0.0765	5.8803	282.373	5.5448	0.4204	0.2765	0.9764	0.0765	5.8732	235.293	5.7998
non-JK 968	12.28	8.13	1.5104	76.8638	35.2956	0.7753	185.216	32.1224	157.018	32.772	91.1215	45.6291	65.7872	12.1732	4.0508	2.7675	39.4701	13.5052	22.1778	6.6178	139.992	57.6542	185.391	31.8645	157.401	32.9282	266.46	4.7086	0.4275	0.2258	0.9747	0.051	6.1219	302.152	5.0544	0.4245	0.226	0.9782	0.0511	6.0363	271.963	4.8859	0.4086	0.2258	0.9741	0.051	6.1108	223.159	5.8071
non-JK 968	9.14	9.08	1.0067	66.0156	33.9565	0.7195	163.464	48.4761	143.228	48.0556	93.1727	42.0175	59.6114	18.4302	3.1612	2.405	33.2511	9.167	23.2954	7.7705	132.182	57.0809	163.765	48.3677	142.697	47.5202	223.645	4.3816	0.4857	0.3027	0.9811	0.0916	5.7984	232.934	4.5627	0.4822	0.3027	0.9842	0.0916	5.8365	231.473	4.5786	0.4679	0.3027	0.9807	0.0916	5.8035	207.801	5.0525
non-JK 968	10.06	9.95	1.0105	78.5501	34.7415	0.8178	179.548	42.7421	158.237	47.3152	119.555	46.8911	65.6394	17.3724	3.9932	4.233	29.1797	10.2469	22.235	8.6125	112.803	62.6114	179.857	42.5145	158.805	46.4632	202.162	4.3782	0.4312	0.242	0.9841	0.0586	6.3034	211.406	4.5602	0.4274	0.2421	0.9857	0.0586	6.211	207.9	4.5313	0.4174	0.2419	0.9837	0.0585	6.3151	199.704	5.176
non-JK 968	8.92	8.74	1.0205	63.1664	29.9506	0.8849	166.039	47.3719	148.109	46.8797	103.972	42.3264	61.4309	17.9764	2.7588	2.511	26.6197	7.4181	22.1646	6.6512	104.612	42.9362	166.23	47.2654	148.272	46.2743	197.805	4.4454	0.4277	0.2274	0.9823	0.0517	6.4186	211.137	4.7087	0.4189	0.2273	0.9842	0.0517	6.4558	203.662	4.6138	0.4172	0.2273	0.9819	0.0517	6.418	174.659	5.0042
non-JK 968	10.14	7.29	1.3906	54.7096	30.2687	0.7504	183.212	39.8228	162.822	41.4041	117.148	45.1104	67.3443	15.421	2.526	2.148	27.1715	7.5513	21.1764	4.0265	99.7837	42.4123	183.28	39.715	163.56	41.1681	258.156	5.0123	0.493	0.3258	0.9818	0.1061	5.6499	298.074	5.4455	0.4843	0.3258	0.9826	0.1061	5.6291	262.807	5.1446	0.4861	0.3258	0.9814	0.1061	5.6522	194.025	5.4672
non-JK 968	12.56	8.67	1.4475	82.3442	35.5591	0.8184	189.557	40.4337	170.344	43.7461	118.788	51.4144	69.9264	16.0524	2.7052	2.301	30.2867	10.5236	22.7012	6.5228	105.615	51.5036	189.598	40.382	169.911	43.321	250.376	4.4479	0.45	0.2428	0.9817	0.0589	6.2768	281.046	4.7567	0.4363	0.2429	0.9824	0.059	6.1831	253.976	4.6251	0.4308	0.2428	0.9816	0.0589	6.277	194.564	4.8761
non-JK 968	13.49	8.29	1.6276	79.2624	37.2064	0.7195	176.823	33.8235	153.175	28.9331	94.9622	28.9548	64.0401	11.1393	4.2048	2.7327	33.5005	11.4543	22.0815	3.8936	116.77	37.0811	176.896	33.7025	153.61	28.9227	263.969	4.2403	0.5213	0.335	0.9775	0.1122	5.3909	294.316	4.5455	0.5122	0.3351	0.9811	0.1123	5.4644	269.443	4.3671	0.5094	0.335	0.9769	0.1122	5.3882	192.466	4.4365
non-JK 968	12.38	8.04	1.5396	76.3804	35.0887	0.7796	181.139	33.96	155.831	39.6476	110.479	52.2515	65.2804	14.3119	5.7727	3.608	31.211	14.8586	21.6287	7.5179	118.831	70.1085	181.304	33.8026	157.177	38.8298	282.191	4.3502	0.5034	0.2403	0.9755	0.0578	6.168	303.857	4.7719	0.4718	0.2404	0.9783	0.0578	6.0611	285.087	4.5048	0.4786	0.2402	0.9751	0.0577	6.1648	248.28	4.8425
non-JK 968	13.38	8.81	1.5192	87.7955	37.9178	0.7674	194.897	32.282	171.413	33.6557	112.212	44.2809	70.7805	12.3403	2.3018	1.6484	33.4184	13.3386	21.6051	3.8631	110.934	44.9006	195.006	32.1245	171.686	33.2573	282.918	4.4536	0.4772	0.2508	0.9781	0.0629	5.9622	321.835	4.8362	0.4702	0.2508	0.98	0.0629	5.8984	289.009	4.5987	0.4618	0.2507	0.9777	0.0628	5.9755	208.43	4.9194
non-JK 968	13.72	8.72	1.5728	91.0954	38.6242	0.7673	189.861	34.2412	166.057	35.299	107.475	44.5079	68.8181	13.0398	3.0302	2.1712	33.2796	13.616	21.4824	3.0735	112.978	46.0093	189.938	34.1432	166.49	34.724	248.232	4.2545	0.4737	0.2357	0.9794	0.0556	6.1024	283.228	4.6564	0.4702	0.2357	0.9812	0.0556	6.065	254.369	4.4496	0.4641	0.2357	0.9789	0.0555	6.1116	184.859	4.8481
non-JK 968	12.85	10.47	1.2277	101.602	39.9242	0.801	184.703	35.2622	159.323	35.2943	101.042	43.6566	66.4436	13.2656	3.309	2.2411	33.5908	12.3628	21.0539	2.1052	118.44	44.9658	184.721	35.2232	160.262	35.1353	161.751	3.8447	0.4602	0.2511	0.9861	0.063	6.0684	197.813	4.3419	0.4364	0.2511	0.9867	0.063	5.9943	164.869	4.1449	0.4352	0.251	0.9857	0.063	6.0666	116.904	4.817
non-JK 968	10.16	9.88	1.0279	77.3362	34.7125	0.8065	186.343	39.0841	161.356	43.5036	110.432	56.9294	67.1398	15.9334	3.8524	2.8804	32.8159	14.1341	21.1522	3.1299	122.707	66.6817	186.388	39.053	162.152	43.3412	209.376	4.2174	0.4601	0.2621	0.984	0.0687	6.1354	242.187	4.6199	0.4413	0.2622	0.9848	0.0688	6.0156	211.173	4.4638	0.4299	0.2621	0.9838	0.0687	6.1302	169.763	5.0996
non-JK 968	16.06	7.4	2.1694	81.6719	40.9452	0.6122	192.633	33.7107	169.563	38.3056	113.461	58.0875	70.1235	13.8664	3.3586	2.6845	32.3933	15.719	23.1324	9.4606	112.635	63.6134	192.989	33.4917	169.919	38.056	376.942	5.3734	0.4854	0.3055	0.9739	0.0933	5.6897	411.68	5.7077	0.4726	0.3055	0.9766	0.0933	5.6073	383.188	5.5386	0.4667	0.3054	0.9735	0.0933	5.6905	322.566	6.0999
non-JK 968	10.62	8.38	1.2669	69.5845	33.0277	0.8016	180.382	40.6142	163.633	40.7602	117.456	42.2265	67.305	15.3596	1.9408	1.4664	26.2932	7.4314	22.2463	2.059	93.075	34.2057	180.392	40.594	163.37	40.5067	205.023	4.6285	0.4317	0.2663	0.9843	0.0709	6.0675	236.959	4.8841	0.424	0.2663	0.9846	0.0709	6.0571	207.156	4.765	0.4201	0.2663	0.9842	0.0709	6.0672	148.815	4.9556
non-JK 968	10.7	9.45	1.1324	80.5089	35.7731	0.7906	192.268	36.3415	172.641	42.2295	120.239	55.5631	70.8703	15.1874	3.445	2.0686	31.4358	13.4716	23.3251	6.066	109.047	62.393	192.513	36.287	171.972	41.5487	218.429	3.8998	0.5172	0.319	0.9858	0.1018	5.6381	236.6	4.0988	0.5123	0.3191	0.9869	0.1019	5.5606	222.647	4.046	0.5014	0.319	0.9856	0.1018	5.6509	185.731	4.4001
non-JK 968	12.36	8.81	1.4038	84.2231	35.9063	0.8209	185.281	36.6652	161.4	41.2793	104.671	58.638	67.0447	15.0629	3.4309	2.6739	34.671	14.9156	22.2369	5.673	127.334	67.9524	185.436	36.5809	161.37	41.1856	240.727	4.2071	0.4671	0.224	0.9797	0.0502	6.223	267.897	4.5759	0.4483	0.2239	0.9812	0.0501	6.1754	244.351	4.357	0.4487	0.2239	0.9794	0.0501	6.232	205.75	4.9864
non-JK 968	10.9	10.71	1.0177	90.0815	38.4002	0.7677	182.033	36.8543	159.387	38.967	106.248	49.7239	66.233	14.4472	2.6519	2.1856	31.4279	12.3657	21.3756	2.879	114.665	54.2091	182.076	36.8078	159.841	38.9214	235.904	4.0179	0.4985	0.2287	0.9795	0.0523	6.2576	265.868	4.3876	0.478	0.2287	0.981	0.0523	6.1889	237.237	4.1658	0.476	0.2286	0.9793	0.0523	6.25	190.617	4.7706
non-JK 968	11.6	8.64	1.3431	78.1103	35.3161	0.787	184.618	36.1408	163.87	36.9873	113.115	43.5843	67.7924	13.7335	2.5724	1.8705	29.0465	10.9304	21.4723	2.2264	101.526	41.2966	184.639	36.1051	164.288	36.6758	213.401	4.3976	0.4428	0.2173	0.9814	0.0472	6.2368	243.249	4.7708	0.4304	0.2173	0.9825	0.0472	6.1985	216.036	4.5399	0.4327	0.2172	0.9812	0.0472	6.2417	163.001	4.8691
non-JK 968	12.87	9.14	1.4074	89.1257	38.8176	0.7433	179.176	30.6401	154.738	32.4395	98.7143	40.3736	64.7212	11.9624	3.3794	2.4754	32.5081	11.1443	21.0661	2.7099	117.346	43.5067	179.209	30.5877	155.659	31.8531	198.995	3.8514	0.4782	0.2404	0.9811	0.0578	6.0173	236.881	4.2912	0.4727	0.2404	0.9823	0.0578	5.9794	200.147	4.0406	0.4702	0.2403	0.9809	0.0578	6.0302	150.52	4.5966
non-JK 968	11.83	7.23	1.637	65.336	33.3628	0.7376	177.065	48.5925	156.309	49.2083	113.596	54.3819	64.828	18.6802	2.9635	2.015	25.9989	9.2567	20.8414	4.4293	103.166	52.319	177.142	48.5592	157.472	49.3077	249.668	5.3051	0.4163	0.2625	0.9813	0.0689	6.1324	276.097	5.7236	0.4015	0.2625	0.9826	0.0689	6.0993	255.156	5.5726	0.3999	0.2624	0.9807	0.0689	6.1333	209.951	6.1005
non-JK 968	12.28	7.11	1.7262	67.5493	34.3172	0.7208	184.969	35.0219	163.436	35.3132	114.977	42.3297	67.7597	13.2467	2.8874	2.3115	28.0517	10.8808	21.0546	2.4481	98.9355	40.8786	184.997	34.96	164.346	35.143	245.961	5.5806	0.3884	0.2184	0.9785	0.0477	6.1868	289.425	6.0258	0.3756	0.2186	0.9793	0.0478	6.0622	248.156	5.7656	0.3705	0.2183	0.9781	0.0477	6.1893	180.508	6.0475
non-JK 968	11.08	9.22	1.2022	80.4181	35.2155	0.8149	188.013	40.0229	166.18	44.0652	120.303	52.8927	68.7112	16.1638	3.5245	2.9889	29.0513	12.6491	21.7287	6.4304	106.339	59.7783	188.248	39.8653	166.879	43.4727	236.128	4.2262	0.4751	0.2762	0.9832	0.0763	6.0242	252.128	4.5735	0.457	0.2763	0.9849	0.0763	5.9547	243.206	4.4163	0.4525	0.2762	0.9826	0.0763	6.0304	212.358	4.9282
non-JK 968	13.13	8.35	1.5723	84.4521	37.0711	0.7722	190.7	36.9425	168.536	38.5781	108.134	49.5077	69.5142	14.1983	2.5642	1.9289	33.7824	12.1712	22.2678	4.2124	115.128	49.631	190.751	36.8385	168.269	38.4281	258.87	4.7432	0.4229	0.2301	0.9794	0.0529	6.2522	298.545	5.1381	0.4134	0.2302	0.9805	0.053	6.1807	262.713	4.9134	0.4065	0.23	0.9791	0.0529	6.2478	190.495	5.2128
non-JK 968	12.79	7.25	1.7649	68.4796	34.0026	0.7443	178.89	39.3996	159.614	43.7276	102.076	59.7245	65.9033	16.0575	2.618	1.6534	33.7743	14.7249	23.9537	5.7578	124.568	68.0013	179.313	39.4147	158.3	43.3728	290.708	4.9532	0.4555	0.2734	0.9774	0.0747	5.9837	309.741	5.2268	0.4426	0.2733	0.9796	0.0747	5.9679	301.762	5.1126	0.4472	0.2733	0.9769	0.0747	5.9975	239.6	5.7926
non-JK 968	12.08	8.67	1.3933	78.6991	36.245	0.7528	191.807	34.7728	170.299	40.4785	121.924	55.1245	70.2873	14.6027	3.3996	2.5974	29.1074	13.2121	21.9891	7.0499	103.753	60.1563	191.969	34.6096	170.869	39.9446	277.548	4.6149	0.4836	0.27	0.9802	0.0729	5.9916	306.001	4.9109	0.4794	0.2701	0.9815	0.073	5.8892	279.256	4.7409	0.4688	0.27	0.9801	0.0729	6.0021	237.792	5.0567
non-JK 968	12.33	7.21	1.7111	63.0828	34.7585	0.6561	185.421	31.3719	162.614	30.7306	111.018	35.6162	67.5722	11.4609	2.6714	1.9872	29.8556	9.8014	21.2122	3.7683	103.758	36.384	185.477	31.3046	163.554	30.6145	326.816	4.99	0.472	0.2833	0.9737	0.0803	5.7199	374.115	5.3445	0.4704	0.2833	0.9761	0.0803	5.7253	328.016	5.0923	0.4637	0.2832	0.9733	0.0802	5.7226	243.223	5.2375
non-JK 968	13.55	8.04	1.6842	84.3285	37.2695	0.7629	195.622	36.8588	173.777	40.0048	123.988	53.0188	71.5719	14.6473	2.8876	2.1324	28.9133	12.0034	21.5631	6.0317	100.913	54.1602	195.718	36.7331	174.517	39.9417	312.209	4.9169	0.4439	0.2215	0.9764	0.0491	6.2856	353.652	5.3503	0.4336	0.2216	0.9774	0.0491	6.1964	314.736	5.0663	0.4297	0.2214	0.9761	0.049	6.2826	252.179	5.3873
non-JK 968	13.46	8.55	1.5743	88.6896	37.6783	0.7851	178.336	31.807	153.337	32.7264	94.2803	42.6474	64.2067	12.2149	3.2394	2.3158	34.0159	12.5544	21.2176	4.0647	123.134	47.4645	178.386	31.7355	154.08	32.4405	198.714	4.0381	0.476	0.2269	0.9804	0.0515	6.0899	237.537	4.5386	0.4618	0.227	0.9817	0.0515	6.0114	201.623	4.2498	0.4619	0.2268	0.98	0.0514	6.0951	145.393	4.7722
non-JK 968	13.46	8.64	1.5588	87.5448	37.7399	0.7724	191.901	40.5215	169.917	42.6746	115.927	52.7988	70.0227	15.8381	2.5738	2.23	30.9735	12.2289	21.5759	2.6519	108.495	52.9236	191.936	40.4692	170.233	42.5122	256.843	4.7321	0.4253	0.2442	0.9812	0.0597	6.2225	285.102	5.185	0.4105	0.2443	0.9826	0.0597	6.1348	264.659	5.0131	0.4051	0.2442	0.9806	0.0596	6.2226	204.641	5.7352
non-JK 968	13.97	6.69	2.0886	68.8322	36.9068	0.635	186.446	39.4019	164.341	42.2445	111.798	56.6504	68.0415	15.6153	2.8411	2.1276	30.1122	13.627	21.6222	4.7437	109.154	57.6126	186.541	39.3448	164.941	42.1814	341.373	5.9068	0.4184	0.2534	0.9741	0.0642	6.0792	377.291	6.3091	0.4067	0.2534	0.9761	0.0642	6.0272	346.263	6.1248	0.3968	0.2534	0.9736	0.0642	6.0835	285.43	6.6549
non-JK 968	12.08	10	1.2083	92.262	38.0205	0.802	189.397	36.1397	168.002	35.3391	119.888	40.6	69.443	13.2363	2.4369	1.6651	27.6933	11.5325	20.9547	2.343	94.9758	37.0422	189.417	36.101	168.911	35.1608	193.931	4.0956	0.4495	0.2503	0.9848	0.0626	6.0286	228.241	4.4204	0.4378	0.2503	0.9854	0.0627	5.984	194.994	4.2428	0.4314	0.2502	0.9846	0.0626	6.0372	138.943	4.498
non-JK 968	11.03	8.09	1.3642	68.6904	32.8583	0.7995	178.393	39.8229	160.537	41.7598	112.044	45.3533	66.1986	15.4882	2.4454	1.929	29.0581	8.977	22.7104	4.5433	105.886	50.4933	178.468	39.7515	159.99	41.4245	266.91	4.9064	0.4373	0.2504	0.9784	0.0627	6.0844	293.536	5.2165	0.4197	0.2504	0.9799	0.0627	6.082	272.221	5.0881	0.4132	0.2504	0.9782	0.0627	6.0897	209.182	5.3241
non-JK 968	13.8	8.18	1.6885	91.3425	38.7595	0.7641	193.292	37.413	171.251	37.0763	102.784	42.0087	70.3731	13.7909	1.9867	1.6277	37.6973	12.5516	22.7988	2.3354	121.951	41.9962	193.307	37.3806	170.021	36.6154	227.814	4.1561	0.4886	0.2778	0.9834	0.0771	5.9075	264.492	4.4656	0.4803	0.2778	0.9847	0.0772	5.8543	231.437	4.3001	0.4741	0.2777	0.9834	0.0771	5.9133	160.508	4.5842
non-JK 968	12.54	7.39	1.696	70.0823	33.8127	0.7703	183.126	40.537	163.388	45.9193	119.568	57.4629	67.4758	16.7322	3.5529	2.7872	28.8752	13.2215	22.504	6.6317	108.297	66.0961	183.254	40.4323	163.425	45.4741	314.803	5.0368	0.451	0.2433	0.9761	0.0592	6.0688	343.376	5.3771	0.4364	0.2432	0.9773	0.0592	6.011	317.706	5.1647	0.4371	0.2432	0.976	0.0591	6.0769	272.116	5.5339
non-JK 968	13.53	7.79	1.7357	81.6719	36.741	0.7603	182.222	31.9468	158.702	31.1093	97.7652	39.8563	66.0524	11.6785	2.2895	1.7213	34.5776	12.8026	21.7108	2.9864	119.83	44.3643	182.23	31.9298	158.787	31.1069	237.722	4.3426	0.4598	0.2358	0.9779	0.0556	5.9411	286.079	4.7316	0.4547	0.2357	0.9793	0.0555	5.9786	238.446	4.4497	0.4511	0.2357	0.9778	0.0555	5.9412	171.339	5.0167
non-JK 968	10.98	8.95	1.2267	71.7359	34.3944	0.762	183.409	41.8477	164.494	45.5464	124.279	55.8301	67.8572	16.878	2.588	2.1736	26.5878	12.027	22.8149	10.942	100.806	63.3468	183.754	41.6096	164.875	45.5306	266.693	4.667	0.4688	0.2674	0.9808	0.0715	6.1288	291.24	4.9877	0.4584	0.2674	0.9818	0.0715	6.0633	270.755	4.8089	0.457	0.2674	0.9804	0.0715	6.1274	232.724	5.3279
non-JK 968	12.54	8.29	1.5131	80.2436	36.3938	0.7613	180.807	40.3029	160.857	44.9283	118.094	55.6281	66.5504	16.5415	3.203	2.6312	28.8464	13.5443	22.1938	6.368	109.729	67.1932	180.955	40.2077	160.952	44.678	276.666	4.617	0.4602	0.2321	0.9778	0.0539	6.2698	293.289	5.0783	0.4432	0.2321	0.9796	0.0539	6.1896	285.61	4.8165	0.4516	0.232	0.9772	0.0538	6.2678	243.307	5.2976
non-JK 968	11.77	9.06	1.2991	83.2019	35.3778	0.8354	186.62	34.2047	164.091	34.986	113.526	42.6937	68.0603	13.0058	2.3379	1.5948	29.279	9.4634	20.9029	2.6761	103.388	38.2926	186.652	34.1377	165.063	35.0529	176.115	4.3046	0.4154	0.2182	0.9846	0.0476	6.2565	218.341	4.7675	0.3971	0.2183	0.9844	0.0476	6.2054	176.153	4.539	0.3936	0.2182	0.9844	0.0476	6.2511	129.121	5.1742
non-JK 968	13.04	8.13	1.6042	82.6604	36.1338	0.7956	190.917	37.9861	169.166	41.2346	114.698	56.6545	69.78	15.1366	2.4245	1.9828	31.1201	13.3744	21.7538	3.6886	110.006	57.8218	190.965	37.9464	169.351	41.3444	259.948	4.7728	0.4225	0.216	0.9794	0.0467	6.2999	297.023	5.2352	0.4027	0.216	0.9801	0.0466	6.2517	264.637	4.971	0.4002	0.2159	0.979	0.0466	6.2935	198.719	5.5922
non-JK 968	12.62	9.06	1.3925	88.3225	37.0626	0.808	190.307	36.3342	168.486	42.9644	116.988	54.9855	69.4972	15.4235	4.2612	3.0325	32.9218	12.8914	22.5265	4.1948	117.532	64.3452	190.432	36.2276	168.197	42.3147	258.86	4.4158	0.4416	0.2245	0.9798	0.0504	6.2421	288.253	4.7653	0.4242	0.2245	0.9807	0.0504	6.1445	265.183	4.5905	0.4205	0.2244	0.9795	0.0504	6.2475	203.11	5.1179
non-JK 968	12.19	8.47	1.44	76.6748	35.5882	0.7608	174.748	35.0959	152.857	38.8261	103.625	49.6505	63.7263	14.3396	3.7067	2.5986	32.4835	13.5114	22.3606	3.4642	123.99	66.0711	174.837	35.0217	152.764	38.5804	275.397	4.8937	0.4378	0.253	0.9754	0.064	6.1076	295.215	5.351	0.4141	0.253	0.9783	0.064	6.0185	285.581	5.2239	0.4147	0.2529	0.9746	0.064	6.0987	236.687	5.962
non-JK 968	12.56	7.74	1.6228	71.0527	34.5807	0.7467	184.314	39.195	162.972	41.4909	111.111	53.7261	67.4066	15.4539	2.2669	1.7556	31.3405	13.2722	21.8101	2.5715	114.504	60.1304	184.343	39.1685	162.927	41.6955	279.985	4.9578	0.451	0.2709	0.9788	0.0734	6.0047	317.08	5.4875	0.4281	0.2708	0.9801	0.0734	5.9714	284.656	5.1849	0.4316	0.2709	0.9784	0.0734	5.9961	222.881	5.6633
non-JK 968	12.02	6.94	1.7317	64.1549	32.4956	0.7635	184.923	31.3084	162.239	32.3537	104.36	43.6302	67.3446	11.9479	2.6462	2.1406	32.7949	12.4412	21.852	2.5809	113.609	47.2159	184.98	31.2405	162.418	32.2064	243.827	5.1485	0.3986	0.2251	0.978	0.0507	6.0599	293.172	5.5497	0.3937	0.2252	0.9787	0.0507	6.0145	245.2	5.2843	0.3868	0.2251	0.9778	0.0507	6.0624	179.806	5.9754
non-JK 968	12.21	7.22	1.6898	72.1393	33.9289	0.7875	185.502	38.6654	164.836	41.9619	104.717	56.5302	67.9684	15.4002	2.8123	1.9309	34.442	14.155	23.2634	4.9655	121.713	62.1338	185.618	38.6278	163.848	41.7496	310.544	5.4817	0.3799	0.19	0.9727	0.0361	6.4323	343.829	5.8434	0.3664	0.19	0.9743	0.0361	6.3967	317.204	5.6624	0.3645	0.19	0.9724	0.0361	6.4363	250.604	6.3532
non-JK 968	11.22	8.2	1.368	66.5935	33.3748	0.7513	178.663	37.9765	161.878	38.8784	106.613	44.1602	66.594	14.3666	2.0557	1.4106	30.8064	11.1264	23.6535	2.881	105.485	43.4326	178.75	37.8899	160.596	38.3388	257.898	4.6108	0.4655	0.2771	0.9796	0.0768	5.9635	278.464	4.8243	0.4647	0.2771	0.9816	0.0768	5.9438	265.145	4.7393	0.4591	0.277	0.9794	0.0767	5.9711	199.098	5.0342
non-JK 968	13.4	7	1.9153	70.94	35.9559	0.6895	180.199	32.5793	159.766	36.4559	114.903	48.9551	66.329	13.2829	3.7231	2.702	29.5672	14.1014	23.0571	8.7551	108.685	65.5124	180.468	32.3875	159.907	36.2441	323.084	5.2482	0.4898	0.2994	0.9746	0.0896	5.7781	335.943	5.5006	0.4719	0.2995	0.9781	0.0897	5.6563	328.894	5.3658	0.4756	0.2994	0.9742	0.0896	5.7673	295.049	5.7146
non-JK 968	11.91	9.09	1.3102	84.2958	37.8462	0.7396	185.708	33.4834	164.156	33.3494	112.372	39.0832	67.9962	12.4488	2.1816	1.62	29.6601	10.9007	21.4828	3.614	102.339	38.768	185.75	33.4162	164.696	33.1254	227.911	3.8605	0.5154	0.2997	0.9826	0.0898	5.706	252.146	4.1863	0.5051	0.2998	0.9845	0.0899	5.6631	230.935	3.9657	0.5069	0.2997	0.9823	0.0898	5.71	185.04	4.3764
non-JK 968	12.87	8.3	1.551	83.7361	36.3031	0.7984	176.983	35.1535	154.822	35.9707	100.591	43.1326	64.5052	13.4264	3.1128	2.3396	31.2465	10.7306	21.67	3.4338	113.318	45.1559	177.028	35.0867	155.266	35.7088	243.303	4.3745	0.4564	0.2122	0.9763	0.045	6.267	277.696	4.7903	0.4385	0.2122	0.9781	0.045	6.2514	247.321	4.5496	0.4395	0.2121	0.9759	0.045	6.2665	180.386	4.9987
non-JK 968	12.32	7.7	1.6	73.0987	34.49	0.7722	173.875	42.4563	151.281	44.0209	101.889	54.717	63.1056	16.511	2.8503	2.024	31.4586	12.8551	21.4294	4.6434	123.435	62.6014	173.935	42.4059	151.678	44.3433	252.415	4.6948	0.4532	0.233	0.9779	0.0543	6.2025	285.391	5.2826	0.4378	0.2328	0.9794	0.0542	6.242	258.024	4.8813	0.4517	0.233	0.9772	0.0543	6.2033	206.444	5.5059
non-JK 968	12.28	9.01	1.3626	86.6653	36.3853	0.8226	179.743	39.0218	156.856	43.3979	108.872	56.5108	65.2605	15.9782	3.2206	2.5942	32.3313	13.5512	21.5976	3.7757	124.701	68.4733	179.781	38.9891	157.085	43.5146	229.991	4.455	0.4281	0.2205	0.9802	0.0486	6.3383	265.936	5.0317	0.4014	0.2204	0.9806	0.0486	6.2839	234.61	4.8056	0.4011	0.2204	0.9797	0.0486	6.3345	194.108	5.7231
non-JK 968	13.55	8.04	1.6842	79.4441	37.3928	0.714	185.557	39.9306	165.159	44.0692	117.14	56.8838	68.1845	16.1783	2.6176	2.0646	29.3061	12.4853	22.3902	6.4628	108.093	60.5949	185.779	39.8458	165.344	43.9412	275.16	4.9373	0.4474	0.2659	0.9799	0.0707	6.0291	298.848	5.3318	0.4272	0.2659	0.9814	0.0707	5.9701	281.627	5.1572	0.4282	0.2659	0.9794	0.0707	6.0269	239.061	5.8692
non-JK 968	13.29	6.62	2.0085	69.6644	36.5015	0.6571	189.011	30.7229	159.606	25.8203	89.2737	42.6375	66.9583	9.8683	4.5332	2.3078	39.6661	18.2284	21.9818	5.4518	133.548	59.7519	189.12	30.6141	160.292	26.1676	302.599	4.7713	0.5096	0.3117	0.9751	0.0972	5.338	343.308	5.3562	0.4819	0.3115	0.9796	0.097	5.4716	304.999	4.9184	0.4841	0.3116	0.9746	0.0971	5.3263	239.132	5.3224
non-JK 968	12.86	6.83	1.8816	68.923	34.3873	0.7324	186.483	34.5248	165.523	34.0968	103.669	39.6155	68.2828	12.7695	1.7997	1.4092	34.5112	11.5356	22.5649	1.9908	115.225	41.164	186.508	34.4704	164.737	33.8743	277.301	5.3327	0.3958	0.2116	0.9751	0.0448	6.1478	319.688	5.7428	0.385	0.2116	0.9769	0.0448	6.1508	283.919	5.4987	0.3818	0.2115	0.9748	0.0447	6.1531	194.399	5.7279
non-JK 968	9.18	6.44	1.4248	45.2424	27.0769	0.7755	186.481	37.9842	170.695	40.8291	117.726	53.8636	69.8222	15.0125	1.4001	1.1095	29.7794	13.3926	24.3201	8.697	101.272	54.922	186.806	37.8523	169.271	40.6216	321.94	5.4263	0.4554	0.2722	0.977	0.0741	5.9811	348.677	5.7671	0.4396	0.2723	0.9785	0.0741	5.9187	326.952	5.5849	0.4446	0.2722	0.977	0.0741	5.9858	278.9	5.8323
non-JK 968	9.87	8.23	1.1991	63.0937	32.1519	0.767	181.144	37.7261	165.262	38.5177	118.552	42.3285	67.9032	14.2415	1.7712	1.4793	26.2874	9.2353	22.9473	4.1573	90.9215	37.9202	181.242	37.5941	164.682	38.1189	238.112	4.4523	0.4785	0.2872	0.9822	0.0825	5.8673	263.802	4.7399	0.4629	0.2873	0.9832	0.0825	5.8621	240.527	4.5802	0.4644	0.2872	0.9822	0.0825	5.8833	191.585	4.8508
non-JK 968	12.19	8.55	1.4257	86.9488	36.1217	0.8374	190.423	29.2514	162.819	33.721	100.519	52.64	67.9619	12.0409	4.6918	3.4898	38.6443	16.2799	22.2153	5.5603	135.999	68.0473	190.518	29.1102	162.969	33.4068	259.538	4.446	0.431	0.1655	0.9724	0.0274	6.3752	290.146	4.7977	0.4177	0.1658	0.9753	0.0275	6.2418	263.799	4.5885	0.4168	0.1654	0.972	0.0274	6.3817	233.299	5.9341
non-JK 968	12.72	7.26	1.7528	68.6177	34.7911	0.7124	174.626	43.8682	152.879	44.6662	111.203	48.0848	63.6866	16.7652	3.1311	2.5409	28.6971	11.6998	21.493	6.4094	112.089	60.3889	174.772	43.7566	153.658	44.7363	332.731	4.9802	0.4932	0.2897	0.9738	0.0839	5.8523	359.265	5.4965	0.4645	0.2895	0.9768	0.0838	5.9049	338.112	5.1216	0.4837	0.2897	0.9732	0.0839	5.8473	282.218	5.2719
non-JK 968	12.19	9.31	1.3091	85.8331	36.7275	0.7996	175.47	31.5276	152.873	26.788	99.3824	29.5163	63.9254	10.3762	3.5535	2.186	30.9632	11.4205	22.0102	5.8588	109.282	39.1518	175.679	31.1989	153.533	27.0017	197.292	4.0409	0.4785	0.2422	0.9801	0.0587	5.7997	220.523	4.4666	0.4721	0.2425	0.9831	0.0588	5.8155	203.673	4.2709	0.4672	0.2422	0.9793	0.0586	5.7915	157.151	4.7946
non-JK 968	12.76	8.19	1.5577	78.2266	35.7951	0.7672	179.288	39.8079	158.168	40.1509	106.031	45.2308	65.6055	15.0969	2.4776	1.8289	29.9816	10.5801	21.55	3.0209	108.317	42.1476	179.324	39.7641	158.532	39.9041	223.292	4.4242	0.4414	0.251	0.9814	0.063	6.1308	256.608	5.0075	0.4153	0.251	0.9825	0.063	6.069	229.1	4.7328	0.4188	0.2509	0.9809	0.0629	6.133	171.762	5.3056
non-JK 968	12.95	8.21	1.5773	82.4968	36.6623	0.7713	183.956	36.0168	160.373	40.2072	107.957	57.9331	66.7019	14.7317	3.3569	2.6803	32.7592	14.9954	21.6269	3.8046	122.625	68.7852	184.063	35.9169	160.684	40.4019	255.391	4.8397	0.4193	0.2206	0.978	0.0487	6.1836	291.232	5.3033	0.3974	0.2205	0.9791	0.0486	6.182	259.672	5.0768	0.3945	0.2205	0.9776	0.0486	6.1753	213.777	6.0015
non-JK 968	11.91	6.71	1.7737	62.7012	32.0166	0.7687	178.395	36.8336	155.329	36.1975	98.0783	42.1679	64.7022	13.6195	2.0278	1.4334	33.0284	10.1214	21.4665	1.9078	119.379	43.0989	178.409	36.8128	155.636	36.4304	244.314	5.1888	0.4038	0.2242	0.9772	0.0503	6.1902	288.848	5.6916	0.3933	0.2242	0.9786	0.0503	6.2095	245.456	5.3268	0.389	0.2242	0.977	0.0502	6.1855	182.632	5.885
non-JK 968	13.79	7.66	1.7994	77.438	36.6743	0.7235	187.327	38.7119	169.948	41.599	115.643	54.0943	69.6482	15.2582	2.2894	1.6585	30.7456	12.5337	23.7126	7.202	106.496	57.1002	187.501	38.5773	168.755	41.4991	296.164	4.8579	0.4608	0.2797	0.9791	0.0783	5.9623	318.642	5.2054	0.4448	0.2797	0.9808	0.0783	5.9175	304.222	5.0375	0.4431	0.2797	0.9788	0.0782	5.9593	243.793	5.4003
non-JK 968	12.74	6.54	1.9472	63.3881	33.4209	0.7132	181.008	38.3332	163.082	40.8628	107.681	47.1379	67.0786	15.0196	2.2602	1.7893	32.4146	10.1255	23.3211	2.9346	114.353	51.0281	181.118	38.2465	161.709	40.4901	354.442	5.9188	0.4117	0.2295	0.9706	0.0526	6.2015	392.808	6.2614	0.3988	0.2294	0.9724	0.0526	6.1976	366.406	6.0936	0.4003	0.2294	0.9701	0.0526	6.2137	255.34	6.3144
non-JK 968	12.18	7.76	1.5697	72.9934	34.1599	0.7861	177.44	33.2414	156.82	35.005	94.9689	45.6821	65.0353	12.9313	2.6683	1.8702	34.7349	12.1815	22.9147	3.8879	122.758	50.4182	177.516	33.1421	155.91	34.7262	294.469	4.6819	0.4531	0.2289	0.9724	0.0524	6.1484	324.105	4.9863	0.4433	0.2289	0.9753	0.0524	6.0942	302.272	4.8277	0.4403	0.2288	0.972	0.0523	6.1514	222.337	5.4048
non-JK 968	11.77	7.03	1.6747	64.0786	32.475	0.7635	178.873	38.0605	153.981	40.1671	99.1789	52.9154	64.3539	14.9612	3.1383	1.8779	34.0284	12.5295	21.5717	5.8454	129.711	62.2317	179.013	37.9766	154.538	40.5305	343.522	5.1041	0.4469	0.2181	0.9686	0.0475	6.2114	390.826	5.6514	0.4214	0.2179	0.9711	0.0475	6.2102	344.863	5.2287	0.4352	0.218	0.9682	0.0475	6.2197	278.637	5.8438
non-JK 968	13.55	7.37	1.8391	74.8577	36.9889	0.6875	182.501	32.413	162.058	37.5879	118.143	54.2715	67.2363	13.5917	4.4721	2.9482	29.314	17.0632	24.6606	12.8076	106.791	72.1844	183.079	32.2054	162.23	36.898	380.692	5.4213	0.4679	0.2429	0.9682	0.059	6.0813	402.864	5.8302	0.4466	0.243	0.9715	0.0591	5.9365	388.167	5.6166	0.4505	0.2428	0.9677	0.059	6.0766	341.155	6.0323
non-JK 968	12.98	7.72	1.6817	79.1752	36.7615	0.7362	177.234	37.8754	155.719	39.1578	106.702	45.6976	64.7735	14.5125	3.1125	2.5494	30.5676	11.6025	21.8569	5.8515	113.802	54.8964	177.332	37.7749	155.986	39.0808	274.154	4.4065	0.5004	0.2723	0.9772	0.0742	5.9836	308.234	4.9342	0.4801	0.2723	0.9791	0.0741	5.9452	280.502	4.6511	0.4893	0.2723	0.9766	0.0741	5.9756	213.784	4.9137
non-JK 968	12.45	7.96	1.5638	73.5276	34.969	0.7556	172.901	38.6402	152.857	38.2558	99.7087	45.7113	63.5304	14.4408	2.0844	1.6142	30.6069	11.2611	22.0187	2.6865	113.356	48.2309	172.966	38.5465	152.73	38.4778	213.636	4.9628	0.4195	0.2517	0.9809	0.0633	6.1163	245.416	5.461	0.4069	0.2517	0.9821	0.0633	6.1061	220.691	5.2453	0.4047	0.2516	0.9803	0.0633	6.1044	166.325	5.9753
non-JK 968	12.7	7.45	1.7045	69.8752	34.4695	0.739	180.28	44.9248	160.023	47.1483	113.185	57.95	66.1835	17.5791	2.4186	1.8373	28.8301	12.7529	21.6454	3.5097	109.838	60.9884	180.336	44.8927	160.247	47.2863	253.744	5.1681	0.4253	0.2555	0.9809	0.0653	6.1424	284.749	5.6361	0.405	0.2555	0.9818	0.0653	6.1486	258.196	5.4103	0.4051	0.2555	0.9805	0.0653	6.1366	212.105	6.0535
non-JK 968	13.44	6.78	1.9814	71.8849	35.494	0.717	183.575	32.7557	160.649	32.6687	102.742	40.7895	66.7535	12.1738	2.7832	2.1215	32.9488	11.8619	21.7349	2.5855	114.312	44.2714	183.637	32.648	160.9	32.5153	258.691	5.342	0.393	0.2191	0.976	0.048	6.1335	300.206	5.826	0.3839	0.2192	0.9778	0.048	6.1088	263.661	5.5164	0.3793	0.2191	0.9755	0.048	6.1288	187.459	5.9109
non-JK 968	12.7	7.62	1.6667	68.7704	34.8903	0.7099	185.847	36.2657	167.165	41.0301	120.31	53.9302	68.813	14.9081	2.9315	2.1326	30.2297	14.3554	23.6756	7.499	108.82	67.3861	186.083	36.133	166.445	40.8283	310.859	5.0842	0.465	0.2827	0.9775	0.0799	5.8984	327.991	5.339	0.4502	0.2828	0.9797	0.08	5.8175	317.741	5.2668	0.4451	0.2827	0.9772	0.0799	5.8941	278.591	5.8976
non-JK 968	13.26	6.5	2.0416	71.1254	35.6428	0.7035	186.076	34.9856	165.426	35.162	99.3054	41.4715	68.1547	13.0722	1.9577	1.4012	36.6041	11.596	23.4779	6.1714	121.34	42.4092	186.209	34.7894	164.063	34.8113	296.793	5.2825	0.4125	0.2062	0.9731	0.0425	6.2279	343.308	5.6796	0.4064	0.2063	0.9749	0.0426	6.1838	302.722	5.4321	0.4009	0.2061	0.973	0.0425	6.2263	208.914	5.7254
non-JK 968	12.36	7.54	1.6404	71.8922	33.8127	0.7902	182.009	37.3391	164.676	39.3199	113.396	47.7063	67.7516	14.4945	2.2772	1.6756	28.8809	10.2869	22.8924	3.7742	101.077	44.9363	182.137	37.1732	164.022	39.0614	297.952	5.003	0.424	0.2226	0.975	0.0496	6.2662	327.395	5.2807	0.4185	0.2227	0.9765	0.0496	6.2186	305.682	5.1506	0.4126	0.2226	0.9746	0.0495	6.2746	222.667	5.367
non-JK 968	12.05	7.34	1.6425	64.6855	33.0447	0.7444	179.651	29.2432	154.574	28.3019	95.5049	37.7485	64.716	10.6402	2.6051	1.9783	33.9101	12.5255	20.9968	2.6665	120.447	43.6006	179.656	29.2319	155.321	28.3503	272.366	4.6787	0.4745	0.2644	0.9747	0.0699	5.7662	318.182	5.0975	0.4684	0.2646	0.9774	0.07	5.7406	271.72	4.7677	0.4634	0.2644	0.9745	0.0699	5.7571	207.117	5.4127
non-JK 968	13.71	7.52	1.8238	75.7844	37.2199	0.6874	181.11	37.0668	158.195	37.8089	101.59	49.1641	65.7802	14.1127	2.5709	1.9325	32.9724	13.2344	21.7931	5.5284	119.127	53.8874	181.19	36.9845	158.355	37.9289	269.363	4.7221	0.4698	0.2796	0.9782	0.0782	5.8909	301.143	5.18	0.4608	0.2796	0.9805	0.0782	5.8884	273.812	4.8504	0.4643	0.2796	0.9778	0.0782	5.8897	218.577	5.4189
[truncated: 5 more columns]

## Sheet: non-germ
category	Length(mm)	Width(mm)	L/W Ratio	Area(mm2)	Perimeter(mm)	Roundness	R_mean	R_std	G_mean	G_std	B_mean	B_std	l_mean	l_std	a_mean	a_std	b_mean	b_std	H_mean	H_std	S_mean	S_std	V_mean	V_std	Gray_mean	Gray_std	Gray_contrast	Gray_dissimilarity	Gray_homogeneity	Gray _energy	Gray_correlation	Gray_ASM	Gray_entropy	R_contrast	R_dissimilarity	R_homogeneity	R _energy	R_correlation	R_ASM	R_entropy	G_contrast	G_dissimilarity	G_homogeneity	G _energy	G_correlation	G_ASM	G_entropy	B_contrast	B_dissimilarity
JK 968	11.7	7.91	1.479	65.6559	35.3027	0.662	191.152	32.9458	165.471	30.3046	109.956	36.5783	68.8659	11.3568	3.683	2.2374	32.0869	12.0298	21.1307	3.5528	108.477	40.2092	191.227	32.8629	166.822	30.4455	265.411	3.8684	0.5674	0.3415	0.9808	0.1166	5.3831	302.932	4.3123	0.5488	0.3415	0.9832	0.1166	5.4019	270.138	4.0393	0.5543	0.3415	0.9802	0.1166	5.37	194.945	4.3171
JK 968	12.32	7.28	1.6912	68.774	34.3738	0.7314	176.875	31.2867	150.867	37.278	94.19	52.2853	63.3744	13.4605	4.4955	2.5565	35.0946	13.7405	21.7407	3.6019	132.699	63.5631	176.957	31.2851	151.624	36.5699	328.495	4.4568	0.5309	0.292	0.9716	0.0853	5.7943	368.122	4.8606	0.513	0.292	0.9747	0.0853	5.6654	333.079	4.6516	0.5089	0.2919	0.9711	0.0852	5.7949	258.765	5.4702
JK 968	10.5	6.86	1.5309	52.8925	33.8127	0.5814	177.811	33.521	153.248	38.402	105.264	52.0939	64.1905	14.0446	4.3061	2.4745	31.8901	14.1566	21.6751	4.2243	122.848	66.866	177.975	33.5703	154.198	38.0992	474.286	4.9975	0.5094	0.2559	0.9585	0.0655	6.0477	514.189	5.5305	0.4786	0.2559	0.9633	0.0655	5.9559	479.977	5.1929	0.4865	0.2559	0.9577	0.0655	6.0378	388.898	5.4656
JK 968	10.58	6.78	1.5593	54.7241	39.028	0.4515	188.74	31.8526	165.542	31.8116	118.871	41.057	68.8137	11.7692	4.1894	2.1951	27.3608	12.1585	21.3922	5.1744	95.7288	45.345	188.915	31.806	167.164	31.5112	417.238	4.5256	0.5185	0.2376	0.9649	0.0565	6.0109	438.88	4.838	0.4983	0.2377	0.9703	0.0565	5.9902	427.833	4.7584	0.4921	0.2375	0.9635	0.0564	6.0184	349.577	5.2326
JK 968	8.78	8.33	1.0545	58.8235	31.1154	0.7635	160.69	32.3341	130.26	36.8888	84.2556	49.0057	56.0532	13.6351	7.1137	3.3153	34.0802	13.6856	20.1287	3.727	147.326	69.591	160.78	32.3824	132.748	36.2899	285.134	3.543	0.5583	0.2584	0.9677	0.0668	5.9432	317.328	4.1079	0.51	0.2581	0.9727	0.0666	5.8956	286.523	3.7607	0.5264	0.2582	0.9668	0.0667	5.9391	236.181	4.287
JK 968	12.53	6.82	1.8389	62.2833	36.3427	0.5926	170.485	31.1279	143.604	29.7259	84.5033	39.974	60.7719	11.2832	4.3333	2.3612	34.506	13.769	21.1222	2.7363	129.649	53.2183	170.515	31.1095	144.904	29.6501	315.767	4.1882	0.5759	0.3704	0.9713	0.1372	5.1115	349.824	4.5778	0.5656	0.3705	0.9765	0.1373	5.1077	319.166	4.2911	0.5598	0.3704	0.9705	0.1372	5.1107	253.474	5.086
JK 968	13.8	7.11	1.9405	74.9377	36.5511	0.7049	183.281	35.4151	151.608	36.0021	91.3849	42.8391	64.0891	13.4621	5.8148	3.1075	39.3177	14.0354	21.1669	2.7456	144.038	60.8171	183.322	35.3876	153.227	35.7394	186.428	2.7261	0.5849	0.2387	0.9824	0.057	6.0815	211.824	3.1337	0.5527	0.2388	0.9851	0.057	6.0027	189.401	2.9304	0.5424	0.2385	0.9818	0.0569	6.0749	146.119	3.4719
JK 968	11.38	6.93	1.6409	57.0537	32.0287	0.6989	186.868	30.1875	163.473	31.627	115.351	38.1658	68.0032	11.6425	3.2486	1.7986	28.2255	8.8968	20.737	2.9893	100.201	37.471	186.925	30.1518	164.982	31.2491	249.691	3.3722	0.5573	0.2792	0.98	0.0779	5.7929	279.003	3.7053	0.5411	0.2792	0.982	0.0779	5.7527	253.022	3.5243	0.5314	0.2791	0.9795	0.0779	5.7993	194.693	3.9587
JK 968	12.09	8.66	1.3961	86.9379	35.997	0.8431	177.814	28.799	150.992	24.1611	89.9331	24.581	63.5143	9.4065	3.3731	1.9362	35.4406	10.6085	21.0124	1.8567	124.898	32.8908	177.83	28.7675	152.057	24.2924	222.802	4.2498	0.4608	0.2215	0.9754	0.0491	5.7217	259.185	4.4697	0.4638	0.222	0.9791	0.0493	5.7542	222.989	4.354	0.4481	0.2213	0.975	0.049	5.73	174.73	5.4842
JK 968	10.1	9.32	1.0843	72.3755	33.9565	0.7888	181.757	29.176	155.663	34.5011	105.181	49.1519	65.3286	12.4384	4.9025	2.7696	30.7495	12.9843	20.5821	3.1177	115.362	57.3757	181.8	29.1949	157.457	33.796	325.218	4.2758	0.4901	0.2291	0.9696	0.0525	6.1169	362.306	4.5831	0.4826	0.2294	0.9727	0.0526	5.9581	325.36	4.4132	0.4692	0.2291	0.9693	0.0525	6.1095	266.82	5.1631
JK 968	16.59	10.6	1.5647	132.169	60.0004	0.4614	174.693	33.321	143.8	31.4473	84.0087	37.4482	61.1904	11.8699	5.8594	2.9267	36.0833	13.1274	20.3002	2.7419	135.002	49.2758	174.723	33.3013	146.038	31.1823	181.679	3.0067	0.618	0.38	0.9839	0.1444	5.1904	212.502	3.409	0.5957	0.38	0.9866	0.1444	5.2341	180.538	3.1159	0.5952	0.38	0.9836	0.1444	5.1783	141.249	3.6056
JK 968	11.84	6.81	1.739	58.431	32.429	0.6982	181.397	33.7823	151.555	29.8443	85.3956	29.1828	63.9333	11.3024	5.2719	2.8883	38.2624	13.1113	21.1725	3.3487	133.077	42.0713	181.445	33.7268	152.931	29.1447	288.885	4.6935	0.5233	0.3356	0.9753	0.1126	5.3262	339.906	5.0369	0.521	0.3357	0.9792	0.1127	5.4406	288.317	4.772	0.5149	0.3356	0.975	0.1126	5.3382	213.874	5.3196
JK 968	9.93	7.42	1.3386	57.3081	29.9095	0.805	174.789	30.4325	144.365	30.4175	80.7919	37.421	61.2782	11.4043	4.7006	2.218	39.4699	12.2899	21.0851	2.3118	147.742	54.5749	174.82	30.4078	145.593	30.3596	200.044	3.3476	0.5664	0.2592	0.9792	0.0672	5.7491	235.022	3.8971	0.5328	0.2587	0.9823	0.0669	5.768	201.27	3.4907	0.5372	0.2589	0.9788	0.067	5.7304	148.216	3.9997
JK 968	10.63	6.64	1.6014	52.5109	29.9436	0.736	190.702	31.0475	161.531	34.0749	99.7865	50.5366	67.6383	12.427	4.6222	2.4758	37.1093	15.5804	20.9828	2.2901	130.91	61.5147	190.723	31.043	162.736	33.9292	242.285	3.5319	0.5379	0.259	0.9798	0.0671	5.9266	276.691	3.9304	0.5261	0.2593	0.9822	0.0672	5.7836	245.536	3.6673	0.5162	0.2589	0.9793	0.067	5.9174	187.77	4.3738
JK 968	9.82	7.03	1.3976	52.2819	29.0182	0.7802	169.781	38.3742	142.974	37.3729	83.4914	40.3132	60.3443	14.3007	4.1939	2.045	35.3474	11.1696	21.1557	2.3734	135.196	49.1944	169.804	38.3552	144.079	37.0966	264.382	3.6	0.5527	0.24	0.973	0.0576	6.1309	299.805	4.0309	0.5192	0.2399	0.9768	0.0575	6.1663	266.913	3.789	0.5191	0.2399	0.9725	0.0575	6.1172	203.507	4.6271
JK 968	12.38	6.51	1.9012	59.7139	32.7882	0.698	183.04	30.6701	156.118	35.3517	93.1441	52.8162	65.4183	12.7678	4.2572	2.3597	36.2373	14.5088	21.8917	3.6506	131.094	59.4781	183.186	30.7559	156.873	34.7314	358.571	4.4456	0.5446	0.3262	0.9715	0.1064	5.5624	398.322	4.8361	0.5327	0.3265	0.9754	0.1066	5.4168	362.807	4.5524	0.5287	0.3262	0.9711	0.1064	5.5502	285.128	5.4373
JK 968	9.7	8.86	1.0946	65.0998	31.9415	0.8018	178.727	30.7357	149.876	34.0866	85.6181	45.4286	63.2229	12.3942	5.3185	2.8785	38.475	13.032	21.8498	3.5605	141.109	58.2579	178.858	30.6678	150.803	33.2472	197.784	3.0522	0.566	0.2685	0.9814	0.0721	5.8857	213.091	3.3723	0.5498	0.2685	0.9849	0.0721	5.7992	204.361	3.2293	0.5356	0.2683	0.9808	0.072	5.8882	160.225	3.986
JK 968	10.96	7.18	1.525	55.9816	32.6925	0.6582	176.278	32.8487	150.513	29.9716	94.1981	36.5451	63.2749	11.5078	4.451	2.5276	33.0692	11.9618	21.5312	3.9954	120.444	47.2528	176.434	32.7093	151.724	30.1829	236.343	3.4211	0.5716	0.3256	0.9794	0.106	5.4637	247.339	3.7103	0.5517	0.3256	0.9838	0.106	5.4717	245.756	3.5779	0.5501	0.3256	0.9782	0.106	5.4473	190.341	4.1473
JK 968	11.6	6.35	1.8267	57.4607	31.1289	0.7452	174.346	37.2702	142.638	38.9273	83.5721	43.0619	60.7036	14.4861	6.4862	3.0206	37.9189	12.0857	20.6402	3.2353	146.376	56.2231	174.41	37.2478	144.723	38.1255	187.87	2.9134	0.5578	0.2217	0.9804	0.0492	6.2416	212.014	3.2628	0.5313	0.222	0.9834	0.0493	6.1728	190.93	3.1069	0.5195	0.2215	0.9798	0.0491	6.2448	146.576	3.9013
JK 968	10.34	6.2	1.6669	47.87	28.4401	0.7437	186.618	27.4891	157.989	23.8924	82.7895	29.5811	66.1683	9.0235	3.4291	1.6862	42.1849	12.9492	22.1821	2.2469	140.287	42.0917	186.656	27.4287	157.981	23.6132	308.764	4.5037	0.5444	0.2959	0.9728	0.0875	5.3906	356.118	5.1413	0.5196	0.296	0.9775	0.0876	5.4162	313.615	4.6208	0.5243	0.2958	0.9725	0.0875	5.3907	214.665	4.6643
JK 968	11.11	8.22	1.3521	68.0399	33.0893	0.7809	183.986	30.9435	157.036	29.6847	92.5729	37.1643	65.7467	11.0151	4.0433	2.2355	36.8709	12.1315	21.9313	3.4394	127.251	44.535	184.109	30.842	157.745	29.3896	249.293	4.2111	0.496	0.2764	0.9781	0.0764	5.7036	280.629	4.613	0.4822	0.2766	0.9815	0.0765	5.6843	256.412	4.3564	0.479	0.2763	0.9773	0.0763	5.6969	179.989	4.691
JK 968	11.16	6.86	1.6272	60.3172	31.2231	0.7775	171.78	30.1787	145.832	35.7793	90.6524	45.1903	61.5201	12.8488	5.414	2.8973	33.7729	11.8889	22.0322	5.5258	129.436	56.01	172.187	30.4028	146.979	34.2789	333.205	4.421	0.5063	0.2845	0.9686	0.0809	5.8115	361.362	4.7448	0.4815	0.2846	0.9733	0.081	5.7142	341.339	4.6401	0.4739	0.2844	0.9679	0.0809	5.8262	261.928	5.4298
JK 968	12.9	7.35	1.7542	74.2072	36.1288	0.7144	167.959	30.9433	138.942	30.8233	74.4335	41.9568	59.1281	11.5185	5.9683	3.3366	39.7553	15.0524	22.1139	3.5489	152.527	64.1365	168.101	30.8305	139.547	30.2558	204.355	3.1499	0.5553	0.2994	0.9786	0.0897	5.6368	220.967	3.4414	0.5264	0.2997	0.9834	0.0898	5.5115	210.831	3.4139	0.5146	0.2993	0.9778	0.0896	5.6354	170.873	4.4696
JK 968	11.68	7.79	1.5	69.1483	34.1839	0.7436	186.132	29.1231	155.447	28.9312	86.1871	38.3734	65.4595	10.6777	4.9875	2.477	40.4468	12.2249	21.6744	3.4272	141.004	49.0124	186.261	29.0513	156.515	28.7217	235.342	3.443	0.521	0.2396	0.9772	0.0574	5.919	255.962	3.8518	0.4913	0.2399	0.9819	0.0575	5.8319	242.91	3.6812	0.4804	0.2395	0.9762	0.0574	5.8971	183.54	4.3905
JK 968	11.79	6.1	1.9315	52.1402	31.678	0.6529	187.335	34.7037	162.046	30.9192	92.533	31.2533	67.3504	11.6516	3.8214	2.2248	38.8417	14.0348	22.5877	3.067	127.073	42.2401	187.416	34.5469	161.683	30.1624	416.432	5.4197	0.488	0.285	0.9659	0.0812	5.6082	474.146	5.9592	0.4675	0.285	0.971	0.0812	5.6986	425.918	5.6003	0.468	0.285	0.9654	0.0812	5.6154	279.939	5.4763
JK 968	11.18	8.04	1.3895	67.4366	36.9549	0.6205	176.713	31.3947	146.558	32.2532	75.9391	44.4012	62.015	12.0692	4.8534	2.4659	42.0447	14.0609	21.9932	3.3903	155.6	58.9991	176.841	31.4222	146.988	31.9422	294.181	3.4807	0.5487	0.2475	0.9697	0.0613	5.937	310.941	3.923	0.509	0.2477	0.9766	0.0614	5.7948	302.397	3.7622	0.501	0.2474	0.9688	0.0612	5.92	255.454	4.9856
JK 968	11.89	6.97	1.7065	59.6158	34.2456	0.6388	170.526	28.3757	149.1	25.3933	95.83	28.9177	62.4099	9.6929	2.6295	1.5148	30.8627	10.6681	22.4247	4.0469	111.221	39.3386	170.716	28.2518	149.434	25.345	329.293	4.4108	0.5177	0.3117	0.969	0.0972	5.3478	356.126	4.6966	0.499	0.3117	0.9741	0.0972	5.4021	336.811	4.6162	0.4903	0.3116	0.9681	0.0971	5.3443	260.959	5.2551
JK 968	10.42	6.72	1.5498	53.1432	29.7572	0.7542	179.716	30.6424	153.867	26.2604	99.5855	25.5777	64.6012	9.9982	4.8374	2.8001	31.8609	10.1487	21.0462	3.3966	112.244	33.5059	179.769	30.5587	155.408	26.1045	332.644	5.3766	0.4442	0.2704	0.969	0.0731	5.6133	367.696	5.6407	0.4401	0.2705	0.9745	0.0732	5.6895	338.167	5.5285	0.4305	0.2704	0.968	0.0731	5.6239	257.705	6.2699
JK 968	10.75	7.5	1.4343	59.1579	31.4541	0.7514	177.718	34.1045	150.26	38.9043	99.166	54.6841	63.2944	14.2443	4.6768	2.9471	34.2639	15.2396	20.8308	2.9362	133.512	69.5834	177.782	34.1264	151.565	38.6948	298.687	3.9643	0.5172	0.2807	0.9742	0.0788	5.9031	324.564	4.4219	0.4847	0.2807	0.9778	0.0788	5.825	303.559	4.1849	0.4846	0.2806	0.9734	0.0787	5.8986	254.214	5.1514
JK 968	10.78	6.69	1.6118	52.1475	30.0378	0.7263	170.976	37.5491	147.869	37.9476	100.735	38.4423	62.0129	14.1645	3.3303	2.0986	28.4789	8.3169	20.4496	2.3744	109.685	39.0713	170.997	37.5482	149.304	37.4345	374.153	4.9487	0.4891	0.2862	0.9668	0.0819	5.8055	416.606	5.5346	0.4556	0.2861	0.9707	0.0818	5.8507	378.209	5.1784	0.4583	0.2861	0.9661	0.0819	5.804	287.586	5.4394
JK 968	11.12	7.53	1.476	58.9507	33.0978	0.6762	180.315	37.6918	153.093	42.5727	103.73	54.4105	64.3447	15.4676	5.4378	3.0058	32.0057	14.2113	20.8829	4.5396	122.891	64.2467	180.454	37.7106	154.951	41.7414	366.828	4.6384	0.5137	0.2949	0.9709	0.087	5.8836	400.083	5.1664	0.4769	0.295	0.9746	0.087	5.8028	370.171	4.9083	0.4755	0.2948	0.9703	0.0869	5.8858	307.349	5.4986
JK 968	10.06	7.43	1.3536	59.1615	30.3353	0.8079	176.277	37.2243	148.842	37.102	90.5089	50.4629	62.7231	13.9695	5.0855	2.4155	34.6868	14.5643	21.3251	4.1089	131.254	59.853	176.457	37.0843	150.135	37.2506	296.716	4.3281	0.4656	0.2162	0.9704	0.0467	6.2784	327.843	5.0582	0.4119	0.2163	0.9748	0.0468	6.198	304.123	4.6636	0.4289	0.2161	0.9692	0.0467	6.2458	237.786	5.5505
JK 968	11.1	7.29	1.5228	57.1445	43.3505	0.3821	178.405	31.2366	149.978	38.3297	93.5026	57.8713	63.3245	13.7761	5.4764	2.9338	34.6236	15.5248	21.0672	4.1108	133.29	68.0703	178.5	31.3069	151.636	37.597	620.206	5.7474	0.5192	0.313	0.9484	0.0979	5.6638	668.443	6.3461	0.4866	0.313	0.9563	0.0979	5.5114	625.999	6.0508	0.4877	0.3129	0.9472	0.0979	5.6608	537.818	7.1514
JK 968	12.28	6	2.0479	55.8616	33.9905	0.6076	176.406	27.3181	152.581	27.0647	90.838	37.976	63.8501	10.1173	2.9791	1.8014	35.1921	13.8082	22.0197	2.8986	124.059	48.7526	176.488	27.1668	152.667	26.7014	373.131	5.3566	0.4718	0.2987	0.9659	0.0892	5.4955	419.531	5.8012	0.4624	0.2988	0.9708	0.0893	5.4283	379.46	5.609	0.4526	0.2986	0.9654	0.0892	5.4966	289.713	6.4783
JK 968	12.79	8.09	1.5811	73.513	36.1614	0.7065	170.422	35.3788	144.867	38.6484	89.1794	50.7242	61.0284	14.3094	4.154	2.234	33.8318	11.5616	21.3668	3.6492	133.335	58.0684	170.553	35.453	145.853	38.4781	220.337	3.3455	0.5281	0.2915	0.9799	0.085	5.8874	239.499	4.0743	0.4766	0.2913	0.9828	0.0849	5.8308	229.797	3.8457	0.4831	0.2913	0.9789	0.0849	5.8717	194.54	4.8901
JK 968	11.21	6.97	1.6087	57.577	31.2181	0.7424	184.246	40.0836	160.247	42.7973	111.192	52.9222	66.673	15.7517	3.679	2.2312	31.0104	12.6185	21.5866	6.699	115.489	60.8207	184.325	40.0422	161.225	42.6901	259.893	3.7644	0.58	0.3653	0.982	0.1335	5.4688	287.237	4.167	0.5639	0.3654	0.984	0.1335	5.4255	261.452	3.8635	0.5639	0.3653	0.9817	0.1335	5.4638	214.472	4.1848
JK 968	10.94	6.66	1.642	52.6453	30.0293	0.7336	187.522	37.8719	161.321	42.2907	105.3	54.5221	67.2699	15.2536	5.2116	3.0919	34.0592	14.0555	22.3355	8.0404	122.44	62.486	187.863	37.6799	162.365	41.3182	263.29	4.0744	0.561	0.3552	0.9817	0.1262	5.4729	283.968	4.5311	0.5374	0.3552	0.9843	0.1262	5.4258	267.535	4.172	0.5446	0.3552	0.9813	0.1262	5.4695	227.983	4.6527
JK 968	12.02	7.2	1.6706	64.4747	32.7351	0.7561	176.427	41.4637	153.73	42.7519	93.6629	49.2264	63.9354	15.955	3.5313	2.2863	35.8927	13.6535	22.8203	3.5802	131.471	59.806	176.588	41.4584	153.171	42.1718	167.37	3.0476	0.558	0.255	0.9857	0.065	6.1307	187.438	3.3941	0.5256	0.2551	0.9871	0.0651	6.0893	171.416	3.274	0.5181	0.2548	0.9855	0.0649	6.135	131.188	3.8208
JK 968	12.02	7.62	1.5778	68.0653	33.3833	0.7675	182.743	35.7835	160.564	42.5281	108.709	53.8607	66.6222	15.1999	4.5305	2.9702	33.0001	13.5903	23.1827	6.663	120.673	65.864	183.036	35.7464	160.449	41.2838	330.438	4.5038	0.4864	0.2515	0.9734	0.0633	6.0681	347.503	4.9051	0.4549	0.2515	0.9765	0.0633	5.9977	340.419	4.7151	0.4569	0.2515	0.973	0.0632	6.0829	281.818	5.2045
JK 968	11.35	6.76	1.6791	54.0627	32.7627	0.6329	167.551	35.6478	142.565	36.1105	88.5427	53.4309	60.2252	13.5309	4.9026	2.867	33.581	16.9236	23.284	10.9063	130.047	70.14	167.996	35.5381	143.466	36.1934	299.709	4.0157	0.5966	0.4212	0.9741	0.1774	4.9847	304.842	4.4303	0.5678	0.4212	0.98	0.1774	4.985	309.091	4.2236	0.5716	0.4212	0.973	0.1774	4.9735	287.623	5.1706
JK 968	9.86	6.5	1.517	50.1305	30.922	0.6588	182.529	30.8196	158.481	31.3768	104.607	48.7307	66.2067	11.5911	3.851	2.0343	31.0936	15.7157	22.25	7.7921	111.167	59.6835	182.788	30.6328	159.518	31.4972	282.369	4.2019	0.4702	0.2359	0.974	0.0557	5.9987	303.523	4.7542	0.4355	0.2357	0.9779	0.0556	5.9592	290.28	4.5604	0.439	0.2358	0.973	0.0556	5.9808	254.793	5.7119
JK 968	10.2	7.38	1.3822	57.4207	31.4541	0.7293	176.368	37.2052	153.217	35.1989	110.048	41.4674	64.2286	13.1116	5.3566	3.0085	25.8903	12.0749	21.3812	7.3586	96.7967	47.7784	176.636	36.9755	155.213	35.1034	252.678	4.5421	0.5042	0.296	0.9788	0.0876	5.7323	281.642	4.9952	0.4855	0.296	0.9814	0.0876	5.758	254.674	4.6907	0.4927	0.296	0.9782	0.0876	5.7198	218.429	5.4244
JK 968	11.2	8.24	1.3598	64.4638	32.6394	0.7604	177.924	36.8906	151.593	38.3505	97.406	52.4078	63.6779	14.1834	4.6962	2.2752	33.9938	14.9745	21.5391	5.4586	128.7	65.4475	178.086	36.8299	152.639	38.4449	253.753	4.1077	0.5347	0.3007	0.9788	0.0904	5.7856	281.423	4.6537	0.5067	0.3007	0.9817	0.0904	5.7557	258.477	4.2976	0.5155	0.3007	0.9782	0.0904	5.7622	217.452	5.0398
JK 968	11.06	6.97	1.5859	55.2002	32.3213	0.664	192.839	41.2782	167.161	40.363	116.303	44.6763	69.4102	15.1962	4.3872	2.206	29.886	10.426	20.8644	4.4848	105.043	44.3612	192.996	41.0219	169.011	40.2462	230.698	3.6163	0.5539	0.2972	0.9839	0.0883	5.8383	260.774	3.9836	0.5278	0.2972	0.9856	0.0883	5.8387	231.427	3.7701	0.5326	0.2972	0.9836	0.0883	5.84	185.114	4.2185
JK 968	9.63	9.12	1.0565	66.0411	32.3298	0.794	187.632	43.7131	162.756	48.9255	122.158	60.0808	67.7946	17.8658	5.3365	2.9426	25.8556	11.9981	20.5272	9.0226	101.797	61.0711	188.011	43.5636	165.318	48.1273	279.237	4.2736	0.5023	0.2558	0.9801	0.0655	6.1761	293.157	4.6553	0.4824	0.2559	0.9822	0.0655	6.1165	283.448	4.4125	0.4783	0.2558	0.9795	0.0654	6.1945	263.578	5.0313
JK 968	10.49	7.58	1.3838	58.5001	31.1239	0.7589	193.326	38.9113	171.262	42.0156	120.469	56.1565	70.6542	15.2419	3.3421	2.29	30.0044	13.4357	23.1367	10.4561	105.085	59.7835	193.841	38.5014	171.877	41.8067	299.954	4.4218	0.5172	0.2913	0.9798	0.0849	5.8399	314.806	4.7955	0.509	0.2916	0.9823	0.085	5.8172	306.438	4.528	0.5016	0.2913	0.9793	0.0848	5.8354	266.61	5.0399
JK 968	10.72	7.5	1.4301	58.3583	30.8348	0.7713	176.705	37.1761	149.84	42.6177	96.6578	59.3145	63.0626	15.4698	5.2754	2.8177	34.0779	15.425	21.9863	8.5143	132.512	70.8385	176.96	37.0708	151.105	42.0078	234.8	3.5206	0.5434	0.2767	0.9801	0.0766	5.9238	255.768	3.9323	0.5193	0.2766	0.9826	0.0765	5.9145	235.797	3.6552	0.5204	0.2766	0.9799	0.0765	5.8986	219.844	4.5519
JK 968	11.82	6.55	1.8045	56.7302	31.413	0.7224	184.921	35.4705	161.793	37.7124	100.296	56.6415	67.1606	13.774	3.1902	2.0585	35.5949	16.4687	23.389	7.4702	125.489	65.8183	185.255	35.2476	161.393	37.7696	356.844	4.6445	0.5448	0.3121	0.9732	0.0974	5.6345	371.653	5.1468	0.5089	0.312	0.9777	0.0974	5.6292	368.806	4.7805	0.5266	0.312	0.9724	0.0974	5.6322	306.854	5.0479
JK 968	9.56	8.35	1.1442	59.0125	30.6244	0.7907	183.142	35.0637	161.15	41.9418	111.985	54.8547	66.9134	14.9938	4.4639	3.2576	30.9149	13.2864	23.3169	9.484	113.883	63.8578	183.778	34.7611	161.583	40.7543	256.476	3.7979	0.5306	0.2678	0.98	0.0717	5.9292	274.384	4.1894	0.5074	0.2677	0.9819	0.0716	5.8656	262.206	3.9447	0.5079	0.2676	0.9797	0.0716	5.9515	224.651	4.5174
JK 968	9.19	8.56	1.0735	61.5165	31.0247	0.8031	182.163	36.4711	162.57	39.1096	113.8	48.3401	67.2376	14.3849	2.7916	1.8424	28.2958	10.6956	22.8965	8.3379	101.199	48.2395	182.611	36.2284	162.865	38.5706	220.059	3.8344	0.494	0.2684	0.9827	0.0721	5.9991	229.644	4.0261	0.4894	0.2685	0.9849	0.0721	5.9289	226.917	3.9865	0.4784	0.2684	0.9822	0.072	6.0056	198.427	4.7631
JK 968	9.41	8.13	1.1575	57.468	30.7271	0.7649	189.684	42.5958	166.99	42.891	112.931	46.552	68.9807	16.0562	3.2	2.0584	31.0442	11.096	22.4235	7.0893	106.844	44.0227	189.992	42.4321	167.613	42.3056	209.248	3.588	0.5302	0.3116	0.9857	0.0971	5.8076	216.049	3.799	0.5279	0.3116	0.9881	0.0971	5.7654	215.808	3.7036	0.5173	0.3115	0.9852	0.097	5.8168	187.793	4.3452
JK 968	10.74	7.42	1.4481	58.2493	31.1154	0.756	186.36	34.8241	168.093	40.6472	117.342	56.1817	69.1658	14.6308	3.1288	1.9262	29.8949	13.7034	24.9623	9.7443	105.55	60.5948	187.439	34.7002	167.519	39.8592	202.615	3.272	0.5608	0.3088	0.9858	0.0954	5.788	198.206	3.5473	0.5499	0.3089	0.9881	0.0954	5.6868	215.473	3.445	0.5375	0.3087	0.9851	0.0953	5.7928	193.242	4.1632
JK 968	10.65	7.41	1.4373	57.6787	30.4175	0.7834	174.726	41.8585	151.422	42.9991	98.1334	49.8078	63.2528	16.0532	4.4192	2.6925	31.9262	13.1276	22.3097	5.3199	119.668	56.9836	174.991	41.8994	152.083	42.3594	250.087	3.8982	0.5149	0.2971	0.9797	0.0882	5.9133	263.776	4.2026	0.4935	0.2971	0.9828	0.0882	5.8807	256.615	4.0913	0.4893	0.297	0.9791	0.0882	5.929	219.744	4.9756
JK 968	8.78	7.84	1.1206	54.328	29.5708	0.7807	179.401	34.4572	157.321	34.6232	99.0629	43.2812	65.4159	12.8829	3.3287	2.0028	33.7134	13.3459	23.4444	6.0569	118.586	53.2691	179.775	34.204	157.099	34.1929	262.89	3.9249	0.5127	0.283	0.9778	0.0801	5.8252	278.825	4.2559	0.4954	0.283	0.9814	0.0801	5.7764	271.771	4.1451	0.4841	0.2829	0.9772	0.08	5.8279	218.241	4.9156
JK 968	9.31	9.06	1.028	67.7274	31.95	0.8337	179.429	37.3509	156.617	44.8146	108.48	51.8998	65.2583	16.0741	5.4789	3.5169	29.6311	11.0572	22.3646	7.6862	112.232	58.243	179.876	37.3604	157.645	42.8201	228.409	4.1825	0.4279	0.1956	0.9792	0.0382	6.4868	246.832	4.4012	0.4166	0.1957	0.9805	0.0383	6.4016	232.065	4.3835	0.4018	0.1955	0.9792	0.0382	6.5192	203.171	5.4112
JK 968	11.22	7.27	1.5437	56.265	31.6935	0.7039	189.662	36.4524	171.831	38.3056	119.35	55.01	70.5106	14.103	2.2525	1.4476	29.9668	15.1903	25.4737	10.4235	101.387	59.0797	190.479	36.2398	171.069	38.3806	218.434	3.6223	0.5501	0.3518	0.9858	0.1238	5.4448	218.659	3.9389	0.5276	0.3518	0.988	0.1238	5.4387	228.671	3.8155	0.5264	0.3518	0.9852	0.1238	5.4389	203.043	4.3621
JK 968	11.85	7.87	1.5054	66.5571	33.5853	0.7415	192.495	36.3513	166.959	39.617	102.746	55.0489	69.2468	14.383	4.2587	2.4937	36.3504	15.2806	23.1041	7.49	124.356	61.0163	192.815	36.2456	167.206	38.9484	336.044	4.5039	0.5047	0.2814	0.9754	0.0792	5.8995	361.373	4.9489	0.4852	0.2819	0.9789	0.0795	5.8177	340.788	4.6995	0.4801	0.2813	0.9752	0.0792	5.9138	296.27	5.3715
JK 968	10.35	7.54	1.3734	59.9356	31.4661	0.7607	177.155	35.4735	152.148	40.5396	105.06	59.205	63.9004	14.6949	5.4973	2.7744	31.3891	16.844	24.5817	13.8273	121.575	73.8549	178.117	35.803	153.464	39.9354	293.343	4.3124	0.5196	0.2997	0.9761	0.0898	5.8328	301.774	4.7109	0.4873	0.2997	0.9801	0.0898	5.7198	300.726	4.5325	0.4891	0.2996	0.9753	0.0898	5.833	284.12	5.3917
JK 968	11.21	7.38	1.519	62.7557	31.5001	0.7948	182.504	29.9015	159.998	29.7498	114.482	38.6349	66.7189	10.9781	3.8589	2.6531	26.7471	10.8408	20.7897	4.031	96.5771	43.2708	182.56	29.8452	161.53	29.6679	354.492	5.3949	0.4271	0.24	0.968	0.0576	5.9194	389.666	5.6733	0.4128	0.24	0.9718	0.0576	5.9171	356.304	5.5942	0.403	0.24	0.9674	0.0576	5.92	301.812	6.5513
JK 968	11.28	7.36	1.5328	60.3535	31.5037	0.7642	176.217	31.9362	149.735	30.6008	98.0647	38.493	63.1223	11.4788	4.8497	2.9587	31.6429	12.2926	21.1787	6.4321	117.439	50.1094	176.395	31.6768	151.52	30.6637	251.982	4.6728	0.4687	0.2667	0.9761	0.0711	5.7829	285.644	5.2579	0.4441	0.2666	0.9795	0.0711	5.8093	255.675	4.9183	0.4406	0.2666	0.9753	0.0711	5.7711	213.031	5.5083
JK 968	11.91	8.63	1.3795	74.7051	34.8237	0.7741	181.435	36.3033	153.539	34.5813	94.1823	40.9072	64.5471	12.9221	4.8421	2.8084	34.6579	13.2667	21.1291	3.66	123.254	47.9431	181.488	36.2699	155.112	34.2833	269.428	4.4497	0.4867	0.2813	0.9767	0.0792	5.8205	297.363	4.96	0.4568	0.2812	0.9807	0.0791	5.8398	272.214	4.6831	0.4604	0.2812	0.9761	0.0791	5.8269	231.08	5.5523
JK 968	9.16	7.9	1.1591	56.8501	28.8524	0.8582	170.823	26.1206	134.948	22.1606	72.7153	37.489	58.3789	8.5782	7.2387	3.8005	42.2257	16.7189	20.6247	5.2773	166.092	67.5364	170.905	25.991	136.997	22.6129	230.558	4.1636	0.4508	0.2146	0.9684	0.0461	5.7403	277.659	4.8824	0.4224	0.2143	0.9752	0.0459	5.8385	231.767	4.5077	0.4157	0.2144	0.9673	0.046	5.6993	208.353	6.0288
JK 968	8.83	7.67	1.1502	49.171	28.7497	0.7476	169.594	31.8021	147.069	30.4697	96.8997	40.8677	61.7769	11.5904	3.3198	1.9072	29.38	13.6062	22.1875	7.9116	110.735	51.6661	169.874	31.7239	148.077	30.4821	321.093	4.8047	0.4644	0.2686	0.9684	0.0721	5.8132	344.716	5.1755	0.4459	0.2685	0.9735	0.0721	5.8138	328.445	5.1207	0.4382	0.2685	0.9672	0.0721	5.8031	278.916	6.1055
JK 968	11.35	7.2	1.5765	59.2778	31.9585	0.7293	173.531	38.0691	150.461	41.8138	103.691	56.1582	63.024	15.4487	4.4399	2.3906	29.1676	13.8364	22.8444	12.7061	114.635	63.7126	173.897	38.0534	151.725	41.4766	187.815	3.5089	0.5	0.2717	0.984	0.0738	6.0581	199.862	4.0687	0.4618	0.2716	0.9859	0.0738	6.0247	194.178	3.8976	0.4646	0.2716	0.9833	0.0738	6.0444	185.071	5.0229
JK 968	9.83	7.68	1.2789	57.6024	31.7637	0.7174	176.304	36.4631	153.501	40.7698	109.21	54.2321	64.1855	14.9711	4.7586	3.033	29.1636	14.0713	22.9844	11.2656	113.116	66.1986	176.945	36.347	154.647	40.2789	321.54	4.9835	0.4714	0.285	0.9737	0.0812	5.9256	336.374	5.5879	0.4444	0.285	0.9773	0.0812	5.8282	334.83	5.3694	0.4443	0.2849	0.9724	0.0812	5.9317	309.478	6.4676
JK 968	9.9	7.42	1.3331	54.3498	29.6871	0.7749	184.733	35.3164	158.97	39.4047	115.167	50.8703	66.5663	14.3249	5.3754	3.1004	27.7662	12.4909	20.7901	9.5944	105.397	58.5963	184.909	35.2149	161.377	38.7357	352.322	4.7188	0.5038	0.268	0.9721	0.0718	5.982	386.613	5.1056	0.4829	0.268	0.975	0.0718	5.9236	349.984	4.8327	0.4883	0.268	0.9717	0.0718	5.9869	316.278	5.4352
JK 968	9.46	8.25	1.1471	60.5825	30.7356	0.8059	178.127	36.2345	150.514	38.0175	91.0196	46.1418	63.3227	14.0453	4.5899	2.536	35.7056	12.3784	21.5192	6.375	132.265	54.9675	178.238	36.1826	151.757	37.4605	210.14	3.4215	0.5375	0.2649	0.9812	0.0702	5.9881	235.259	3.7838	0.521	0.2649	0.9837	0.0702	5.9807	210.664	3.5619	0.5136	0.2648	0.981	0.0701	5.9867	184.476	4.4218
JK 968	11.65	6.62	1.761	54.1136	31.7467	0.6747	186.202	37.855	164.352	39.4837	109.602	49.0508	68.0081	14.426	2.9967	2.0574	32.6365	13.5384	23.6938	9.6316	113.503	56.6277	186.711	37.6893	164.315	39.0458	252.532	3.7013	0.6043	0.4232	0.9831	0.1791	5.0026	266.696	4.0553	0.5812	0.4232	0.9857	0.1791	4.9923	257.941	3.8561	0.5806	0.4232	0.9828	0.1791	4.9978	222.783	4.0953
JK 968	12.08	7.12	1.6968	59.0052	33.6434	0.6551	197.087	30.3772	174.92	28.9204	117.729	34.6636	72.0297	10.5842	3.0565	1.9054	32.2131	11.8115	22.7997	5.1515	102.489	39.185	197.25	30.1352	175.023	28.5158	397.015	5.4798	0.4922	0.3129	0.9726	0.0979	5.4787	425.219	5.792	0.4799	0.3129	0.9767	0.0979	5.5027	405.592	5.6589	0.4718	0.3129	0.9721	0.0979	5.489	322.369	5.7298
JK 968	10.86	6.98	1.556	53.1687	30.5954	0.7138	184.699	39.2266	156.743	44.6039	107.717	58.4721	65.7978	16.1369	6.3304	3.8964	31.7681	14.4743	21.2983	8.5986	121.257	67.602	184.953	39.1327	158.908	43.7225	365.794	5.0182	0.5076	0.314	0.9732	0.0986	5.7894	392.632	5.5405	0.4799	0.3141	0.977	0.0986	5.7074	369.195	5.179	0.4837	0.314	0.9726	0.0986	5.7954	329.998	5.9768
JK 968	11.78	7.31	1.6114	64.5547	32.4375	0.771	166.824	31.7229	138.237	33.4934	78.7815	43.4648	58.8289	12.4303	5.4438	3.1596	36.701	12.1017	21.0658	3.0372	144.74	57.2471	166.87	31.6882	139.553	33.1441	216.038	4.1777	0.474	0.2743	0.9772	0.0752	5.8401	255.378	4.818	0.4466	0.2743	0.9799	0.0752	5.7952	219.875	4.5378	0.4449	0.2742	0.9765	0.0752	5.8355	185.99	6.0236
JK 968	11.57	7.52	1.5385	70.3585	33.2927	0.7977	173.975	33.1219	142.763	38.5665	85.1319	54.9928	60.7638	13.9675	6.6695	3.6638	40.0055	15.6705	21.9267	5.4355	157.389	73.5725	174.162	33.105	143.943	37.8056	216.102	4.2283	0.4375	0.1912	0.9757	0.0366	6.3773	264.908	5.0715	0.393	0.1911	0.9768	0.0365	6.275	218.47	4.589	0.3987	0.191	0.9754	0.0365	6.3724	180.858	5.7264
JK 968	9.91	8.86	1.119	68.8721	31.702	0.8612	167.834	31.6286	143.536	38.5401	101.844	55.4425	60.6173	14.064	5.3834	3.1699	30.0807	15.4613	22.4364	9.232	123.952	75.1973	168.181	31.6321	144.942	37.9153	212.463	4.3714	0.427	0.2127	0.9776	0.0452	6.3395	246.493	4.8515	0.4022	0.2128	0.9781	0.0453	6.1551	214.717	4.6375	0.3982	0.2126	0.9772	0.0452	6.3417	177.269	5.4328
JK 968	10.3	8.82	1.1683	68.3852	33.2381	0.7779	165.43	37.9091	139.277	45.9279	97.3906	56.9701	59.0081	16.643	6.9089	4.0492	32.1061	13.7003	21.4229	6.309	136.515	75.8665	165.617	37.8766	140.798	44.5273	241.739	3.7674	0.5178	0.2835	0.978	0.0804	5.9679	263.302	4.2303	0.4821	0.2834	0.9803	0.0803	5.9071	245.238	3.9974	0.4807	0.2834	0.9777	0.0803	5.9686	214.406	4.5638
JK 968	9.83	7.15	1.3745	53.205	28.7908	0.8066	175.599	29.3786	148.03	37.0533	100.049	54.2795	62.5638	13.1658	6.7642	3.7677	35.6509	16.35	23.4706	10.0219	138.893	77.204	176.277	29.4478	149.059	35.9246	314.214	4.6993	0.4709	0.2482	0.9699	0.0616	6.0657	338.196	5.2489	0.4429	0.2483	0.9742	0.0617	5.8573	322.992	4.8876	0.4453	0.2481	0.969	0.0616	6.0826	276.357	5.5073
JK 968	9.6	9.15	1.0495	67.3676	32.0117	0.8261	176.227	37.1549	154.535	46.7188	108.71	59.8086	64.373	16.7095	5.3846	3.3755	30.6504	13.7062	23.9474	10.0529	119.881	70.5187	177.274	37.4881	154.961	44.9522	241.091	3.8764	0.4979	0.2456	0.9801	0.0603	6.2572	247.885	4.2501	0.4712	0.2457	0.9821	0.0604	6.0865	249.485	4.0289	0.478	0.2456	0.9797	0.0603	6.2922	225.383	4.5679
JK 968	10.71	7.01	1.527	57.9113	32.2802	0.6984	170.104	33.7311	144.199	40.1428	96.1294	56.2795	60.909	14.5198	5.5506	3.3008	34.11	15.7367	23.506	11.6679	135.795	74.9474	170.634	33.6287	145.18	39.2313	305.51	4.541	0.4883	0.223	0.9691	0.0497	6.2533	335.14	5.1305	0.444	0.2229	0.9723	0.0497	6.141	307.921	4.6898	0.463	0.2229	0.9689	0.0497	6.2617	271.099	5.061
JK 968	11.65	6.79	1.7152	62.5304	32.2235	0.7568	172.813	29.5804	144.782	28.5543	85.4834	35.9433	61.3344	10.7013	5.3321	2.9786	34.8862	12.0008	20.8189	2.4759	129.654	47.339	172.831	29.5637	146.375	28.1842	281.974	4.6699	0.4607	0.2122	0.9673	0.045	5.9978	331.213	5.1303	0.4513	0.2123	0.9716	0.0451	6.0135	281.642	4.8009	0.4431	0.2121	0.9668	0.045	5.9872	210.361	5.4317
JK 968	9.1	7.84	1.1603	55.9925	29.8394	0.7902	165.427	33.3556	139.542	31.1848	86.6594	35.511	59.1647	11.9015	4.7653	2.5702	31.5888	11.4826	20.7537	3.5838	121.774	44.4858	165.463	33.3129	141.251	31.0184	234.762	4.0419	0.5272	0.2906	0.9759	0.0844	5.7004	271.627	4.5842	0.4961	0.2905	0.9792	0.0844	5.752	234.483	4.1789	0.513	0.2906	0.9754	0.0844	5.6932	180.938	4.6785
JK 968	10.79	7.58	1.4246	60.4844	32.4375	0.7224	161.658	33.1517	139.937	38.8239	99.6548	53.661	59.0085	14.1965	5.1919	3.1292	29.2911	15.982	23.5328	10.875	121.226	75.4599	162.261	33.1337	140.653	37.8899	307.234	4.4971	0.5201	0.2619	0.9691	0.0686	6.0154	326.208	5.151	0.4753	0.2619	0.9727	0.0686	5.8671	313.787	4.7309	0.4975	0.2618	0.9685	0.0685	6.0222	286.696	5.3369
JK 968	12.45	7.54	1.6517	69.043	34.5602	0.7264	166.612	27.0118	138.112	26.0681	76.8571	33.4961	58.8305	9.8719	5.0387	2.4308	36.6096	11.1037	21.3031	5.3873	140.058	46.3178	166.711	26.9199	139.541	25.8217	231.21	4.398	0.4695	0.2577	0.9731	0.0664	5.6716	283.025	5.1345	0.437	0.2575	0.9763	0.0663	5.689	235.24	4.785	0.4365	0.2575	0.9722	0.0663	5.6647	171.053	5.7098
JK 968	11.94	7.79	1.5326	68.5233	34.1719	0.7374	185.195	33.5201	157.583	36.7367	102.266	54.5419	66.1148	13.3525	5.5574	3.4236	34.538	16.5571	22.5109	9.5548	125.992	69.8758	185.422	33.4063	158.945	36.4132	289.846	4.8187	0.4596	0.2573	0.9755	0.0662	6.0024	322.221	5.5056	0.4234	0.2573	0.9786	0.0662	5.9466	295.895	5.1038	0.4313	0.2572	0.9747	0.0662	5.9908	247.016	5.9555
JK 968	12.53	7.11	1.7619	63.7697	35.6959	0.6289	168.027	28.5227	136.834	23.8107	69.8971	33.1638	58.6035	9.1717	5.9292	3.5378	40.0313	14.9448	21.5263	4.6041	150.708	56.9899	168.141	28.3491	138.227	23.8609	265.027	4.4517	0.4977	0.2749	0.9692	0.0756	5.4996	311.223	5.1019	0.464	0.2747	0.9755	0.0754	5.6136	268.5	4.7263	0.4636	0.2747	0.9682	0.0754	5.4941	204.689	5.5281
JK 968	10.25	7.78	1.317	60.3971	30.645	0.8082	178.418	36.3258	153.44	42.634	105.985	56.4804	64.2814	15.402	5.0731	3.5331	32.1372	14.2705	22.3249	8.6453	124.56	71.1037	178.727	36.1199	154.527	41.8645	301.283	4.5131	0.4872	0.2389	0.9739	0.0571	6.1968	319.829	5.0968	0.4426	0.2389	0.9769	0.0571	6.0969	308.505	4.7359	0.4502	0.2388	0.9732	0.057	6.1866	265.467	5.2845
JK 968	10.38	8.54	1.2143	67.3167	35.9184	0.6557	166.095	41.9953	145.356	47.8599	103.94	54.5641	60.7843	17.6151	4.6708	3.319	28.0333	11.1288	23.0412	10.9131	115.759	64.8576	166.703	41.8311	146.178	46.5609	273.123	4.5979	0.4603	0.2513	0.9761	0.0631	6.2077	271.649	4.8792	0.4308	0.2512	0.9795	0.0631	6.1972	280.803	4.8389	0.4297	0.2513	0.9757	0.0631	6.2114	283.453	5.466
JK 968	9.09	8.72	1.0424	62.5522	32.4991	0.7442	174.208	28.4774	153.116	29.9663	101.998	36.3557	63.9002	11.0884	3.595	2.0549	29.7019	10.1234	22.5874	5.7537	107.601	42.1092	174.512	28.2999	153.597	29.1384	279.974	4.4147	0.473	0.2362	0.972	0.0558	5.9123	310.202	4.7307	0.463	0.2365	0.9751	0.0559	5.8	284.151	4.5749	0.4539	0.236	0.9717	0.0557	5.9466	221.254	5.0884
JK 968	13.9	6.58	2.1131	65.4305	38.1332	0.5654	176.73	26.85	141.306	26.0502	78.1964	40.5886	60.7875	9.7416	7.3145	3.6874	38.1416	14.1742	20.1146	8.7426	144.852	54.5722	176.893	26.7154	144.595	25.9418	371.118	5.1508	0.501	0.2796	0.9613	0.0782	5.5779	424.527	5.6299	0.4889	0.2796	0.9695	0.0782	5.5739	370.231	5.3211	0.4802	0.2796	0.9598	0.0782	5.5678	303.435	5.8525
JK 968	10.21	8.04	1.2702	62.4686	33.3954	0.7039	173.752	33.4048	145.245	33.0589	90.4327	41.3977	61.5755	12.4738	5.488	3.0007	32.8475	12.8412	20.9022	6.9447	124.139	52.33	173.918	33.2349	147.522	32.6244	239.819	3.9565	0.4952	0.2484	0.9757	0.0617	6.0018	265.414	4.3235	0.4823	0.2486	0.9798	0.0618	5.9342	241.733	4.0933	0.4773	0.2483	0.975	0.0617	6.0065	205.759	5.0332
JK 968	9.63	7.75	1.243	52.7398	30.7477	0.701	168.635	31.7091	145.997	27.7348	84.7764	35.207	61.2312	10.6879	2.3639	1.4823	34.983	13.5181	22.9808	6.2345	126.647	50.2462	168.824	31.4985	145.765	28.1312	249.49	4.1316	0.5275	0.2919	0.9752	0.0852	5.5426	281.55	4.6607	0.5037	0.2918	0.979	0.0852	5.6321	255.728	4.3202	0.5125	0.2918	0.9746	0.0852	5.5278	195.611	4.9589
JK 968	12.53	8.13	1.5417	74.1272	35.9644	0.7202	170.107	32.8938	143.65	39.2708	94.1257	53.5494	60.7575	14.1763	5.8311	3.3576	33.81	14.6803	22.5297	9.382	134.607	70.0181	170.571	32.8147	144.9	38.2133	288.994	4.0222	0.5409	0.2667	0.9725	0.0711	5.9671	309.673	4.6202	0.5013	0.2666	0.9764	0.0711	5.869	295.488	4.2785	0.5123	0.2666	0.9718	0.0711	5.9758	260.612	4.7656
JK 968	9.98	6.08	1.6419	44.5774	28.6505	0.6824	180.257	37.1574	156.957	40.7381	110.617	61.4558	65.5588	15.1515	4.9286	2.877	30.151	18.3929	25.4082	16.28	113.748	76.2107	181.169	36.937	158.079	40.4933	421.167	6.2182	0.4347	0.2621	0.9659	0.0687	6.0437	443.16	6.7644	0.4078	0.2621	0.9704	0.0687	5.9146	431.498	6.4913	0.415	0.2621	0.9647	0.0687	6.0285	415.846	8.2047
JK 968	10.54	7.15	1.4732	53.0051	33.1509	0.6061	167.262	38.746	146.238	43.8318	108.082	53.9179	61.2865	16.3027	4.7521	3.0186	25.4552	12.8435	21.6592	7.9751	106.086	65.6189	167.496	38.6748	147.655	42.9689	314.714	5.1853	0.4903	0.3276	0.9742	0.1073	5.6814	334.629	5.6502	0.4641	0.3276	0.977	0.1073	5.6152	321.882	5.4826	0.4642	0.3276	0.9735	0.1073	5.6892	281.467	6.018
JK 968	11.85	6.1	1.9444	56.0542	32.7436	0.657	170.464	32.5476	146.956	37.8442	96.1559	56.8604	61.7152	13.8431	3.9858	2.3924	34.3616	16.1032	24.4218	12.0788	133.975	74.6821	171.042	32.4472	147.105	37.5891	332.65	5.1006	0.4378	0.2151	0.9659	0.0463	6.2027	359.36	5.8264	0.3996	0.2151	0.9695	0.0463	6.1015	340.395	5.3813	0.404	0.215	0.9652	0.0462	6.192	293.567	5.9304
JK 968	9.97	8.9	1.1198	66.2628	32.5197	0.7874	174.261	36.7047	150.038	34.0661	104.922	35.8445	63.0158	13.1762	3.6793	2.307	27.0307	8.9646	19.8311	2.7634	103.046	36.1163	174.279	36.677	152.136	34.3437	230.257	4.2136	0.4642	0.252	0.9784	0.0635	5.9658	264.555	4.5499	0.4479	0.2521	0.9807	0.0636	5.956	229.424	4.3999	0.4393	0.2519	0.9779	0.0634	5.9648	179.901	4.7993
JK 968	13.08	6.77	1.9334	58.9507	36.9344	0.543	177.696	27.3698	159.49	29.0499	112.191	43.9635	66.1912	10.4841	4.1158	2.4705	27.845	14.1502	26.5249	14.2157	96.9083	53.6592	178.967	26.9339	159.539	28.1876	329.819	4.6574	0.5533	0.4103	0.9753	0.1683	4.8814	341.904	4.9678	0.5386	0.4103	0.979	0.1683	4.8608	339.631	4.7906	0.5406	0.4102	0.9746	0.1683	4.8992	287.613	4.9445
JK 968	11.75	7.24	1.6234	63.5553	33.7546	0.701	176.811	31.711	157.552	39.0081	107.824	55.1728	65.3708	13.9234	4.424	2.4055	30.9223	15.1591	25.1972	9.925	115.033	68.9473	178.101	31.6732	157.018	37.6812	341.798	4.6288	0.5053	0.2641	0.9712	0.0698	5.9813	348.061	5.0445	0.4747	0.2643	0.975	0.0698	5.8359	358.313	4.8061	0.489	0.2641	0.9704	0.0698	5.9916	296.27	5.2139
JK 968	11.35	6.35	1.7867	57.4752	32.0457	0.7033	173.137	28.9482	147.877	30.1003	87.1214	47.1501	62.2735	11.0798	4.4149	2.7283	35.3092	15.9828	23.3189	9.8002	128.109	60.6161	173.448	28.8837	148.504	29.624	309.04	5.0162	0.4503	0.1956	0.964	0.0383	6.1082	337.036	5.4785	0.431	0.1959	0.9696	0.0384	6.0433	313.865	5.1737	0.429	0.1954	0.9633	0.0382	6.1114	270.131	6.0913
JK 968	13.14	7.54	1.7439	71.3107	35.2084	0.7229	180.214	31.1855	150.161	37.2732	88.3858	55.8105	63.5332	13.2495	6.657	3.814	37.425	15.5994	22.1287	8.542	139.774	66.4153	180.637	30.8873	151.728	36.0873	294.197	3.9992	0.5597	0.2883	0.9743	0.0831	5.747	320.592	4.6009	0.5197	0.2881	0.9785	0.083	5.6695	301.054	4.1387	0.5345	0.2882	0.9735	0.0831	5.7504	251.943	4.7393
JK 968	10.32	7.03	1.4682	55.113	29.9265	0.7733	177.107	35.7207	153.076	38.1784	109.779	50.0334	64.2074	13.9892	5.3216	3.0543	28.5325	14.1635	22.4694	10.1293	109.933	64.8429	177.675	35.4524	154.737	37.794	334.223	4.7759	0.4972	0.2544	0.9707	0.0647	6.0386	351.609	5.3495	0.4641	0.2544	0.975	0.0647	6.0061	341.244	4.9205	0.4799	0.2544	0.9697	0.0647	6.034	303.985	5.2547
JK 968	9.38	8.8	1.066	61.7672	31.442	0.7851	163	33.5335	136.988	42.3966	96.0126	57.4021	58.2757	15.3643	6.9049	3.7124	29.9954	14.848	22.5485	12.075	128.552	74.9869	163.586	33.623	139.106	40.816	251.136	3.8861	0.5295	0.2822	0.9757	0.0796	5.9865	264.101	4.3509	0.5079	0.2823	0.979	0.0797	5.8372	257.478	4.1426	0.5088	0.2821	0.975	0.0796	5.9989	243.844	4.8992
JK 968	9.43	9.13	1.0333	69.0284	38.3627	0.5894	168.231	36.1534	135.715	32.1397	82.3566	35.7118	58.3438	12.5533	6.86	3.8025	32.9105	12.2085	19.5686	10.7162	131.371	45.2883	168.308	36.0928	139.32	32.3455	186.301	3.95	0.499	0.3114	0.9811	0.097	5.6225	226.898	4.5103	0.4736	0.3114	0.9839	0.097	5.6614	185.736	4.2821	0.4748	0.3114	0.9803	0.0969	5.6073	157.608	5.3246
JK 968	11.71	6.44	1.8184	59.8229	31.9004	0.7387	175.379	33.2574	146.641	39.1711	97.2793	58.9075	62.1333	14.0964	6.7788	3.7624	35.8937	17.2876	23.5001	12.3246	140.503	79.1702	175.954	33.0996	148.06	38.4802	265.682	4.6022	0.4798	0.2819	0.9762	0.0795	5.8729	296.224	5.3031	0.4426	0.2819	0.9793	0.0795	5.7791	271.187	4.8791	0.4513	0.2818	0.9755	0.0794	5.8576	238.404	5.5476
JK 968	13.29	6.6	2.0128	63.6607	34.6558	0.6661	171.992	32.13	146.213	31.3397	91.3531	36.2936	61.6575	11.7698	4.1819	2.2056	32.3846	10.9531	20.8777	2.8456	120.623	42.1413	172.023	32.0844	147.663	31.0021	283.936	4.9024	0.4642	0.2671	0.972	0.0714	5.8067	323.15	5.4585	0.4392	0.2671	0.9758	0.0714	5.7888	287.238	5.1149	0.4377	0.267	0.9712	0.0713	5.8094	216.618	5.5623
JK 968	10	6.94	1.4397	52.9215	29.0543	0.7878	173.9	25.5721	150.136	25.5495	97.0568	31.3276	63.0282	9.5156	3.2607	1.9891	31.1009	9.463	21.1487	2.5873	113.488	37.1537	173.929	25.5249	151.19	25.2074	250.933	4.025	0.522	0.3133	0.9769	0.0981	5.3304	288.364	4.4227	0.5082	0.3135	0.9795	0.0983	5.2853	251.943	4.2059	0.4968	0.3132	0.9765	0.0981	5.3346	189.327	4.6013
JK 968	12.24	7.18	1.7052	69.9115	35.0015	0.7171	174.434	32.4665	150.655	38.4653	92.5174	55.0637	63.064	13.7839	4.912	2.5564	37.3575	15.284	25.127	11.5057	139.929	71.4867	175.442	32.2325	150.159	37.4455	277.672	4.097	0.5172	0.2879	0.9756	0.0829	5.8543	294.532	4.6142	0.4816	0.2879	0.9792	0.0829	5.7606	287.464	4.3187	0.4863	0.2878	0.9751	0.0828	5.8622	244.512	4.8229
JK 968	12.72	7.97	1.5958	75.799	38.6397	0.638	174.153	37.1818	145.139	40.4655	87.6285	54.5384	61.4077	14.9956	5.6965	2.8787	37.4052	14.8694	21.7688	5.6889	146.327	68.1703	174.314	37.1384	146.296	40.0784	255.031	4.6267	0.4619	0.2615	0.9764	0.0684	6.0711	296.449	5.4087	0.426	0.2614	0.9788	0.0683	5.9993	262.034	5.0412	0.4321	0.2614	0.9756	0.0683	6.0545	217.346	6.2351
JK 968	10.04	9.02	1.113	69.7153	33.9565	0.7598	183.443	34.8492	152.463	30.888	88.3534	36.9774	64.4007	11.7941	5.184	2.7838	37.4591	11.9682	20.6516	2.5627	133.552	45.5998	183.455	34.8328	154.389	31.3683	224.804	4.3918	0.4814	0.2898	0.9802	0.084	5.6856	276.275	5.0553	0.4566	0.2896	0.9825	0.0839	5.7648	225.865	4.6468	0.4599	0.2897	0.9796	0.0839	5.6602	160.083	5.2569
JK 968	10.41	6.69	1.557	52.9397	29.675	0.7555	182.98	39.1318	154.125	46.9293	99.028	60.6798	64.7261	16.7984	6.0489	3.02	36.8486	13.656	21.5859	5.1968	140.663	68.9378	183.066	39.0896	155.378	45.8784	377.674	4.9536	0.4786	0.2314	0.9687	0.0536	6.2454	435.826	5.6339	0.4545	0.2322	0.9702	0.0539	6.1269	381.182	5.2409	0.4386	0.2313	0.9684	0.0535	6.2557	285.018	5.7342
JK 968	11.08	6.69	1.656	56.7302	30.2567	0.7787	176.382	31.9996	146.812	31.765	91.9757	37.8632	62.2416	11.9386	5.3049	2.6551	33.2979	9.9725	19.8875	2.4226	126.341	44.2399	176.411	31.9462	149.281	31.7026	294.74	4.49	0.4869	0.2796	0.9722	0.0782	5.7101	365.978	5.026	0.4721	0.2795	0.9743	0.0781	5.7169	289.98	4.6324	0.4638	0.2795	0.9718	0.0781	5.7053	195.901	4.9885
JK 968	11.65	6.45	1.805	55.5818	32.3298	0.6682	178.457	33.1096	148.79	36.4756	88.901	55.0403	62.9028	13.2584	5.7903	3.2636	39.8762	16.8672	22.8742	8.8364	150.317	72.6498	178.77	32.9242	149.436	36.0406	312.11	4.3896	0.5217	0.3081	0.9728	0.0949	5.6627	339.942	5.0163	0.4909	0.3081	0.9778	0.0949	5.6025	317.925	4.5586	0.4988	0.3081	0.9722	0.0949	5.6563	267.568	5.0478
JK 968	11.06	7.13	1.5519	60.1318	31.6985	0.752	183.674	31.6115	155.02	36.4353	85.1581	53.8543	65.0058	13.0683	4.4361	2.2539	43.688	14.7921	23.471	8.0813	157.25	66.4272	184.007	31.4293	154.434	35.9476	349.336	4.5445	0.5223	0.2356	0.9676	0.0555	6.0395	400.617	5.1653	0.488	0.2359	0.9714	0.0557	5.9206	355.479	4.7011	0.5005	0.2355	0.9674	0.0555	6.0284	261.191	5.0653
JK 968	11.94	6.94	1.7195	66.5026	33.3713	0.7504	182.499	30.5184	149.952	36.1052	86.918	59.3801	63.7178	12.9012	7.0521	3.8703	38.714	17.2959	22.0274	9.8152	145.407	73.0826	182.81	30.2905	151.941	35.3897	335.177	4.6613	0.4817	0.1917	0.9644	0.0367	6.263	386.86	5.3136	0.4412	0.1916	0.9682	0.0367	6.1528	332.424	4.7746	0.4566	0.1917	0.9643	0.0368	6.2438	292.341	6.1095
JK 968	10.41	6.69	1.557	49.7852	31.3393	0.637	181.698	29.1463	154.853	25.1196	97.716	33.1507	65.0722	9.5522	4.2838	2.6069	33.3495	13.2228	21.1971	3.926	116.532	45.5025	181.757	29.0892	156.365	25.2893	364.367	5.0476	0.4842	0.2742	0.9665	0.0752	5.5683	417.408	5.5445	0.4776	0.2744	0.9716	0.0753	5.5742	366.389	5.1167	0.4798	0.2741	0.9657	0.0752	5.5527	271.634	5.5016
JK 968	12.17	7.07	1.7205	65.4051	34.709	0.6822	179.256	31.1076	144.471	34.6388	80.9766	56.4706	61.8217	12.5233	7.4374	3.769	41.7886	17.382	21.9171	9.6937	159.765	72.7949	179.65	30.7844	146.358	34.0751	299.444	4.2897	0.5162	0.2484	0.9698	0.0617	5.9452	338.438	5.0274	0.4774	0.2483	0.9753	0.0617	5.8345	300.848	4.4457	0.4982	0.2482	0.9692	0.0616	5.9412	272.403	5.4787
JK 968	12.53	7.96	1.5745	75.6318	35.4153	0.7578	180.215	31.0825	148.225	36.0649	81.7398	56.922	62.9119	12.9978	6.2295	3.3609	40.9114	16.0225	22.0653	8.0932	154.402	69.6345	180.503	30.9924	149.464	35.5467	295.881	4.1182	0.526	0.2371	0.9709	0.0562	6.0204	342.604	4.8499	0.482	0.2368	0.9746	0.0561	5.9398	298.965	4.3611	0.4999	0.2369	0.9704	0.0561	5.9988	243.514	5.2063
JK 968	12.17	7.86	1.5479	73.5712	34.3618	0.783	177.308	32.4697	144.631	33.2975	74.0668	49.0445	61.563	12.4042	6.0798	3.2939	42.5131	14.9633	21.6115	5.0462	160.298	63.6715	177.399	32.4178	145.718	33.1803	242.911	4.4135	0.4658	0.2404	0.9747	0.0578	5.9978	300.042	5.3796	0.4224	0.24	0.9775	0.0576	5.9488	248.567	4.8417	0.428	0.2401	0.9738	0.0577	5.9779	201.454	6.5794
JK 968	11.23	7.04	1.5952	63.0792	32.723	0.7403	170.505	31.1906	135.756	23.993	62.6897	32.3687	58.4806	9.5319	6.893	3.8752	43.231	15.4678	21.0123	2.5809	162.341	55.7251	170.536	31.1263	137.47	24.3144	227.324	4.6896	0.425	0.1961	0.968	0.0385	5.8686	290.976	5.4935	0.3938	0.1957	0.9736	0.0383	6.0097	227.776	5.0136	0.3921	0.1957	0.9671	0.0383	5.8609	173.819	6.6673
JK 968	13.55	7.45	1.8182	77.3362	36.9188	0.713	183.987	32.2017	147.111	27.6893	75.5932	32.516	62.959	10.5711	7.4672	4.0693	42.2535	12.9105	20.4113	4.1509	150.324	45.6415	184.029	32.1536	149.908	27.5647	307.599	5.0388	0.4435	0.2269	0.9668	0.0515	5.8815	384.149	5.5903	0.4244	0.2268	0.9722	0.0515	5.9515	304.892	5.2486	0.4144	0.2267	0.966	0.0514	5.8821	219.036	6.4104
JK 968	11.06	7.14	1.5483	62.6758	33.3217	0.7093	183.108	34.1469	154.084	39.5391	105.293	58.0571	65.0859	14.2038	7.3611	4.1063	31.0213	15.6721	23.4048	15.3066	118.215	70.3482	183.842	33.7585	156.964	38.547	365.282	5.1324	0.4417	0.2038	0.9656	0.0415	6.3548	401.196	5.6328	0.4113	0.2038	0.9694	0.0415	6.2479	365.165	5.3283	0.4086	0.2037	0.965	0.0415	6.3606	340.935	6.4573
JK 968	12.24	5.78	2.1157	52.3582	32.4254	0.6258	171.376	35.5237	147.284	40.5623	93.7503	57.4782	61.9063	14.8432	4.9021	2.5396	32.4303	15.2054	24.327	12.9748	124.563	65.2617	172.177	35.7491	148.26	39.642	397.195	5.3674	0.4932	0.2945	0.9656	0.0867	5.8394	423.151	5.7109	0.4744	0.2945	0.9703	0.0867	5.7547	402.931	5.5507	0.4668	0.2945	0.965	0.0867	5.8364	367.642	6.55
JK 968	11.87	7.37	1.61	66.8951	32.5367	0.7941	184.776	31.2005	153.534	37.58	92.4699	57.1288	64.8942	13.2566	7.3318	3.9414	39.2327	16.8866	22.7611	8.2967	145.268	72.687	185.401	31.0434	154.854	36.2975	266.959	4.1475	0.4921	0.2369	0.9754	0.0561	6.0953	298.65	4.6497	0.4697	0.2372	0.9788	0.0562	5.964	271.856	4.2705	0.4765	0.2369	0.975	0.0561	6.0858	221.814	4.9994
JK 968	13	7.5	1.7338	74.2108	38.6362	0.6247	172.768	31.3599	142.692	26.3197	78.5518	32.1041	60.692	10.2234	5.2908	3.0002	37.8128	12.6991	21.2889	5.6486	138.588	45.252	172.88	31.2759	144.327	26.6111	323.475	4.7574	0.4773	0.2362	0.9632	0.0558	5.7937	362.743	5.1659	0.4598	0.2361	0.9711	0.0557	5.9124	326.945	4.8821	0.4601	0.2361	0.962	0.0557	5.7717	257.585	5.6581
JK 968	11.43	7.2	1.5882	63.0138	32.0577	0.7705	181.507	33.9437	148.649	39.3419	96.9714	55.2079	63.2775	14.1061	7.5266	4.0766	35.894	15.8648	21.2997	9.5043	138.567	70.9661	181.861	33.7588	151.476	38.4656	300.713	4.42	0.4977	0.2275	0.9715	0.0518	6.1904	344.904	5.0593	0.4578	0.2276	0.9748	0.0518	6.1097	300.719	4.5397	0.4753	0.2275	0.971	0.0518	6.1761	246.587	5.0557
JK 968	12.11	7.79	1.5543	70.2895	38.0906	0.6088	175.199	31.1953	146.055	36.8318	94.7355	57.804	62.0322	13.1568	6.9491	3.8052	36.6672	15.6496	25.5238	19.1795	139.317	74.1103	176.786	30.1704	147.909	36.0363	350.891	4.5427	0.5246	0.2467	0.9659	0.0609	6.0431	380.627	5.1152	0.4859	0.2467	0.9711	0.0608	5.9317	353.814	4.7408	0.4972	0.2466	0.9652	0.0608	6.0333	332.147	5.5397
JK 968	11.99	8.06	1.4883	73.066	40.3982	0.5626	169.518	35.8536	146.435	40.5845	102.984	52.9469	61.5276	14.7265	5.1277	3.2996	30.5158	15.2622	22.5008	7.6846	121.097	71.5251	169.835	35.8544	147.224	39.8376	270.392	4.1963	0.5382	0.3097	0.9767	0.0959	5.749	298.542	4.698	0.5152	0.3097	0.979	0.0959	5.6592	276.337	4.4309	0.519	0.3096	0.9761	0.0959	5.7521	222.656	4.8095
JK 968	11.46	7.55	1.5177	64.5983	34.8613	0.668	175.72	37.7522	145.28	42.6173	92.503	57.7787	61.6599	15.517	6.5768	3.7743	36.0878	15.0898	21.168	5.9241	143.873	72.1861	175.925	37.6846	147.183	42.0262	280.143	4.7394	0.4593	0.2476	0.9743	0.0613	6.1692	322.111	5.5572	0.4212	0.2476	0.9769	0.0613	6.0602	289.589	5.1826	0.4231	0.2475	0.9731	0.0613	6.1567	227.685	6.0673
JK 968	11.53	6.82	1.6899	64.0059	31.967	0.7871	172.75	29.8051	141.197	34.0985	80.379	53.3018	60.2647	12.3989	6.9557	3.111	40.3164	15.8586	22.2339	7.2651	158.106	72.4801	173.038	29.7093	142.451	33.6093	294.866	4.7799	0.43	0.1847	0.9639	0.0341	6.2814	337.132	5.5954	0.384	0.1844	0.9686	0.034	6.1849	301.686	5.155	0.3911	0.1845	0.9628	0.034	6.252	257.5	6.5634
JK 968	12.89	7.02	1.8345	64.7945	36.6658	0.6057	171.106	33.146	140.47	38.6162	85.0594	53.4108	59.9088	14.0202	6.8608	3.3208	36.8656	14.1524	21.8384	9.2113	146.956	68.7857	171.384	33.0329	142.432	37.6986	355.276	4.7928	0.5016	0.286	0.9661	0.0818	5.8221	389.476	5.4656	0.4609	0.2859	0.9717	0.0817	5.7699	360.944	5.0615	0.4691	0.2859	0.9651	0.0817	5.83	308.776	5.8137
JK 968	11.77	6.86	1.716	64.7255	32.463	0.7718	179.256	31.7128	150.19	37.1373	94.0303	50.5041	63.412	13.4445	5.5378	2.8807	35.9765	13.3474	21.4168	6.3597	136.142	62.5415	179.401	31.643	151.776	36.3538	308.808	4.8915	0.4291	0.1921	0.9676	0.0369	6.3665	358.256	5.3397	0.4088	0.1923	0.97	0.037	6.2119	308.919	5.0959	0.3982	0.192	0.9674	0.0369	6.3718	246.21	5.9781
JK 968	11.97	7.61	1.5722	69.1193	36.2691	0.6603	174.458	30.0015	149.472	33.8438	95.0135	49.4617	62.8667	12.2525	5.3195	2.5239	34.8184	15.2884	24.7697	13.3948	129.783	65.5257	175.776	29.4843	150.088	32.7572	304.901	4.3251	0.5133	0.2698	0.9713	0.0728	5.8425	332.48	4.8299	0.4768	0.2699	0.9755	0.0728	5.7181	310.905	4.5303	0.4829	0.2697	0.9708	0.0727	5.8579	257.365	4.9177
JK 968	11.01	7.96	1.383	71.0272	32.7556	0.8319	186.533	29.9024	155.297	34.6511	79.0986	49.213	65.3547	12.3239	5.2119	2.6055	44.6743	13.4163	22.6598	6.8006	157.275	58.4003	186.79	29.7328	155.44	33.6391	285.182	4.0361	0.502	0.1871	0.9696	0.035	6.213	337.091	4.6397	0.4735	0.1875	0.9726	0.0351	6.0999	288.183	4.2003	0.4751	0.1868	0.9696	0.0349	6.2125	207.779	4.8427
JK 968	11.61	6.12	1.8955	53.1832	30.7697	0.7059	176.6	30.9791	149.675	38.2491	92.7861	56.0502	63.0355	13.6197	5.4271	3.0427	36.2005	15.1455	22.5463	8.2349	137.668	69.4131	176.935	30.8713	150.458	37.2179	400.61	5.0905	0.5276	0.2479	0.9627	0.0615	6.0157	442.041	5.7093	0.4864	0.248	0.967	0.0615	5.8589	405.735	5.2238	0.499	0.2478	0.9623	0.0614	6.0172	329.83	5.7019
JK 968	11.09	7.2	1.5412	59.9937	31.8799	0.7418	183.739	34.1081	151.373	30.5631	91.9211	36.6083	64.223	11.5196	6.4163	3.222	35.3196	12.5284	20.0373	3.0401	126.98	45.0307	183.789	34.046	154.271	30.6402	312.695	4.6733	0.467	0.2418	0.9698	0.0585	5.9453	372.474	5.2256	0.4512	0.2418	0.9742	0.0585	6.0095	311.485	4.7469	0.4606	0.2418	0.9689	0.0585	5.9221	221.895	5.1591
JK 968	13.47	7.27	1.8544	72.0775	37.798	0.634	184.239	24.6325	152.917	22.2998	80.8308	35.1231	64.6405	8.3326	4.9273	2.7455	41.4363	14.244	21.8292	6.5615	142.317	48.3805	184.393	24.4508	154.06	21.9519	322.311	4.5474	0.5274	0.2733	0.9688	0.0747	5.4156	379.459	5.1444	0.5046	0.2732	0.9741	0.0747	5.3708	325.052	4.7219	0.506	0.2729	0.9681	0.0745	5.4348	230.706	4.9543
JK 968	13.34	6.78	1.969	70.5766	36.527	0.6647	173.486	32.5402	144.627	28.9889	83.8251	27.95	61.2612	11.2445	4.6214	2.399	35.8618	9.8803	20.5712	2.457	131.719	34.1443	173.503	32.5111	146.324	28.9009	258.634	4.4952	0.4676	0.2152	0.9704	0.0463	5.9975	308.592	5.1063	0.4568	0.2152	0.9745	0.0463	6.0457	261.439	4.7001	0.4547	0.2151	0.9695	0.0463	5.9919	181.047	5.0731
JK 968	11.68	7.96	1.4681	72.1393	34.3788	0.767	170.131	39.1362	144.653	46.6968	97.4418	60.0681	60.95	16.9514	5.8149	3.613	32.2603	13.7236	22.0654	8.0526	132.565	72.0483	170.45	39.1171	145.945	45.4748	251.567	4.5116	0.4375	0.2202	0.9765	0.0485	6.3899	281.19	5.2722	0.398	0.22	0.9776	0.0484	6.3056	260.712	4.9986	0.4001	0.22	0.9757	0.0484	6.3964	226.569	6.1431
JK 968	11.02	5.98	1.8418	55.182	30.4381	0.7485	179.597	32.8027	145.191	37.3875	83.87	50.7208	61.9697	13.4998	7.3068	3.6153	41.0194	13.8024	20.8751	5.1947	157.813	65.2393	179.667	32.7819	147.195	36.6502	239.867	4.1025	0.5149	0.3265	0.9791	0.1066	5.5865	301.359	4.8886	0.491	0.3265	0.981	0.1066	5.5358	238.192	4.3635	0.4906	0.3265	0.9788	0.1066	5.5657	180.018	5.1789
JK 968	11.51	7.7	1.4945	68.1598	34.0316	0.7396	183.59	27.8312	149.12	25.4919	77.49	32.5671	63.4849	9.5651	6.1125	2.7954	41.8133	12.3364	21.0702	6.0782	146.962	43.0205	183.704	27.6721	151.259	25.1225	248.067	4.6892	0.4415	0.2264	0.973	0.0512	5.7769	312.722	5.2568	0.4259	0.2261	0.9765	0.0511	5.8359	248.404	4.9096	0.4109	0.2261	0.9724	0.0511	5.7758	174.152	6.0768
JK 968	12.6	8.29	1.5202	76.9474	35.737	0.7571	179.506	28.6493	145.139	26.5643	73.1007	30.6404	61.9731	9.8558	6.8117	3.2637	42.0938	11.3761	20.7877	2.9769	150.947	41.7642	179.602	28.4759	147.206	25.8854	241.625	3.7598	0.516	0.261	0.9746	0.0681	5.6832	287.82	4.3832	0.4739	0.2608	0.9792	0.068	5.7808	245.58	3.9744	0.48	0.2608	0.9736	0.068	5.6968	161.392	4.5331
JK 968	11.6	6.86	1.6914	59.5758	33.8503	0.6534	172.321	26.6573	143.366	24.4538	76.1524	33.1367	60.8361	9.2029	4.7665	2.1641	38.937	12.8645	21.7533	3.4895	141.644	46.8199	172.438	26.5661	144.355	24.1538	294.553	4.5813	0.4686	0.2432	0.9663	0.0591	5.6525	339.013	5.0293	0.4477	0.2432	0.9724	0.0591	5.707	300.043	4.7744	0.4451	0.243	0.9654	0.0591	5.6545	212.689	5.6398
JK 968	12.61	7.08	1.7807	65.7503	35.2084	0.6665	180.104	30.9864	145.297	31.2274	85.998	35.8487	62.2028	11.4445	7.8738	4.2516	36.0804	11.1399	19.6434	4.6945	134.327	44.5605	180.152	30.9263	148.938	30.1741	285.466	4.8701	0.4869	0.3029	0.9736	0.0918	5.5706	354.561	5.5684	0.4672	0.303	0.9768	0.0918	5.5555	283.509	5.1283	0.4634	0.3029	0.9728	0.0917	5.5904	205.852	5.7248
JK 968	10.84	7.7	1.4066	64.5983	32.0698	0.7893	185.512	42.7364	156.631	49.8049	107.571	59.3544	65.6799	17.8178	6.712	4.0283	34.8025	13.9299	21.2045	6.8629	133.114	70.9566	185.582	42.6759	158.326	48.5187	289.877	4.6333	0.4616	0.2221	0.9769	0.0493	6.3261	324.796	5.2088	0.451	0.2264	0.9784	0.0513	6.1112	291.256	4.9606	0.4207	0.2218	0.9768	0.0492	6.3457	247.574	5.4598
JK 968	11.97	7.63	1.5684	69.072	33.5973	0.769	182.838	39.6051	150.766	46.3473	97.3104	60.6091	63.8844	16.6482	7.4605	4.2075	35.2241	14.4546	20.9073	7.891	137.244	69.7123	183.05	39.5507	153.538	45.1478	281.994	4.397	0.4899	0.2775	0.9775	0.077	6.0175	320.656	4.9591	0.4649	0.2776	0.9798	0.077	5.8984	282.987	4.6235	0.4588	0.2774	0.9771	0.0769	6.0183	239.58	5.3535
JK 968	11.15	7.54	1.4798	63.9151	31.7141	0.7986	173.301	31.5707	142.364	30.9481	81.3834	38.8584	60.6911	11.4994	6.5969	3.5241	36.1799	12.6977	20.6129	3.3459	136.099	50.9843	173.368	31.5279	144.658	30.3233	229.617	4.1462	0.4779	0.266	0.9763	0.0708	5.8051	276.405	4.6325	0.4561	0.2662	0.9794	0.0708	5.8062	227.326	4.2946	0.457	0.266	0.976	0.0707	5.8061	176.85	5.2973
JK 968	10.75	6.69	1.6076	56.9265	29.894	0.8005	169.921	27.7082	144.308	26.8225	79.8406	32.5966	60.8434	10.0586	3.4873	1.7517	37.1313	11.1531	22.0065	2.9045	135.438	41.9793	170.004	27.6307	144.61	26.3534	257.818	4.736	0.431	0.2036	0.9681	0.0414	5.9262	309.352	5.2498	0.4124	0.2036	0.9715	0.0415	5.9763	259.862	4.93	0.4036	0.2034	0.9679	0.0414	5.9266	180.617	5.4913
JK 968	10.67	6.35	1.68	53.7792	29.2457	0.7901	170.942	34.1	147.392	42.1949	97.9269	54.6024	61.8617	15.0808	5.6602	3.1118	32.9112	13.706	23.4533	9.2219	128.612	68.2422	171.469	34.2079	147.923	40.5829	345.502	4.9303	0.4627	0.1986	0.9649	0.0394	6.3764	382.966	5.4766	0.4294	0.1987	0.9667	0.0395	6.2647	350.393	5.0982	0.4402	0.1985	0.965	0.0394	6.3971	277.782	5.3423
JK 968	9.67	9.33	1.0357	71.1581	33.5562	0.7941	166.386	28.6086	136.103	25.9954	84.5394	27.6564	58.3705	9.9014	6.3538	3.3016	31.7799	9.7214	19.4182	2.8762	124.815	36.692	166.404	28.5862	139.271	25.646	219.292	3.7971	0.5082	0.2513	0.9739	0.0631	5.6979	261.713	4.1221	0.4953	0.2514	0.9779	0.0632	5.7816	215.915	3.9211	0.4874	0.2511	0.9734	0.0631	5.7011	164.035	4.4939
JK 968	10.02	8.8	1.1391	66.7934	32.3503	0.802	184.688	35.7072	159.618	41.8725	113.927	56.585	66.7004	15.0421	5.9641	3.0514	30.5242	14.7099	23.74	13.6818	113.816	67.7139	185.503	35.182	161.258	40.8076	295.721	4.3357	0.4972	0.2425	0.9759	0.0588	6.2019	305.5	4.6958	0.4736	0.2425	0.9793	0.0588	6.1017	298.508	4.4748	0.4783	0.2424	0.9756	0.0588	6.2129	302.433	5.0854
JK 968	9.22	9.16	1.0065	66.1283	32.2136	0.8008	168.619	39.3089	145.609	43.8031	101.193	56.2129	61.164	16.1174	4.5053	2.4933	29.1109	13.3984	22.3053	10.3189	118.654	67.2179	169.049	39.2532	146.878	43.2523	236.483	3.6527	0.5566	0.3	0.9799	0.09	5.8531	252.277	4.1289	0.5142	0.2999	0.9823	0.09	5.8088	238.827	3.8487	0.5272	0.2999	0.9796	0.09	5.863	227.407	4.371
JK 968	10.38	7.39	1.4037	58.0058	31.4045	0.7391	178.046	29.848	146.61	28.0681	80.3915	36.3323	62.3108	10.4407	6.3173	4.1384	38.6151	13.9124	20.8492	4.3896	139.06	48.1675	178.209	29.6458	148.452	27.3475	267.004	3.9707	0.5625	0.3143	0.9749	0.0988	5.4392	296.776	4.5204	0.5402	0.3144	0.9803	0.0989	5.4071	274.263	4.1805	0.5441	0.3142	0.9738	0.0987	5.4481	207.35	4.6169
JK 968	9.22	9.1	1.0132	65.4778	32.8122	0.7642	170.481	41.753	135.718	41.7634	80.5118	55.4412	58.4788	15.6471	9.5708	4.2875	37.7909	16.6977	21.6302	8.51	154.177	72.7085	170.956	41.8205	138.691	41.3196	239.442	4.1841	0.486	0.2762	0.9767	0.0763	5.9552	273.865	4.9121	0.4528	0.2761	0.9809	0.0762	6.0269	244.874	4.5718	0.4532	0.2761	0.9755	0.0762	5.9237	212.328	5.7144
JK 968	11.68	8.64	1.3529	77.1436	34.3122	0.8234	175.19	37.7081	143.59	44.7451	83.4528	61.9793	61.0322	16.1096	6.5848	3.5895	39.5983	14.472	21.486	5.8908	158.026	72.3424	175.295	37.7065	145.061	43.8898	259.603	4.0834	0.4781	0.2314	0.9755	0.0535	6.1988	310.945	4.8402	0.4342	0.2312	0.9767	0.0534	6.1257	260.106	4.4242	0.4371	0.2312	0.9754	0.0534	6.1979	209.398	5.5721
JK 968	9.78	9.57	1.0227	74.7487	35.6413	0.7394	175.048	30.4499	143.795	28.5333	81.1071	35.3781	61.2511	10.7495	6.4052	3.8077	37.2825	12.571	21.0293	6.2244	137.378	48.377	175.134	30.3932	145.963	28.0317	201.64	3.7989	0.4848	0.2495	0.9783	0.0623	5.8414	243.083	4.3351	0.4544	0.2496	0.9814	0.0623	5.8115	201.137	4.068	0.4487	0.2494	0.9779	0.0622	5.8488	152.426	4.7533
JK 968	10.16	6.69	1.519	51.6641	28.9311	0.7757	174.054	31.9699	150.199	39.8738	108.219	59.0863	63.1295	14.3453	5.5611	2.9479	29.9089	16.3929	24.9584	15.6725	117.699	75.5298	174.773	32.0842	151.596	38.9981	342.351	4.9431	0.4636	0.2326	0.9682	0.0541	6.2178	369.04	5.3738	0.4336	0.2327	0.9709	0.0541	6.0184	342.887	5.1516	0.4312	0.2325	0.968	0.0541	6.2259	323.378	5.7458
JK 968	11.43	6.52	1.7532	55.9161	30.7116	0.745	173.789	32.3246	145.159	32.6785	81.6998	38.754	61.4737	11.9162	6.1134	3.1029	37.0315	12.7911	21.6734	4.0571	135.997	50.0576	173.933	32.2347	146.467	31.4749	310.642	5.0732	0.4542	0.2422	0.9676	0.0587	5.9161	360.372	5.6369	0.4247	0.2422	0.9722	0.0586	5.9624	314.733	5.2721	0.4296	0.2421	0.9671	0.0586	5.9436	223.151	5.7358
JK 968	11.56	6.51	1.776	54.8731	30.8724	0.7235	176.146	35.3888	147.375	41.7152	88.2946	55.8256	62.2044	14.9317	5.6577	2.7516	40.2322	14.4825	23.7731	11.3717	153.237	69.7451	176.793	35.4041	147.851	40.5748	348.631	4.7026	0.5206	0.266	0.9687	0.0708	5.9395	386.685	5.2931	0.4845	0.266	0.9728	0.0707	5.8856	352.136	4.8568	0.4993	0.2659	0.9686	0.0707	5.9462	298.297	5.2666
JK 968	11.19	7.4	1.5125	60.6552	31.7105	0.758	183.966	37.1732	151.108	46.3576	100.445	61.9173	64.1424	16.3334	8.2674	4.8912	36.2577	15.3138	21.6977	10.9003	140.356	73.4159	184.498	36.862	153.916	44.6012	333.626	4.3668	0.5357	0.2752	0.9733	0.0757	5.9553	371.065	4.9023	0.505	0.2752	0.9765	0.0758	5.8619	333.095	4.4794	0.5159	0.2751	0.9731	0.0757	5.9653	298.602	4.9677
JK 968	11.77	7.11	1.6548	57.0355	34.2456	0.6111	170.68	24.5535	141.272	21.9401	84.2672	29.0371	60.2279	8.3572	5.1997	2.5631	34.1543	11.7302	20.4299	5.0227	128.238	42.831	170.753	24.4682	143.565	21.7051	313.898	4.393	0.5406	0.309	0.9673	0.0955	5.2307	363.241	4.9293	0.5145	0.309	0.9731	0.0955	5.2846	313.588	4.4949	0.5269	0.3089	0.9664	0.0954	5.2336	236.214	4.9145
JK 968	9.71	8.18	1.1859	61.2984	31.2932	0.7866	184.261	42.5064	157.387	48.0138	109.342	60.3559	65.8965	17.3884	5.8679	3.418	30.8898	13.6708	21.9308	11.1876	118.316	65.9967	184.679	42.3169	159.509	47.0201	291.488	4.3796	0.5147	0.2516	0.9777	0.0633	6.1319	316.976	4.9366	0.4863	0.2521	0.9799	0.0636	6.0935	292.665	4.5616	0.485	0.2515	0.9774	0.0632	6.139	268.625	5.0298
JK 968	11.01	8.03	1.3704	65.2452	33.0858	0.749	175.916	29.2287	149.14	30.8536	92.6691	42.0279	62.901	11.2454	4.7261	2.6029	33.1756	12.7937	20.8695	3.4078	122.904	51.23	175.987	29.1525	150.692	30.2808	291.552	4.4102	0.5233	0.2794	0.9726	0.0781	5.6819	330.964	4.9388	0.4983	0.2793	0.9762	0.078	5.6691	293.709	4.6074	0.5072	0.2793	0.972	0.078	5.6913	233.568	5.3849
JK 968	9.72	9.52	1.0213	75.4828	33.7135	0.8345	175.643	36.7561	147.065	36.8047	89.4896	40.0098	62.1131	13.8739	4.6492	2.607	34.3404	9.3825	20.2718	2.3581	129.933	42.6765	175.663	36.7405	148.975	36.439	195.957	4.2353	0.4226	0.2064	0.9795	0.0426	6.3086	240.77	4.9268	0.397	0.2065	0.9807	0.0426	6.2645	197.226	4.5868	0.3944	0.2063	0.979	0.0425	6.3069	154.218	5.7063
JK 968	13.14	7.76	1.6931	76.2096	36.6162	0.7143	185.323	26.4	152.095	24.2858	81.0116	30.6451	64.493	9.0191	5.9428	3.1704	41.2426	12.5295	20.9233	2.9527	142.735	43.1003	185.358	26.352	153.922	23.6293	233.56	4.1741	0.491	0.283	0.9779	0.0801	5.4736	295.588	4.8295	0.4634	0.283	0.9805	0.0801	5.5062	233.55	4.4133	0.4673	0.2829	0.9775	0.08	5.4898	154.74	5.0272
JK 968	11.94	6.94	1.7195	61.7563	32.5948	0.7305	184.002	31.6262	149.986	37.5418	83.3928	59.5906	63.7805	13.3935	7.1729	3.5601	40.976	16.9187	21.3795	6.3376	154.269	71.7903	184.176	31.5361	151.777	36.7483	365.885	4.9359	0.4822	0.2465	0.9661	0.0608	5.8878	431.829	5.703	0.4515	0.2462	0.97	0.0606	5.8419	365.861	5.1878	0.4423	0.2463	0.9657	0.0606	5.8774	287.422	6.1548
JK 968	10.84	7.2	1.5059	56.3159	31.0332	0.7348	159.83	23.7191	133.089	19.7907	74.7663	24.8617	56.8268	7.701	4.5415	2.015	34.613	11.3828	21.085	2.8782	133.992	41.8542	159.874	23.6445	134.423	19.6315	257.477	4.081	0.5016	0.2716	0.9672	0.0738	5.328	302.646	4.532	0.4757	0.2715	0.9728	0.0737	5.4614	257.458	4.2855	0.4724	0.2716	0.9666	0.0737	5.319	192.116	5.1127
JK 968	12.34	6.45	1.9128	60.1464	32.6153	0.7105	174.03	36.602	152.6	42.7874	95.9152	55.1478	63.4726	15.4152	3.6309	2.2613	36.0174	13.6237	24.1496	7.2432	135.259	67.9721	174.488	36.7362	151.591	41.811	364.536	4.9043	0.4926	0.2414	0.9677	0.0583	6.1428	390.631	5.456	0.4515	0.2413	0.9709	0.0582	6.0666	375.097	5.1431	0.4596	0.2413	0.9674	0.0582	6.1628	297.027	5.4585
JK 968	10.58	6.77	1.5625	55.2147	29.8153	0.7805	180.063	40.9939	152.639	48.7592	91.4389	56.506	63.952	17.3995	6.6709	3.4091	38.2375	12.3665	22.849	7.9253	142.814	63.0903	180.51	41	153.238	46.6436	341.602	4.8365	0.4836	0.2213	0.9708	0.049	6.3022	388.494	5.4141	0.4622	0.2214	0.9725	0.049	6.24	345.807	5.0083	0.4613	0.2213	0.9711	0.049	6.3172	266.476	5.3031
JK 968	11.53	8.18	1.41	70.5148	34.721	0.735	179.541	26.2767	146.485	28.817	83.7716	40.4701	62.4975	10.2958	7.1749	3.9366	37.3638	13.0553	20.4462	4.3132	137.189	50.7506	179.609	26.2407	149.217	27.6244	295.109	4.1113	0.5274	0.2608	0.9701	0.068	5.7166	349.795	4.5649	0.5061	0.2609	0.9744	0.0681	5.6739	292.338	4.2349	0.5047	0.2606	0.9697	0.0679	5.7468	215.829	4.8283
JK 968	8.87	6.59	1.3454	41.6409	26.379	0.752	186.039	41.6163	163.37	49.2433	128.849	61.091	67.8924	17.7433	5.2849	3.468	25.0449	13.5065	21.7787	13.4191	99.2459	69.1203	186.424	41.3261	165.406	48.1918	396.855	5.3466	0.4997	0.2879	0.9731	0.0829	5.8847	425.586	5.7561	0.4816	0.2879	0.9749	0.0829	5.8453	393.014	5.4554	0.4817	0.2878	0.9731	0.0829	5.8977	391.647	5.8162
JK 968	11.26	7.11	1.5833	63.1919	31.459	0.8024	174.042	34.9072	146.408	39.5615	89.1958	56.393	61.8423	14.3275	5.6999	2.8095	36.9156	15.6095	23.8396	11.2381	141.657	69.516	174.759	34.9345	147.336	38.8249	280.451	4.2906	0.4916	0.208	0.9711	0.0433	6.2954	298.824	4.8983	0.4512	0.2078	0.9754	0.0432	6.254	287.168	4.4878	0.4649	0.2079	0.9704	0.0432	6.2968	258.824	5.2149
JK 968	11.26	8.3	1.3571	72.5245	33.7716	0.7991	171.011	38.4069	145.362	43.9913	98.0314	53.8549	61.2692	16.0089	5.7358	3.3807	31.5221	12.4349	21.5514	8.5206	126.618	64.9007	171.181	38.384	146.926	42.9416	254.235	4.078	0.5042	0.2212	0.9757	0.049	6.2946	279.072	4.6312	0.4709	0.2211	0.9778	0.0489	6.2781	256.989	4.3354	0.475	0.2211	0.9754	0.0489	6.2911	227.626	4.932
JK 968	11.08	7.48	1.48	63.2209	31.4661	0.8024	176.239	35.5451	150.7	36.2128	96.1749	43.0071	63.2817	13.4855	4.309	2.2803	32.0761	10.9724	21.0024	3.1894	119.251	46.2152	176.305	35.5063	152.116	35.8094	201.89	4.127	0.4776	0.2799	0.9822	0.0784	5.8753	247.918	4.7886	0.4485	0.2799	0.983	0.0783	5.8641	202.565	4.4504	0.4512	0.2799	0.9819	0.0783	5.875	156.312	5.3681
JK 968	10.61	7.4	1.4323	59.7466	31.3598	0.7634	177.59	36.9815	148.747	35.743	90.1043	41.2867	62.8212	13.3769	4.9932	2.7688	34.543	12.6219	20.4657	2.4978	126.75	45.9268	177.611	36.9527	150.686	35.4069	291.53	4.9004	0.4457	0.2425	0.9721	0.0588	6.0563	338.813	5.4704	0.4243	0.2425	0.9757	0.0588	6.0812	293.106	5.1702	0.418	0.2424	0.9714	0.0588	6.0538	222.63	5.9109
JK 968	12.13	7.85	1.5451	66.1683	34.1138	0.7145	178.707	35.1465	146.438	40.8276	88.8151	51.6311	62.2517	14.682	7.0243	3.6833	37.8213	13.0708	20.9373	5.9062	145.466	63.0993	178.835	35.0836	148.668	39.6341	292.183	4.2874	0.5236	0.3038	0.975	0.0923	5.7548	327.06	4.8811	0.487	0.3037	0.9788	0.0923	5.6933	296.522	4.5444	0.4876	0.3037	0.9743	0.0922	5.758	237.064	5.05
JK 968	12.11	7.96	1.5213	70.6929	34.0933	0.7643	179.15	31.1801	147.545	31.8372	92.2956	39.8824	62.7931	11.5827	6.8455	3.9358	33.3205	12.3351	19.7157	4.1638	124.674	48.6587	179.19	31.1508	150.682	30.9711	259.358	4.3489	0.4723	0.2621	0.975	0.0687	5.7753	301.114	4.7643	0.4538	0.2621	0.9786	0.0687	5.809	256.603	4.5131	0.449	0.2621	0.9745	0.0687	5.7724	213.721	5.3453
JK 968	12.31	6.8	1.8088	61.611	34.0847	0.6664	158.719	26.6011	134.134	30.1495	80.0326	44.8698	57.0054	11.1049	4.9581	2.7406	35.8546	13.9987	25.1375	14.7093	142.873	66.4214	159.795	26.7334	134.519	29.1805	308.322	4.1069	0.547	0.2963	0.9653	0.0878	5.5639	331.503	4.62	0.5047	0.2964	0.9717	0.0879	5.4165	315.578	4.3488	0.5084	0.2962	0.9646	0.0877	5.5846	263.538	5.0817
JK 968	10.29	8.03	1.281	63.8606	32.0031	0.7835	184.546	34.8305	152.711	43.0057	105.803	58.8327	64.6272	15.2725	7.1946	4.427	36.7756	16.1026	21.1514	7.3351	143.04	77.6895	184.661	34.7484	154.785	42.0991	270.536	4.2616	0.5142	0.3126	0.979	0.0977	5.7761	313.932	4.9336	0.4772	0.3126	0.981	0.0977	5.6383	271.981	4.5228	0.4849	0.3126	0.9786	0.0977	5.7821	224.068	5.158
JK 968	12.28	7.87	1.5591	69.5772	35.2991	0.7017	172.385	31.9413	142.251	38.9684	86.8238	59.2415	60.5931	14.0263	6.8077	3.6187	36.8591	15.7782	23.7751	14.4655	144.529	73.4345	172.935	31.912	144.181	37.9922	296.248	4.5496	0.4868	0.2732	0.9718	0.0746	5.9377	330.533	5.047	0.4578	0.2732	0.9755	0.0746	5.8111	297.387	4.8048	0.4541	0.2731	0.9714	0.0746	5.9356	273.087	6.0394
JK 968	10.5	6.6	1.5897	51.566	29.2081	0.7596	184.19	37.6396	158.737	44.365	115.374	55.6388	66.3479	15.9583	5.6969	3.5008	29.6167	13.9063	21.1046	7.8641	113.633	67.2693	184.31	37.5436	160.523	43.2475	386.024	5.3716	0.4628	0.2472	0.9695	0.0611	6.1863	420.928	5.8716	0.4386	0.2473	0.9721	0.0612	6.0523	387.369	5.5384	0.4371	0.2472	0.9692	0.0611	6.2182	340.302	6.0698
JK 968	8.56	7.84	1.0918	52.9506	27.8449	0.8582	181.349	39.6557	159.785	47.9957	113.878	59.9358	66.2935	17.18	5.8798	3.848	31.1174	14.4665	24.4635	10.3379	117.825	72.9133	182.078	39.6456	159.958	46.3445	297.428	4.4781	0.4741	0.2384	0.9767	0.0568	6.2795	314.301	4.9201	0.4372	0.2384	0.9785	0.0568	6.1908	304.671	4.7013	0.4424	0.2383	0.9765	0.0568	6.2935	261.343	5.2248
JK 968	10.8	7.55	1.4301	62.0325	31.8544	0.7682	172.107	36.3783	150.837	44.3396	101.812	57.8978	62.9058	16.0118	4.945	2.8242	31.859	13.1994	23.5468	8.759	125.026	70.4629	172.496	36.3353	150.817	43.1094	286.705	4.2818	0.5168	0.2839	0.9762	0.0806	5.9374	308.245	4.6289	0.4966	0.284	0.9782	0.0806	5.8346	293.119	4.452	0.4945	0.2839	0.976	0.0806	5.9457	242.802	4.776
JK 968	10.18	6.59	1.5455	50.0033	28.3855	0.7799	165.68	31.0996	141.628	28.719	80.6875	31.6307	59.6894	10.9968	3.8733	1.8076	35.2748	11.6312	22.3138	3.4557	130.346	42.9056	165.791	30.9708	141.874	28.2684	242.381	4.0123	0.5345	0.3106	0.9754	0.0964	5.4742	278.889	4.4507	0.5129	0.3107	0.979	0.0965	5.4346	246.002	4.1432	0.5182	0.3105	0.975	0.0964	5.4824	170.54	4.646
JK 968	12.24	8.84	1.3842	80.9741	36.4724	0.7649	179.496	36.1088	156.299	41.6307	108.402	52.0723	65.2249	15.0531	4.6108	2.728	29.5574	11.8658	22.4902	10.8249	111.343	57.0878	179.942	35.8688	157.518	40.4798	255.059	4.1728	0.4908	0.2523	0.9787	0.0637	6.1405	277.651	4.4697	0.4788	0.2524	0.9806	0.0637	6.0521	258.229	4.3207	0.475	0.2523	0.9784	0.0636	6.1552	226.418	5.0326
JK 968	10.67	7.7	1.3846	62.5195	32.6188	0.7384	183.316	26.3882	152.152	24.8977	86.021	39.4355	64.4176	9.1614	6.1338	3.5581	38.4995	13.8202	21.5216	7.0624	135.87	50.6089	183.617	25.8997	153.918	24.7299	306.35	4.4744	0.4925	0.2348	0.9682	0.0551	5.7747	348.738	4.9648	0.4687	0.2349	0.974	0.0552	5.754	310.166	4.6313	0.4715	0.2347	0.9672	0.0551	5.7656	243.828	5.4812
JK 968	13.2	6.04	2.1851	62.2797	35.2651	0.6293	166.704	31.6214	137.57	31.7871	81.1752	40.4327	58.6757	11.8474	5.725	3.6022	36.74	13.5431	21.4075	5.7463	144.244	60.5461	166.87	31.5206	139.037	31.5089	258.243	3.9489	0.5867	0.3962	0.9754	0.157	5.0667	290.905	4.4533	0.5664	0.3962	0.9801	0.1569	5.0509	261.911	4.1027	0.5763	0.3961	0.9746	0.1569	5.0669	213.631	4.7411
JK 968	12.3	7.12	1.7271	64.5511	33.5031	0.7227	180.284	32.2608	147.424	36.5042	84.3149	57.548	62.7192	13.2124	6.8072	3.6038	40.3941	17.0628	21.8674	7.1684	153.987	72.3274	180.593	32.1866	148.981	35.9554	330.141	4.7271	0.4744	0.2568	0.9688	0.0659	5.9497	376.185	5.4111	0.4389	0.2566	0.9736	0.0659	5.8695	334.589	5.0071	0.4453	0.2567	0.968	0.0659	5.9413	274.598	6.1551
JK 968	11.09	7.07	1.5692	54.5133	30.9921	0.7132	170.3	34.3598	141.216	40.8405	88.8365	55.1891	60.0068	14.7543	6.108	3.2763	36.0739	14.0835	21.5117	7.2008	145.788	70.6895	170.443	34.3143	142.755	39.9349	312.206	4.7224	0.5062	0.3005	0.9715	0.0903	5.777	357.526	5.3028	0.4747	0.3005	0.9746	0.0903	5.6761	313.685	4.9513	0.4742	0.3004	0.9711	0.0903	5.7825	253.549	5.657
JK 968	11.93	8.86	1.3462	79.0916	34.6629	0.8272	181.453	32.1318	151.839	29.8316	91.8347	32.8	64.0782	11.2908	4.852	2.647	35.4653	9.6926	20.4678	2.3738	127.482	37.646	181.482	32.079	153.821	29.8242	210.289	4.2694	0.4573	0.2506	0.9797	0.0628	5.9	250.727	4.549	0.4457	0.2506	0.9823	0.0628	5.9311	211.084	4.4298	0.4363	0.2505	0.9792	0.0628	5.8895	159.288	5.4432
JK 968	12.56	7.71	1.6294	73.4222	35.737	0.7224	171.829	31.4752	147.052	30.8898	89.5865	38.4103	61.8743	11.5026	4.6023	2.991	33.6775	11.955	21.7887	3.9744	124.517	49.5531	171.956	31.3499	147.814	30.5569	295.122	4.7773	0.4533	0.2413	0.9693	0.0582	5.9269	334.911	5.0464	0.4385	0.2413	0.9734	0.0582	5.968	300.672	4.9923	0.426	0.2412	0.9686	0.0582	5.9236	218.002	5.6817
JK 968	10.74	6.59	1.6301	53.1687	29.7657	0.7541	181.99	30.6352	157.109	32.8778	94.0359	37.5702	65.5591	11.8377	3.9083	1.8758	36.0843	10.4551	22.1376	2.928	125.013	41.7316	182.045	30.5431	157.357	31.677	326.928	4.9298	0.4826	0.2566	0.9707	0.0659	5.8125	382.706	5.3305	0.4801	0.2568	0.9733	0.0659	5.7965	331.752	5.0447	0.471	0.2565	0.9705	0.0658	5.8375	215.277	5.3161
JK 968	11.43	7.28	1.5698	62.9883	33.7425	0.6952	156.02	26.6911	122.452	22.9937	53.0963	28.0599	53.2715	8.7532	7.1073	4.2832	44.752	13.9787	21.4677	2.1814	183.791	58.6251	156.029	26.6714	123.289	22.2528	211.907	3.3454	0.568	0.239	0.9668	0.0571	5.5048	254.181	4.014	0.5043	0.2376	0.9749	0.0565	5.8218	212.85	3.5551	0.5242	0.2386	0.9666	0.0569	5.4952	150.544	4.344
JK 968	12.28	7.62	1.6111	70.0097	34.6473	0.7329	189.092	35.0241	155.922	31.853	94.7248	39.219	65.9762	11.9464	6.5583	3.8709	36.1273	13.3496	19.9778	2.7374	126.928	46.6145	189.12	34.976	158.865	31.8333	268.63	4.7715	0.4602	0.2459	0.9758	0.0605	5.9699	318.08	5.127	0.4597	0.2463	0.9794	0.0606	5.9568	267.445	4.8272	0.4505	0.2459	0.9751	0.0604	5.9648	204.819	5.7471
JK 968	11.26	7.45	1.5114	61.4547	32.6274	0.7254	172.418	36.023	147.245	43.9689	102.522	58.931	62.0571	15.7147	6.9884	4.0395	31.0903	15.1657	23.1853	11.5437	124.763	74.5954	173.227	35.7665	148.761	42.4059	318.268	4.6923	0.4961	0.2597	0.9719	0.0674	6.076	340.317	5.2044	0.4672	0.2597	0.975	0.0674	5.9771	323.786	4.8429	0.4771	0.2596	0.9715	0.0674	6.0907	295.399	5.5067
JK 968	9.65	7.87	1.2256	58.2529	29.67	0.8316	169.14	33.155	140.951	41.1308	97.2162	52.1687	59.8993	14.8102	6.4424	3.9263	33.1258	13.0895	21.1237	8.9171	137.346	71.5363	169.332	33.0565	142.936	39.9367	276.079	4.1578	0.5201	0.2651	0.9736	0.0703	5.9652	309.937	4.7099	0.4927	0.2651	0.9761	0.0703	5.8322	278.357	4.386	0.4984	0.265	0.9731	0.0702	5.9828	242.487	4.9731
JK 968	11.97	7.15	1.675	62.0107	33.705	0.6859	178.474	34.207	146.795	39.3439	91.2898	55.4144	62.3496	14.1946	6.8696	3.9119	39.2222	16.6766	21.8287	7.5647	150.72	73.4219	178.657	34.1442	148.266	38.4136	295.355	4.7013	0.4943	0.2945	0.974	0.0867	5.7688	339.085	5.4215	0.4598	0.2945	0.9776	0.0867	5.6635	297.91	4.9584	0.4674	0.2945	0.9736	0.0867	5.7642	249.379	5.7384
JK 968	11.62	8.46	1.3734	75.8499	33.6348	0.8425	176.72	34.2472	146.874	38.6233	90.652	55.3792	62.2201	14.1249	6.0452	3.4277	37.1097	15.713	21.4817	5.7887	143.679	69.7202	176.868	34.203	148.347	38.1654	212.46	4.1779	0.4544	0.2336	0.9793	0.0546	6.1939	247.513	4.7112	0.4265	0.2338	0.9813	0.0547	6.0687	214.894	4.4305	0.4208	0.2336	0.9789	0.0546	6.1772	177.373	5.4657
JK 968	11.01	7.54	1.4607	64.3475	32.2767	0.7762	184.703	25.3464	154.71	24.7703	87.2337	34.053	65.1892	9.0422	4.794	3.1311	39.2868	12.8006	21.2731	2.5496	136.221	46.4922	184.73	25.2944	155.814	24.1596	294.092	4.4715	0.4748	0.22	0.9689	0.0484	5.8033	357.797	5.0021	0.4488	0.2199	0.9725	0.0484	5.8401	294.008	4.6592	0.4411	0.2198	0.9686	0.0483	5.817	203.075	5.3276
JK 968	11.85	7.2	1.6471	65.7031	32.6649	0.7738	182.006	30.6676	151.083	38.9668	88.7407	56.1351	63.834	13.6546	6.5889	3.6645	41.8771	14.9851	22.5388	6.7097	156.624	71.295	182.264	30.5878	151.631	37.6019	311.406	4.2863	0.4958	0.2258	0.9701	0.051	6.0831	351.256	4.9601	0.4529	0.2255	0.9736	0.0508	6.0069	316.812	4.5007	0.4607	0.2256	0.9699	0.0509	6.092	251.84	5.094
JK 968	11.09	6.86	1.6173	60.6624	31.0793	0.7892	178	33.9347	150.267	40.1516	89.8668	54.0604	63.2643	14.2911	6.1763	3.1883	37.949	14.4178	22.865	7.5181	142.248	67.1394	178.573	33.7945	150.904	38.7683	289.627	4.4954	0.4746	0.1975	0.9706	0.039	6.3176	313.023	5.0529	0.4405	0.1974	0.9744	0.039	6.2674	299.601	4.6525	0.4545	0.1974	0.9699	0.039	6.3172	231.462	5.1278
JK 968	12.34	7.27	1.6979	68.8176	33.8197	0.7561	178.381	32.3413	149.086	37.2209	89.249	52.9503	63.0409	13.3237	7.031	3.6673	37.5496	15.9407	22.5001	7.6757	140.382	68.3163	178.729	32.2757	150.291	35.828	251.497	3.8457	0.5577	0.3394	0.9789	0.1152	5.5258	286.585	4.3353	0.5272	0.3396	0.9819	0.1153	5.3878	253.009	3.9517	0.5427	0.3394	0.9787	0.1152	5.5341	202.471	4.4453
JK 968	11.77	7.37	1.5961	63.5807	32.8293	0.7413	159.943	26.814	126.296	22.0154	60.0085	27.63	54.8157	8.6057	7.0123	4.1906	41.4252	13.3402	20.6847	2.1003	165.845	52.8277	159.948	26.806	128.159	21.8422	200.511	3.3949	0.5482	0.2717	0.9726	0.0738	5.4443	247.769	3.917	0.518	0.2715	0.9782	0.0737	5.5389	198.159	3.5356	0.5228	0.2715	0.9722	0.0737	5.4335	144.708	4.4085
JK 968	11.38	7.21	1.5783	61.4983	31.6404	0.7719	175.14	35.8865	143.651	39.8965	90.8409	52.8263	61.1776	14.4708	7.3368	4.4989	37.5483	16.1028	21.6009	8.1603	146.473	71.6249	175.302	35.8046	145.523	38.8487	282.884	4.3388	0.5114	0.2501	0.9727	0.0625	6.0735	324.205	5.0292	0.4665	0.2501	0.9763	0.0625	6.0065	283.28	4.4786	0.4871	0.25	0.9725	0.0625	6.0771	236.865	5.1456
JK 968	11.85	8.35	1.4183	76.395	36.782	0.7096	187.773	28.5434	151.543	21.4866	79.2292	26.0791	64.582	8.4513	6.639	3.5134	42.1243	12.868	20.3599	2.3674	144.851	40.4475	187.796	28.4999	154.13	21.802	243.337	3.9669	0.4962	0.2255	0.9736	0.0509	5.6099	300.362	4.5616	0.4809	0.2266	0.9783	0.0513	5.5573	243.347	4.1265	0.4837	0.2253	0.9727	0.0508	5.6071	168.156	4.9304
JK 968	12.95	8.04	1.6105	81.2467	36.7324	0.7567	178.566	32.7829	145.449	37.333	79.5455	54.4122	61.9988	13.4281	7.1542	3.6226	40.0185	15.0219	22.008	9.5952	150.792	64.1167	178.968	32.5661	147.495	36.3124	255.339	4.3209	0.4535	0.2175	0.9735	0.0473	6.0616	289.416	4.9708	0.417	0.2174	0.9774	0.0473	6.0461	259.208	4.6591	0.4174	0.2174	0.9728	0.0473	6.0351	240.126	6.6364
JK 968	12.98	7.8	1.6638	75.5446	36.1748	0.7254	176.354	32.2133	148.541	37.5028	92.8353	56.2803	62.7662	13.5308	6.5907	3.1044	35.1987	16.0245	23.5664	12.4342	133.631	70.5254	176.96	31.9146	150.018	36.6145	320.754	4.6805	0.4725	0.2548	0.9701	0.0649	5.9954	343.886	5.1416	0.4444	0.2549	0.9747	0.065	5.8572	324.279	4.9319	0.4412	0.2547	0.9695	0.0649	5.9764	310.779	6.2051
JK 968	13.04	6.27	2.0811	63.2609	33.5697	0.7054	181.486	32.2244	151.756	38.4775	87.4903	58.2724	64.042	13.7433	5.8149	2.8797	38.1531	15.5921	22.0134	8.0608	141.787	66.4335	181.755	32.0135	153.028	37.6163	348.402	5.0163	0.4544	0.2188	0.9667	0.0479	6.1503	388.23	5.5683	0.4311	0.2189	0.9706	0.0479	6.0515	352.416	5.2016	0.4282	0.2188	0.9662	0.0479	6.143	310.229	6.5438
JK 968	10.92	7.2	1.5176	57.2172	30.6825	0.7638	177.654	27.558	151.569	25.5274	89.309	34.0993	63.6916	9.5859	4.2233	2.3138	35.7421	12.4748	21.7242	2.7403	126.446	45.0237	177.689	27.5189	152.27	25.2725	316.978	4.6721	0.4801	0.266	0.9689	0.0707	5.6257	358.092	5.1091	0.4583	0.2662	0.9738	0.0709	5.5895	321.776	4.8505	0.4531	0.2659	0.9682	0.0707	5.6304	233.028	5.3892
JK 968	7.66	7.24	1.0579	43.3018	25.8916	0.8117	186.053	34.0315	160.439	35.786	101.047	45.4251	66.9155	12.987	4.3721	2.3276	34.1016	12.5357	21.9139	4.1741	119.005	49.3044	186.21	33.8713	161.317	35.0587	330.818	5.1132	0.476	0.2599	0.9726	0.0675	5.9689	368.29	5.5079	0.4696	0.2601	0.976	0.0677	5.8906	338.667	5.2486	0.4635	0.2599	0.9718	0.0675	5.9698	242.02	5.619
JK 968	11.43	7.87	1.4516	65.4196	32.6479	0.7713	190.143	34.11	166.851	32.8567	109.748	40.0127	69.1137	12.204	3.2918	2.2239	32.5884	12.6379	22.4223	5.2327	109.05	43.7047	190.295	33.9921	167.298	32.6092	345.89	5.2984	0.4757	0.2673	0.9728	0.0714	5.8572	373.306	5.4926	0.469	0.2674	0.9769	0.0715	5.7446	351.601	5.4059	0.4642	0.2672	0.9723	0.0714	5.8692	290.79	6.3416
JK 968	9.13	9.04	1.01	64.1186	30.9255	0.8425	178.406	35.212	147.017	43.411	96.1926	60.3238	62.419	15.45	7.2451	4.069	37.4779	15.3747	21.5071	8.291	148.836	76.4382	178.642	35.0617	148.836	42.3227	250.722	3.7566	0.5364	0.2517	0.9776	0.0633	6.1033	280.467	4.3214	0.4952	0.2516	0.9801	0.0633	5.9889	251.645	3.9021	0.5068	0.2516	0.9773	0.0633	6.1073	219.028	4.4788
JK 968	11.1	7.86	1.4122	64.86	32.8463	0.7555	176.357	26.817	146.155	28.618	81.398	41.4531	62.0268	10.432	5.238	2.5502	38.0193	13.1379	20.9726	3.3387	140.012	52.2332	176.394	26.787	147.733	28.098	293.887	4.3127	0.5147	0.2622	0.97	0.0687	5.7038	359.671	4.858	0.4942	0.2621	0.9731	0.0687	5.7011	290.559	4.4347	0.4948	0.2621	0.9699	0.0687	5.7022	208.318	5.2903
JK 968	11.93	7.84	1.5209	71.1399	35.0186	0.729	173.632	34.0576	140.156	35.9492	71.5482	50.1891	59.9694	13.24	7.0237	3.594	41.4561	14.9571	21.1335	3.4707	160.41	63.4747	173.704	34.0487	141.832	35.3433	303.625	4.3271	0.4792	0.2532	0.9685	0.0641	5.9611	361.791	5.1002	0.4448	0.253	0.973	0.064	5.9363	306.01	4.6704	0.4441	0.253	0.9678	0.064	5.957	233.488	5.8599
JK 968	11.68	7.03	1.6627	58.9907	33.8127	0.6484	173.11	33.3572	141.531	37.8441	83.3303	52.486	60.3279	13.7692	6.1823	3.0815	39.0725	14.7073	20.9187	2.9164	154.108	66.8225	173.144	33.3692	143.1	37.2484	396.628	4.7399	0.4969	0.2737	0.9616	0.0749	5.8393	442.391	5.4114	0.4576	0.2736	0.9679	0.0748	5.7967	402.217	5.003	0.4646	0.2736	0.9606	0.0749	5.8181	314.945	5.598
JK 968	10.47	9.24	1.133	68.8394	34.6834	0.7191	163.56	28.7803	131.679	24.1058	75.2795	27.2282	56.7913	9.503	6.7685	3.1542	34.6204	10.1811	19.8814	3.9546	137.299	39.6752	163.662	28.6314	134.782	24.3835	236.534	3.8966	0.5072	0.2945	0.9722	0.0867	5.438	287.19	4.3158	0.4896	0.2944	0.977	0.0866	5.546	233.955	4.0812	0.4814	0.2944	0.9713	0.0867	5.4262	172.714	4.8442
JK 968	12.34	7.39	1.6703	65.4923	41.794	0.4712	182.763	29.8593	150.889	36.5031	81.3934	56.9661	63.8482	12.9616	6.0694	3.1662	42.6159	16.072	22.1476	4.0808	158.07	68.9022	183	30.0731	151.573	35.5855	456.088	4.556	0.5665	0.3522	0.9627	0.1241	5.3629	494.803	5.0451	0.5392	0.3523	0.9702	0.1241	5.2508	465.845	4.7536	0.5358	0.3522	0.9619	0.124	5.3599	369.309	5.4856
JK 968	10.34	7.13	1.4501	56.563	29.6084	0.8108	172.546	26.3136	143.473	24.8641	67.4699	28.5878	60.7519	9.3151	4.247	1.9369	43.2402	10.7847	22.0958	2.5441	155.798	40.7084	172.637	26.1784	143.451	24.1503	222.952	3.8294	0.513	0.2594	0.975	0.0673	5.6209	271.164	4.3437	0.4914	0.2596	0.9786	0.0674	5.638	224.398	3.9645	0.494	0.2593	0.975	0.0672	5.6436	151.931	4.7899
JK 968	10.15	8.14	1.2465	62.247	34.444	0.6593	172.054	33.0339	142.375	39.566	91.1456	57.8259	60.569	14.3358	6.7644	3.3221	35.4116	16.2053	21.1079	4.0445	143.696	75.3058	172.212	33.1291	144.148	38.7403	380.805	4.2286	0.5455	0.2752	0.9641	0.0757	5.9656	413.519	4.6437	0.5073	0.2754	0.9696	0.0758	5.8146	387.074	4.3948	0.5194	0.2752	0.9631	0.0757	5.9478	306.827	5.0648
JK 968	11.21	6.51	1.7209	51.5442	31.3053	0.6609	177.611	27.4035	143.574	26.2662	78.2663	35.1571	61.444	9.7848	6.5029	3.5209	38.7486	12.6418	20.028	2.5821	142.816	46.5245	177.64	27.3616	146.296	25.8474	323.656	4.3992	0.545	0.329	0.9691	0.1082	5.2828	394.841	5.0129	0.5247	0.329	0.9739	0.1082	5.2895	318.833	4.4723	0.5359	0.3289	0.9686	0.1082	5.294	228.661	4.9353
JK 968	11.83	7.58	1.5618	68.7122	33.8623	0.753	184.127	32.7075	150.518	31.2212	80.2115	35.272	63.8716	11.5847	5.9536	3.012	40.9773	12.4029	20.7125	4.7255	144.072	43.2352	184.151	32.6682	152.553	30.57	275.044	4.2447	0.5052	0.2458	0.9731	0.0604	5.8651	339.587	4.8806	0.4855	0.2457	0.9765	0.0604	5.9183	274.064	4.4012	0.4872	0.2456	0.9727	0.0603	5.8885	181.239	4.7231
JK 968	11.02	5.99	1.84	48.0662	31.0282	0.6274	180.967	35.2899	146.608	34.6035	73.8973	41.8464	62.4017	12.9577	5.9359	3.0135	42.8773	12.9182	20.8355	2.4722	156.438	51.3967	181.007	35.2348	148.332	34.3271	311.609	4.2092	0.5848	0.3896	0.974	0.1518	5.1239	365.918	4.8657	0.5672	0.3895	0.9787	0.1517	5.0954	315.406	4.3542	0.5781	0.3895	0.9732	0.1517	5.1126	220.607	4.811
JK 968	11.83	7.55	1.5666	64.5438	39.4318	0.5216	176.165	32.7157	146.262	37.2972	90.2176	51.7509	61.9582	13.5469	5.6478	2.9852	38.6049	15.2144	21.3663	3.1884	149.432	69.0081	176.254	32.7391	147.3	36.7668	436.493	4.8765	0.5041	0.308	0.9613	0.0948	5.6954	479.577	5.5279	0.4758	0.308	0.9679	0.0949	5.5814	444.393	5.1586	0.4799	0.3079	0.9603	0.0948	5.6728	353.483	5.7038
JK 968	11.52	7.09	1.6253	62.4614	33.7631	0.6886	180.623	29.337	147.569	26.9549	76.3285	34.0284	62.7507	10.1615	5.9172	2.8944	41.3045	12.4581	20.9754	3.0401	146.894	43.9717	180.715	29.1648	149.333	26.6489	236.608	4.2688	0.4925	0.2723	0.9764	0.0742	5.6072	297.7	4.9433	0.4678	0.2721	0.9794	0.074	5.656	238.052	4.5077	0.4585	0.2721	0.9758	0.074	5.6046	152.053	4.97
JK 968	12.46	6.88	1.8097	63.6025	36.245	0.6084	179.368	26.7961	146.181	22.8939	74.6845	32.9342	62.3046	8.6616	5.9664	3.4922	41.3523	14.302	20.8819	2.4435	146.991	47.9652	179.41	26.7368	147.951	22.6577	334.8	4.7044	0.4983	0.2593	0.9642	0.0672	5.5343	398.632	5.3557	0.4676	0.259	0.9709	0.0671	5.6188	337.463	4.9065	0.4636	0.259	0.9632	0.0671	5.542	236.791	5.5173
JK 968	12.28	5.76	2.1324	52.5	37.018	0.4814	163.474	30.2194	137.57	37.2947	81.7165	52.606	58.3289	13.434	4.8895	2.5243	35.9449	13.8033	22.1876	4.17	145.562	66.0066	163.721	30.503	138.141	36.2125	641.635	5.9272	0.482	0.2418	0.9304	0.0585	5.9403	684.528	6.5131	0.4418	0.2417	0.9406	0.0584	5.8775	658.53	6.1854	0.4471	0.2417	0.929	0.0584	5.9405	512.734	6.6305
JK 968	12.02	6.27	1.9189	55.7126	32.7025	0.6546	172.227	26.6569	147.797	27.8496	81.0339	37.2588	62.0513	10.1509	3.6305	2.0887	37.8637	12.9034	22.7104	3.5172	135.744	48.6402	172.429	26.5509	147.488	26.836	381.782	4.9566	0.4955	0.2511	0.9597	0.0631	5.6931	425.731	5.4767	0.4692	0.251	0.966	0.063	5.6998	392.153	5.1354	0.48	0.2509	0.9591	0.0629	5.7299	269.613	5.3325
JK 968	10.84	7.67	1.4132	65.2307	33.4124	0.7343	184.708	31.7591	150.537	33.3513	74.852	47.0309	63.881	12.2195	5.6981	2.9075	43.9551	14.5991	21.1445	2.4356	158.559	57.4578	184.749	31.7471	151.79	32.8588	351.579	4.2566	0.5164	0.2325	0.9651	0.0541	6.0153	415.963	4.9652	0.4749	0.2323	0.9703	0.054	5.9702	350.988	4.3823	0.4914	0.2322	0.9649	0.0539	6.0273	256.422	5.0373
JK 968	11.76	6.19	1.8981	52.1002	30.7817	0.691	178.507	29.4194	151.031	37.0634	98.9769	54.582	63.6536	13.1678	5.9888	3.1489	34.758	15.605	21.5001	3.3716	133.056	70.4397	178.569	29.4253	152.227	36.0653	505.449	4.8807	0.5591	0.278	0.9556	0.0773	5.8001	565.828	5.5389	0.5104	0.2779	0.9605	0.0772	5.6486	509.203	5.0262	0.5318	0.2779	0.9551	0.0772	5.794	382.833	5.2164
JK 968	10.91	6.59	1.6546	58.3729	31.8388	0.7236	162.477	33.9761	137.809	37.7007	88.0522	49.0166	58.3768	13.9736	4.8464	2.8041	30.8421	13.3709	20.9889	3.7277	125.971	60.3031	162.623	34.0457	139.22	36.8359	323.179	4.4482	0.4787	0.2228	0.9642	0.0497	6.1781	362.769	4.9293	0.449	0.2228	0.9677	0.0496	6.1203	327.939	4.6087	0.4643	0.2228	0.9635	0.0496	6.1854	257.647	5.746
JK 968	11.16	6.88	1.6209	59.5358	32.6153	0.7033	163.469	23.7341	131.171	23.7129	63.9195	35.1023	56.5734	8.7405	6.8436	3.7932	40.4961	13.3406	20.9147	2.7313	159.117	54.1863	163.522	23.6865	132.847	22.8696	296.086	4.5115	0.5038	0.2254	0.9585	0.0508	5.6966	353.364	5.2565	0.4657	0.2253	0.9662	0.0508	5.6576	297.869	4.7396	0.4805	0.2251	0.9577	0.0507	5.7246	223.403	5.8352
JK 968	12.39	7.75	1.5997	70.5294	34.9895	0.7239	179.637	33.1211	148.657	39.2631	92.2319	55.1711	62.9723	14.127	6.1935	3.5201	38.366	14.8378	21.1849	3.1653	147.905	69.4872	179.732	33.155	150.147	38.6019	341.473	4.5275	0.4748	0.2618	0.9692	0.0685	5.9849	389.952	5.1445	0.4465	0.2618	0.9728	0.0685	5.9122	348.261	4.8355	0.4448	0.2617	0.9683	0.0685	5.9865	260.974	5.5727
JK 968	12.62	7.54	1.6742	66.3863	34.3122	0.7086	174.595	32.1011	143.861	37.7202	88.7435	47.5257	61.199	13.5537	6.676	3.4046	35.8109	12.1565	20.5204	2.8148	139.724	59.6687	174.623	32.0985	146.081	36.5287	353.684	4.4564	0.5148	0.295	0.9675	0.087	5.7769	402.408	5.0649	0.4822	0.2951	0.972	0.0871	5.6171	357.052	4.6922	0.4826	0.2949	0.9668	0.087	5.79	267.547	5.1772
JK 968	12.19	7.28	1.6744	67.7673	37.261	0.6134	172.666	25.3445	139.769	21.392	70.5935	24.5331	59.8445	8.2506	5.8259	2.6121	40.7098	11.062	20.6947	2.258	149.425	38.0449	172.689	25.3084	141.715	21.147	281.724	4.2435	0.4815	0.2299	0.9647	0.0529	5.6049	342.865	4.8643	0.4504	0.2296	0.971	0.0527	5.7068	281.696	4.43	0.4541	0.2296	0.9639	0.0527	5.6116	190.469	5.1633
JK 968	13.98	7.67	1.8233	75.57	37.013	0.6932	174.954	30.8927	144.104	34.9903	79.795	50.558	61.1838	12.6297	5.8382	3.477	42.675	15.1841	22.2332	3.392	163.216	68.1186	175.137	31.0445	144.377	34.1842	350.7	4.0822	0.537	0.29	0.9662	0.0841	5.6877	389.269	4.6824	0.4978	0.2899	0.9725	0.084	5.6482	359.956	4.2937	0.5033	0.2899	0.9655	0.084	5.6847	258.409	4.6593
JK 968	10.61	6.43	1.6494	51.2389	33.9615	0.5583	174.559	30.1591	146.954	38.7593	92.5372	56.8143	62.0496	13.7675	5.9356	3.3778	37.4895	15.583	22.3883	4.3901	146.98	75.4371	174.834	30.2737	147.482	37.6599	646.732	5.85	0.5134	0.2369	0.9372	0.0561	6.0738	688.392	6.3215	0.4866	0.237	0.9462	0.0562	5.909	664.734	6.0442	0.4882	0.2367	0.9358	0.056	6.08	510.39	6.557
JK 968	12.19	7.28	1.6744	62.8466	34.3703	0.6685	175.937	29.5875	147.233	25.4976	79.8534	31.7447	62.2341	9.7312	3.9664	2.1595	38.7228	12.9	21.3589	2.1116	138.118	45.152	175.97	29.5382	148.113	25.6225	287.774	4.1229	0.5378	0.2847	0.9713	0.081	5.5149	332.128	4.6154	0.5145	0.2846	0.9764	0.081	5.6124	291.031	4.2465	0.517	0.2846	0.9707	0.081	5.4918	206.216	4.7407
JK 968	11.77	7.28	1.6163	64.104	33.4124	0.7216	187.136	32.2586	156.92	30.037	96.5753	35.2685	66.0612	11.1954	5.5218	3.1615	35.6159	11.4292	20.5745	2.77	124.524	42.0499	187.184	32.18	159.007	29.9134	316.032	4.6534	0.4721	0.2465	0.9711	0.0608	5.8916	361.403	5.0636	0.4625	0.2466	0.9757	0.0608	5.9183	318.569	4.7523	0.4643	0.2464	0.9703	0.0607	5.8862	236.24	5.2558
JK 968	10.88	7.48	1.4544	55.9961	33.9941	0.6089	168.327	37.1746	139.119	42.4133	89.9089	51.1017	59.1881	15.4601	6.3201	3.5805	35.26	13.7704	20.7216	3.4093	144.025	68.211	168.407	37.1622	140.867	41.282	409.669	4.5427	0.5627	0.3122	0.9627	0.0975	5.7253	444.457	5.1515	0.5181	0.3122	0.9689	0.0975	5.6791	417.012	4.714	0.5362	0.3121	0.9618	0.0974	5.742	324.254	4.9303
JK 968	10.86	7.4	1.4686	61.3784	32.3263	0.7381	167.229	27.23	136.113	25.0917	69.1446	32.8114	58.289	9.5533	5.4046	2.8847	39.4264	12.9632	20.8712	3.2509	149.896	46.8411	167.34	27.1678	137.69	24.641	298.51	4.3457	0.5081	0.238	0.9625	0.0566	5.6411	356.39	5.093	0.4775	0.2374	0.969	0.0564	5.73	301.729	4.5617	0.49	0.2377	0.9615	0.0565	5.6484	210.23	5.277
JK 968	11.36	6.66	1.7057	53.314	33.1354	0.6102	166.831	36.4759	141.357	43.8694	96.4667	55.767	59.7205	15.9048	5.6503	3.2633	32.42	12.9433	21.2014	3.1024	135.551	71.7435	166.889	36.5076	142.56	42.8973	493.951	5.365	0.4881	0.2852	0.9554	0.0813	5.9156	545.872	6.0405	0.4532	0.2851	0.9596	0.0813	5.8194	502.344	5.6797	0.4546	0.2851	0.9546	0.0813	5.9039	387.806	6.2069
JK 968	11.43	5.76	1.9853	48.4951	31.8268	0.6016	184.666	31.876	156.879	39.03	101.765	57.9285	65.8149	13.9605	5.3053	3.171	35.1306	15.3694	21.0572	2.343	131.842	69.7199	184.69	31.8756	158.078	38.4955	588.448	6.0863	0.4621	0.2523	0.9506	0.0636	6.047	643.959	6.6654	0.44	0.2523	0.9563	0.0637	5.874	594.617	6.3154	0.4347	0.2522	0.9497	0.0636	6.0273	473.264	7.019
JK 968	12.22	7.27	1.6808	66.3173	34.0401	0.7192	177.25	27.85	143.244	26.404	63.5412	35.9683	61.1636	9.8576	5.9406	3.1875	45.1816	13.8469	21.3758	2.2306	163.121	49.8133	177.289	27.799	144.326	25.7442	289.404	4.3253	0.4936	0.2515	0.9679	0.0633	5.7006	346.382	4.9978	0.4642	0.2514	0.9739	0.0632	5.7399	290.579	4.5377	0.4593	0.2513	0.9675	0.0631	5.7236	207.515	5.4862
JK 968	11.19	7.02	1.5946	57.2245	31.6114	0.7196	178.288	32.953	151.45	31.4532	86.2417	35.5212	63.5864	11.8006	3.6662	1.7837	37.4584	10.9885	21.8372	2.8567	132.609	41.5766	178.374	32.8857	152.032	31.1352	329.23	4.7095	0.4865	0.2718	0.9694	0.0739	5.7614	379.951	5.267	0.4596	0.2717	0.9737	0.0738	5.7895	334.024	4.8711	0.4633	0.2717	0.9688	0.0738	5.7519	227.059	5.1678
JK 968	11.77	6.43	1.8289	53.463	35.0597	0.5466	172.776	32.5939	149.932	41.6641	99.7778	58.8841	62.7298	14.8932	4.5152	2.5042	33.5703	14.7021	22.9228	4.4688	132.008	73.1494	173.053	32.9419	149.919	40.6807	571.488	5.6238	0.5136	0.2804	0.951	0.0786	5.9018	615.071	5.997	0.4917	0.2804	0.9557	0.0786	5.7643	585.326	5.7959	0.4946	0.2803	0.9503	0.0786	5.8994	445.58	6.2299
JK 968	11.35	6.77	1.675	57.5697	31.5086	0.7287	173.24	30.7478	143.872	34.7345	85.7236	47.1232	61.0593	12.6384	5.6946	3.0528	36.9896	13.5988	21.1436	2.733	142.498	61.4612	173.28	30.7642	145.297	33.9969	386.476	4.6018	0.512	0.2424	0.9602	0.0588	6.0101	435.4	5.2448	0.4718	0.2424	0.9659	0.0588	5.9347	389.755	4.7302	0.4893	0.2424	0.9595	0.0587	6.0061	288.364	5.0312
JK 968	12.36	7.2	1.7176	66.5353	33.1644	0.7602	172.678	26.9732	141.233	24.7134	73.198	34.0457	60.2686	9.2573	5.7051	2.5892	40.136	13.0551	21.2008	3.4758	148.61	50.4165	172.74	26.9216	142.704	24.5513	283.577	4.1677	0.5228	0.2467	0.9672	0.0609	5.6051	339.457	4.7899	0.4928	0.2461	0.9727	0.0606	5.7729	283.893	4.2982	0.5034	0.2465	0.9666	0.0608	5.5931	197.627	4.9506
JK 968	11.44	7.69	1.4891	66.7534	38.029	0.58	181.165	31.0622	146.773	32.4928	78.3055	48.1329	62.6222	11.975	6.5667	3.6252	39.9472	14.5382	20.3877	2.9796	147.787	55.201	181.233	31.0532	149.248	32.2087	436.044	4.6127	0.5212	0.2424	0.9562	0.0588	5.9448	494.144	5.1994	0.4855	0.2422	0.9642	0.0587	5.9017	437.951	4.7791	0.4992	0.2422	0.9548	0.0587	5.9353	341.668	5.5006
JK 968	12.58	7.34	1.7153	65.9757	34.473	0.6976	181.188	40.1623	147.468	41.771	83.4178	57.7322	62.7022	15.4543	7.0857	3.5312	40.2284	16.431	21.1315	5.1759	154.253	69.5191	181.382	40.0593	149.38	41.5207	259.741	4.2728	0.5162	0.3291	0.9788	0.1083	5.6272	301.341	5.102	0.4829	0.329	0.9821	0.1082	5.6198	268.431	4.6174	0.4895	0.329	0.9777	0.1082	5.6209	210.613	5.6216
JK 968	11.43	7.79	1.4674	68.0508	33.2431	0.7738	176.235	38.2242	149.673	41.5602	99.1537	57.7519	62.9662	15.3328	5.3552	2.9105	34.076	16.4058	21.8218	6.1367	133.179	72.8764	176.489	38.1381	150.717	41.3901	264.281	4.6965	0.4424	0.2303	0.9757	0.053	6.3131	300.45	5.3519	0.4075	0.2304	0.9778	0.0531	6.1863	270.146	5.0664	0.408	0.2302	0.975	0.053	6.2816	222.794	5.9232
JK 968	12.12	7.53	1.6096	67.622	33.4775	0.7582	178.27	35.9192	145.597	38.0881	84.6632	55.6529	61.9996	14.1508	6.8985	3.1262	38.4985	16.8393	21.7528	9.1032	147.674	68.7814	178.569	35.917	147.712	37.7055	225.412	3.9695	0.5045	0.2999	0.98	0.0899	5.7801	263.663	4.6537	0.4672	0.2998	0.9828	0.0899	5.7035	227.207	4.2175	0.476	0.2998	0.9794	0.0899	5.7593	184.738	4.9968
JK 968	12.34	6.68	1.8483	60.2118	34.7585	0.6263	188.636	34.792	160.369	37.72	103.631	56.7217	67.2366	13.6657	6.3487	3.4014	34.2883	17.4905	22.9667	11.2443	122.474	69.3308	189.098	34.4853	162.045	37.082	393.593	5.4239	0.4847	0.2778	0.9691	0.0772	5.8396	437.576	5.9124	0.4612	0.2777	0.9732	0.0771	5.8053	397.946	5.6359	0.4566	0.2777	0.9684	0.0771	5.8336	338.32	6.4031
JK 968	10.57	8.2	1.2887	66.946	31.702	0.8371	176.591	36.0115	147.959	44.7831	97.8424	56.8579	62.5044	15.9587	6.7839	3.7443	34.5493	13.1268	21.297	7.0571	136.775	69.3916	176.714	35.9612	149.72	43.2178	260.163	3.9817	0.4905	0.2324	0.9764	0.054	6.2935	299.437	4.5176	0.4559	0.2325	0.9776	0.0541	6.1399	259.534	4.1925	0.4547	0.2323	0.9765	0.054	6.3019	219.018	4.9575
JK 968	11.17	8.04	1.3893	69.9188	35.1588	0.7108	183.855	28.715	155.131	25.9866	90.5707	32.7573	65.2563	9.671	5.0997	2.4127	37.3242	12.7222	21.967	4.9764	128.28	44.4328	184.101	28.4379	156.359	25.5555	251.841	3.9996	0.5098	0.2743	0.9768	0.0752	5.5602	293.775	4.3674	0.4962	0.2741	0.9803	0.0751	5.6599	254.282	4.168	0.4857	0.2742	0.9763	0.0752	5.5433	180.053	4.628
JK 968	12.02	7.62	1.5778	66.5862	34.8287	0.6898	183.289	30.6273	156.718	29.7011	97.714	37.8199	65.6831	10.9353	4.6668	2.4567	34.7095	12.3307	22.4531	8.6842	120.324	46.6705	183.571	30.3814	157.888	29.2481	316.778	4.6227	0.4991	0.2668	0.9717	0.0712	5.7118	353.771	5.0274	0.4779	0.2667	0.9761	0.0711	5.7708	320.441	4.7429	0.4849	0.2667	0.9711	0.0711	5.7105	256.564	5.3068
JK 968	10.9	10.45	1.0435	83.2455	38.0942	0.7209	180.795	26.6831	146.465	23.8468	79.8576	29.5012	62.5382	9.0356	6.2218	2.8796	39.4062	11.6323	20.1565	2.8437	141.818	40.5563	180.84	26.6237	149.135	23.5618	234.843	3.624	0.5541	0.2971	0.977	0.0883	5.3728	283.428	4.0461	0.5296	0.297	0.9809	0.0882	5.4328	231.262	3.7214	0.5371	0.297	0.9766	0.0882	5.3779	175.542	4.5764
JK 968	11.43	7.87	1.4516	68.963	36.2946	0.6579	180.3	28.992	151.032	27.4455	88.3217	37.4054	63.7929	10.1859	5.1664	2.8013	36.6009	12.8149	21.2198	4.2186	130.964	48.9999	180.411	28.8796	152.595	27.3235	307.878	4.4843	0.4874	0.2273	0.9677	0.0517	5.9021	359.605	5.0059	0.4583	0.2271	0.9724	0.0516	5.9573	308.423	4.6267	0.4717	0.2272	0.9671	0.0516	5.8878	229.784	5.2509
JK 968	12.87	8.55	1.505	81.5047	38.8672	0.678	180.011	32.5603	146.943	34.7866	80.1041	50.9613	62.5635	12.6802	7.0924	3.4898	39.8696	15.6053	22.1751	9.5051	147.451	61.237	180.362	32.5449	148.987	34.0607	268.711	4.1066	0.5268	0.2531	0.9739	0.0641	5.8661	305.146	4.7397	0.4905	0.2528	0.9783	0.0639	5.8625	272.559	4.3208	0.5064	0.2529	0.9731	0.0639	5.8509	216.556	5.0818
JK 968	12.08	8.38	1.4409	73.8801	36.4093	0.7003	169.882	30.2349	140.378	26.9902	75.0995	32.609	59.7311	10.3579	5.1012	2.6573	38.281	11.8918	21.1817	2.8529	142.873	45.5309	169.932	30.1503	141.709	27.0179	198.157	4.0285	0.4769	0.2671	0.9782	0.0713	5.6534	240.917	4.7352	0.4449	0.2667	0.9812	0.0711	5.7656	203.181	4.4439	0.4463	0.2669	0.9772	0.0712	5.6372	158.188	5.6386
JK 968	12.08	8.41	1.4369	74.5779	38.4293	0.6346	178.302	30.8723	147.305	28.5325	86.3125	37.3935	62.5677	10.776	5.9524	3.0415	36.0782	12.9226	20.5653	3.5004	131.818	48.3178	178.364	30.7679	149.599	28.4913	238.51	4.4842	0.4615	0.2833	0.9771	0.0803	5.6585	277.796	4.97	0.4503	0.2833	0.9808	0.0803	5.6754	242.499	4.7443	0.4448	0.2832	0.9761	0.0802	5.645	190.507	5.7871
JK 968	10.74	6.94	1.5483	55.3347	30.6535	0.74	163.672	28.9806	136.843	28.8449	84.3836	36.7262	58.2892	10.7824	5.0396	2.6105	31.6123	11.2864	20.4241	3.6164	124.823	46.9042	163.715	28.9674	138.881	28.5124	281.956	4.8432	0.4583	0.2519	0.9675	0.0635	5.7815	340.442	5.466	0.4315	0.2518	0.9707	0.0634	5.8266	281.464	5.0982	0.432	0.2519	0.9668	0.0634	5.7745	204.082	5.8762
JK 968	12.07	6.53	1.8477	56.9592	35.1759	0.5785	169.33	36.1008	147.763	43.8218	110.749	56.7476	61.9813	15.7982	5.5527	3.516	27.2636	14.0784	24.5473	15.0965	110.806	73.0366	170.079	35.8706	149.072	42.5635	388.976	5.3571	0.4742	0.2666	0.9663	0.0711	6.0509	408.424	5.8876	0.4411	0.2666	0.9695	0.0711	5.9318	394.732	5.6111	0.4417	0.2665	0.9658	0.071	6.0591	361.017	5.9268
JK 968	12.99	7.84	1.6569	74.7414	35.8688	0.73	172.432	29.1988	140.316	24.6498	74.2093	26.6856	59.9896	9.5355	6.4889	3.3195	39.0686	11.3057	20.8435	3.079	143.781	40.2978	172.506	29.1177	142.381	24.3801	254.704	3.9814	0.5064	0.2658	0.9715	0.0706	5.5482	305.125	4.4708	0.4782	0.2659	0.9767	0.0707	5.5829	256.173	4.1686	0.4768	0.2656	0.9706	0.0705	5.5729	174.751	4.8512
JK 968	12.75	7.74	1.6484	75.232	35.4394	0.7527	184.716	31.4518	153.274	36.9214	85.1815	47.8203	64.7525	12.9636	7.0831	3.6315	39.6498	13.1488	22.1071	7.5418	140.631	53.178	185.152	31.3362	154.913	34.8921	258.924	3.9336	0.5344	0.2888	0.9779	0.0834	5.6965	293.135	4.4335	0.5083	0.2888	0.9813	0.0834	5.6668	261.941	4.0848	0.5103	0.2887	0.9777	0.0833	5.7243	205.599	4.4774
JK 968	10.8	7.98	1.3531	63.4099	31.8338	0.7863	184.62	37.8846	161.091	45.7604	107.768	58.915	66.9188	16.312	5.2238	2.7635	33.2254	13.0332	23.2987	9.0849	122.708	65.8362	185.233	37.6055	161.495	44.3904	275.997	4.0994	0.5314	0.3	0.9801	0.09	5.8392	299.321	4.4706	0.5189	0.3001	0.9819	0.09	5.7827	281.299	4.2258	0.5161	0.3	0.9799	0.09	5.8564	238.639	4.7067
JK 968	11.01	7.03	1.5663	58.6382	32.4545	0.6996	179.184	33.3861	151.329	30.3119	95.3177	33.9083	63.7761	11.5423	4.4528	2.4832	32.9913	11.5131	20.4849	3.8421	119.221	41.0253	179.235	33.3167	153.273	30.3196	303.371	4.6121	0.4694	0.2351	0.9699	0.0553	5.9323	345.738	5.1107	0.4557	0.2351	0.9745	0.0553	5.9969	304.616	4.7265	0.4586	0.2351	0.9691	0.0552	5.9257	231.315	5.0347
JK 968	12.19	7.45	1.6364	68.9957	34.8372	0.7144	178.925	27.8906	148.585	28.3756	80.0549	36.9131	62.8858	10.4233	5.0813	2.8461	39.7012	11.6308	21.3289	5.0638	142.343	45.0255	178.97	27.8225	149.849	27.8309	264.953	4.694	0.4608	0.2346	0.972	0.0551	5.8759	323.907	5.5128	0.4246	0.2343	0.975	0.0549	5.8989	270.412	5.111	0.4272	0.2344	0.9711	0.0549	5.88	187.441	5.8248
JK 968	11.27	7.5	1.5036	63.0101	31.9089	0.7777	184.249	35.274	155.773	33.6351	90.7103	39.4916	65.3444	12.6143	3.9423	2.4335	37.4177	11.4604	21.213	2.2931	131.457	44.2251	184.287	35.2139	156.859	33.639	278.091	4.8017	0.4486	0.2536	0.9752	0.0643	5.9513	329.024	5.4314	0.4269	0.2535	0.9781	0.0643	5.9759	284.703	5.0772	0.4264	0.2535	0.9743	0.0643	5.9463	194.941	5.9261
JK 968	12.19	6.77	1.8	60.7133	32.5742	0.719	173.696	35.8744	141.361	45.5193	88.8893	60.0583	60.3864	16.0921	8.2016	5.1491	36.9037	13.5345	21.1965	7.4807	150.12	71.9317	173.946	35.8228	143.853	43.7239	347.548	4.8711	0.4736	0.2573	0.9682	0.0662	6.022	392.648	5.4564	0.4485	0.2573	0.9714	0.0662	5.9203	352.308	5.2123	0.4402	0.2572	0.9676	0.0661	6.0247	294.855	5.8464
JK 968	10.31	7.85	1.3131	65.6377	30.8433	0.867	176.519	31.5536	145.63	37.3323	96.7038	53.7188	61.931	13.3851	6.8218	4.1563	37.0039	15.8983	21.5322	7.6236	145.968	75.5426	176.768	31.4497	147.376	36.7252	252.494	4.238	0.4553	0.2122	0.9736	0.045	6.2179	287.441	4.797	0.421	0.212	0.9765	0.0449	6.1401	256.337	4.5196	0.4168	0.212	0.9729	0.0449	6.2068	205.777	5.1177
JK 968	11.51	8.38	1.3737	82.9984	34.974	0.8527	187.252	33.6185	155.4	37.8373	90.4469	52.2938	65.5823	13.4335	6.8864	3.5478	39.9419	14.7883	22.3929	8.5574	143.155	63.5056	187.741	33.3317	156.932	36.7687	256.416	4.1572	0.4451	0.1404	0.9696	0.0197	6.5058	299.952	4.7325	0.4044	0.1401	0.9719	0.0196	6.5131	259.332	4.3924	0.402	0.1401	0.9694	0.0196	6.4943	191.136	5.0908
JK 968	12.17	6.9	1.7635	62.0398	33.4535	0.6966	173.933	25.0048	151.973	25.7498	94.0781	32.8657	63.5037	9.3977	3.1626	1.5874	33.3087	10.5861	23.1167	5.2936	117.906	41.1428	174.22	24.8584	151.934	24.9595	326.266	4.713	0.4772	0.26	0.9674	0.0676	5.603	356.069	4.9822	0.4749	0.2601	0.9722	0.0676	5.6174	336.683	4.8669	0.4662	0.26	0.9666	0.0676	5.6115	241.79	5.3748
JK 968	12.06	5.87	2.0537	52.4564	31.6284	0.659	180.181	31.8136	157.415	38.3759	100.049	62.5459	65.6137	13.7358	4.7316	2.8494	35.5606	17.6804	26.6941	15.5764	129.076	75.8908	181.682	31.4811	157.11	37.5213	396.907	4.8971	0.5517	0.3096	0.9687	0.0958	5.6938	421.088	5.4143	0.5199	0.3096	0.9729	0.0959	5.5583	405.838	5.0374	0.5297	0.3095	0.9683	0.0958	5.691	347.656	5.4644
JK 968	10.91	9.19	1.187	71.0272	34.6423	0.7437	191.837	38.812	166.282	46.4724	119.087	57.8351	69.1491	16.5052	5.8829	3.3058	29.9125	12.052	22.9574	13.1968	109.066	59.2843	192.575	38.3595	168.267	44.8105	316.613	4.2414	0.5479	0.2987	0.9787	0.0892	5.861	341.034	4.5962	0.5422	0.2999	0.9808	0.0899	5.7286	317.346	4.3618	0.5273	0.2986	0.9785	0.0892	5.8774	299.467	4.7624
JK 968	12.53	8.72	1.4369	77.22	42.2283	0.5442	171.999	24.227	142.635	22.261	84.0472	32.2388	60.7592	8.2465	6.041	2.9694	35.1713	12.8722	21.5894	8.24	129.478	48.0238	172.217	23.9897	144.736	21.6803	299.769	4.1026	0.5457	0.2863	0.968	0.082	5.3672	334.142	4.4998	0.5219	0.2861	0.9746	0.0819	5.4476	303.023	4.2767	0.5207	0.2862	0.9669	0.0819	5.3798	243.679	4.9741
JK 968	11.94	6.94	1.7195	68.2107	33.3182	0.7721	174.176	30.8153	144.719	25.1499	79.0877	25.6602	61.3598	9.9237	4.9901	2.6377	38.2334	12.2536	21.173	2.4549	136.81	38.9431	174.204	30.7813	146.038	25.1011	272.729	4.1636	0.4825	0.1755	0.963	0.0308	5.9789	323.589	4.7504	0.4446	0.1746	0.9694	0.0305	6.1397	274.032	4.3548	0.4536	0.1751	0.9622	0.0307	5.9783	186.729	4.7477
JK 968	13.53	8.04	1.6839	79.1752	37.9178	0.692	177.602	26.4288	147.794	26.1573	87.6635	36.4753	62.7279	9.4037	7.1191	4.0101	35.5755	12.9503	21.2734	4.9429	128.624	49.8792	177.721	26.3431	149.852	25.1662	300.361	4.1013	0.5573	0.2965	0.9711	0.0879	5.4238	342.548	4.6023	0.5316	0.2963	0.9761	0.0878	5.4895	303.637	4.3103	0.5333	0.2964	0.9703	0.0879	5.4337	228.147	4.8076
JK 968	11.18	7.2	1.5529	61.8109	40.6512	0.47	162.609	33.3911	139.299	40.554	99.9194	56.2846	58.9801	14.6817	5.9039	3.5135	27.2884	15.2465	22.8721	12.0714	115.652	73.3096	163.16	33.4497	141.102	39.3795	384.384	5.2816	0.4853	0.2194	0.9594	0.0482	6.2323	408.816	5.7558	0.4501	0.2193	0.9632	0.0481	6.1204	390.537	5.5536	0.457	0.2193	0.9586	0.0481	6.2489	351.712	6.45
JK 968	12.66	7.87	1.608	78.9535	38.797	0.6592	170.77	31.2326	144.199	35.502	90.7616	51.6243	61.0335	12.842	6.2199	3.0735	34.7751	14.6352	24.2968	14.1467	133.159	68.7221	171.481	30.8831	145.473	34.6698	273.957	4.5903	0.4493	0.2159	0.9704	0.0466	6.2102	312.845	5.3389	0.4053	0.2158	0.9732	0.0466	6.1086	279.168	5.0359	0.4102	0.2157	0.9697	0.0465	6.2049	237.229	6.1563
JK 968	11.32	7.58	1.4928	66.0956	33.2551	0.751	174.627	26.0883	149.764	24.883	98.1805	31.2807	63.0317	9.3573	4.1818	1.9909	30.5807	9.6828	21.1382	4.2478	112.387	38.9628	174.72	25.9952	151.32	24.7692	262.034	4.557	0.4477	0.2511	0.973	0.063	5.6453	306.512	5.0872	0.4294	0.2509	0.9759	0.0629	5.6895	265.946	4.8251	0.4279	0.251	0.9721	0.063	5.6361	189.863	5.4207
JK 968	10.97	6.43	1.7049	51.1989	29.9641	0.7166	192.812	35.8841	162.131	38.6931	99.61	56.7999	68.0087	14.0907	6.051	3.257	36.2811	15.0426	21.3519	7.0457	128.984	61.1574	193	35.7749	164.157	38.5018	414.375	5.6245	0.4797	0.2656	0.968	0.0706	5.94	481.517	6.3775	0.455	0.266	0.9713	0.0707	5.8679	416.427	5.8479	0.4444	0.2656	0.9672	0.0705	5.926	311.756	6.2191
JK 968	12.92	7.74	1.6695	70.2641	36.5631	0.6605	185.302	32.6213	155.461	31.1917	92.4207	37.0882	65.4644	11.4836	5.6978	3.4973	36.7574	13.1298	21.2888	5.169	127.586	45.4423	185.476	32.4798	157.195	30.4468	309.514	4.5152	0.5045	0.2991	0.9738	0.0894	5.6153	348.878	5.0336	0.4773	0.299	0.9784	0.0894	5.658	313.677	4.6847	0.4832	0.299	0.9731	0.0894	5.6334	234.126	5.0801
JK 968	13.11	7.97	1.6441	77.518	36.7856	0.7199	176.577	31.8886	146.661	39.2016	85.8638	54.5292	62.1358	13.8819	6.7199	3.8556	39.5191	14.6801	23.5693	10.8943	149.795	68.5569	177.221	31.8209	147.745	37.6675	300.49	4.2507	0.5136	0.2619	0.9719	0.0686	5.9476	334.565	4.7305	0.483	0.262	0.9758	0.0686	5.8789	304.784	4.4922	0.4743	0.2618	0.9716	0.0685	5.9579	253.23	5.0798
JK 968	11.14	8.33	1.3364	76.1769	34.8663	0.7874	174.699	38.6213	148.158	45.6671	96.6665	60.4225	62.3344	16.5539	5.564	3.2656	34.1397	13.1001	21.7701	6.4742	136.958	70.767	174.896	38.5681	149.346	44.9451	278.338	4.8848	0.4001	0.1751	0.9722	0.0307	6.5909	317.164	5.5618	0.3682	0.175	0.9727	0.0306	6.511	285.958	5.3196	0.3692	0.175	0.9714	0.0306	6.5729	240.257	6.7095
JK 968	12.45	6.94	1.7927	65.7322	33.9084	0.7184	173.297	31.6828	145.198	36.5235	91.5639	52.8129	61.4471	13.2861	5.3531	2.9198	36.7115	15.5185	22.2071	7.1187	143.84	71.0318	173.581	31.6268	146.151	36.0617	275.394	4.6223	0.4531	0.2339	0.972	0.0547	6.1054	310.045	5.3106	0.4172	0.2338	0.9753	0.0547	5.996	282.3	4.9595	0.4193	0.2338	0.9711	0.0546	6.084	229.808	5.7559
JK 968	12.64	7.04	1.7937	70.2859	34.7706	0.7306	178.168	33.36	142.628	34.159	72.942	47.6672	61.0839	12.6616	7.0814	3.74	43.6542	14.9351	21.2236	5.8166	164.932	62.3706	178.282	33.2842	144.387	33.7127	234.189	4.1541	0.4841	0.2705	0.9767	0.0732	5.8098	283.771	4.9529	0.4504	0.2709	0.9803	0.0734	5.6921	234.244	4.3723	0.4531	0.2705	0.9763	0.0732	5.7786	192.614	5.5829
JK 968	11.43	7.37	1.5517	62.0216	32.429	0.7411	181.284	31.4144	154.503	33.2356	94.8412	49.9146	64.8647	12.2348	4.3258	2.4496	35.0455	14.9045	22.3523	10.1828	126.098	58.2517	181.564	31.1224	155.619	32.954	323.382	4.7934	0.4746	0.2571	0.9708	0.0661	5.9434	357.504	5.2286	0.4478	0.2571	0.975	0.0661	5.88	326.185	4.9712	0.4502	0.2571	0.9702	0.0661	5.9333	275.532	5.8857
JK 968	9.4	9.26	1.0147	67.3167	32.0117	0.8255	173.514	37.1204	151.824	45.3997	104.033	57.3324	63.3311	16.386	4.5603	3.0865	30.1442	11.8161	23.2883	9.7458	118.676	64.2484	173.976	37.3105	152.399	43.9892	247.553	3.9944	0.4834	0.2459	0.9788	0.0605	6.2232	271.382	4.3478	0.4557	0.246	0.9798	0.0605	6.0613	250.759	4.2125	0.4526	0.2459	0.9788	0.0604	6.2404	214.8	4.9552
JK 968	10.84	7.2	1.5059	62.356	31.0212	0.8143	165.398	34.5629	139.385	39.3927	84.7871	51.7425	58.9615	14.4196	5.3916	3.5327	37.1346	14.0963	22.6269	5.5963	149.264	69.7813	165.629	34.579	139.656	38.6065	266.126	5.0398	0.4082	0.1949	0.9695	0.038	6.4012	301.74	5.7863	0.3716	0.1948	0.9721	0.038	6.3089	279.395	5.4793	0.3787	0.1948	0.9682	0.0379	6.3991	216.948	6.706
JK 968	10.12	7.48	1.3537	53.5212	30.1079	0.742	174.052	36.4869	142.495	43.0989	95.2598	57.3148	60.7992	15.5401	7.7269	4.0875	34.2145	14.6662	20.5156	6.9476	140.365	72.985	174.268	36.3718	145.277	42.0638	315.715	4.5478	0.5159	0.3104	0.9728	0.0963	5.7347	353.853	5.177	0.485	0.3103	0.9764	0.0963	5.69	320.87	4.8444	0.4835	0.3103	0.9718	0.0963	5.7456	261.239	5.4255
JK 968	11.49	7.76	1.4809	64.0532	32.5487	0.7598	172.287	36.3468	146.972	41.0692	97.5416	52.6295	61.8266	15.0094	4.5947	2.9253	33.1247	12.7037	21.5692	6.261	131.283	66.0668	172.419	36.2696	147.968	40.6522	321.809	4.6019	0.496	0.2818	0.9717	0.0794	5.9211	348.912	5.1551	0.4616	0.2817	0.9753	0.0794	5.8481	329.647	4.878	0.4592	0.2817	0.9709	0.0793	5.9133	268.014	5.3399
JK 968	11.44	6.61	1.7307	60.5825	31.1905	0.7825	188.14	35.7961	160.07	41.1522	110.306	55.938	67.1251	14.8435	6.127	3.6887	30.9339	14.0118	21.4453	10.1532	114.924	61.6097	188.541	35.4596	162.555	40.1494	343.244	5.1233	0.4544	0.2233	0.9712	0.0499	6.2611	385.41	5.626	0.4349	0.2236	0.9737	0.05	6.1185	342.603	5.2848	0.4236	0.2232	0.9709	0.0498	6.2818	304.28	6.033
JK 968	12.3	7.1	1.7333	63.1955	33.3132	0.7156	190.495	30.3125	159.235	35.7238	91.5201	52.9599	66.9835	12.5915	7.0179	3.152	39.8689	15.1938	22.6887	8.9782	139.53	62.5977	191.001	30.0001	160.603	34.3425	371.387	4.8958	0.5008	0.2723	0.9694	0.0742	5.8156	412.625	5.5232	0.47	0.2724	0.9743	0.0742	5.6828	377.86	5.0806	0.4729	0.2723	0.9688	0.0741	5.8239	302.498	5.435
JK 968	10.56	6.7	1.5763	52.3364	29.5177	0.7548	188.73	32.3899	165.002	29.705	103.701	34.4343	68.4282	11.0698	3.1184	2.2017	34.6963	11.2304	22.3636	3.4291	115.163	39.0321	188.83	32.2768	165.103	29.7143	342.167	4.9665	0.4688	0.2702	0.9721	0.073	5.7716	378.998	5.3788	0.4553	0.2702	0.9762	0.073	5.8262	351.344	5.0807	0.4619	0.2702	0.9714	0.073	5.7559	246.361	5.1763
JK 968	12.55	7.26	1.7294	67.4039	34.5977	0.7076	181.032	27.4821	151.933	24.0993	80.5833	27.537	63.9939	9.1822	4.5997	2.4181	40.7737	11.6944	21.939	3.3417	140.284	38.8446	181.15	27.3272	152.5	23.6443	319.736	4.792	0.4855	0.2534	0.9675	0.0642	5.5777	371.407	5.1949	0.4839	0.2535	0.9731	0.0642	5.6477	325.47	4.9433	0.4649	0.2532	0.9668	0.0641	5.5903	221.368	5.3911
JK 968	10.41	7.45	1.3977	58.431	31.0623	0.761	193.072	34.6129	162.515	29.3849	98.997	31.828	68.1196	11.2489	5.3515	3.0634	36.8526	10.8405	21.2214	5.2508	124.134	36.898	193.409	33.9651	164.412	29.7571	305.602	4.6332	0.4823	0.2413	0.9734	0.0582	5.8751	351.897	5.1458	0.4614	0.2412	0.9777	0.0582	5.9506	310.906	4.734	0.4678	0.2413	0.9723	0.0582	5.8427	213.16	5.0561
JK 968	9.39	7.34	1.2789	52.9942	28.411	0.825	180.344	35.0886	155.845	38.947	109.942	53.3186	65.2408	14.2293	4.7405	2.7313	29.7958	14.0333	22.0001	10.5623	113.48	62.5462	180.984	34.6156	157.397	38.5443	335.154	4.7412	0.4911	0.2413	0.971	0.0582	6.1445	355.15	5.1752	0.4646	0.2414	0.9748	0.0583	6.0512	339.389	4.8608	0.4745	0.2413	0.9703	0.0582	6.1437	322.615	5.5062
JK 968	11.01	6.62	1.6623	53.245	32.8704	0.6193	168.869	32.612	135.799	25.8816	60.6398	27.947	58.2308	10.4041	5.7416	3.1619	43.5775	13.8986	21.2091	2.6813	162.929	47.1561	168.918	32.5153	136.921	25.9184	247.652	3.7736	0.5642	0.3214	0.9731	0.1033	5.269	294.488	4.3967	0.5333	0.3212	0.9791	0.1032	5.3664	251.287	3.945	0.5459	0.3212	0.9723	0.1032	5.2658	172.568	4.7838
JK 968	9.57	6.94	1.378	48.5459	28.7788	0.7366	160.066	37.6895	133.216	39.3946	80.5656	44.1712	56.7104	14.7333	5.5259	3.1307	33.7862	12.0614	21.1463	5.814	138.797	58.5912	160.193	37.6155	134.727	38.5849	278.457	4.3886	0.5168	0.2597	0.9702	0.0674	5.9712	313.755	5.0964	0.4792	0.2596	0.9743	0.0674	6.007	283.294	4.608	0.4956	0.2596	0.9695	0.0674	5.9581	224.073	5.2481
JK 968	11.01	8.01	1.3743	68.4542	32.7797	0.8006	169.285	39.5751	143.462	46.2962	98.6644	56.445	60.5119	16.8398	5.6374	3.4483	32.1877	13.0081	21.0295	5.6941	133.503	71.7208	169.363	39.5527	144.826	45.2559	217.728	4.2068	0.4613	0.254	0.9805	0.0645	6.2008	254.521	4.9084	0.4264	0.2539	0.981	0.0645	6.1187	219.54	4.5796	0.4326	0.2539	0.9803	0.0645	6.2024	188.733	5.4946
JK 968	10.08	7.37	1.3678	57.2063	30.3524	0.7803	195.066	36.8527	169.823	41.5838	129.65	52.1569	70.5408	15.0995	5.2683	2.8068	26.4687	12.2032	20.2876	8.1467	98.9971	59.0047	195.309	36.648	172.259	41.0606	344.186	5.2362	0.4244	0.2231	0.9739	0.0498	6.2922	378.401	5.7782	0.4011	0.2232	0.9759	0.0498	6.1195	347.329	5.4949	0.3998	0.223	0.9732	0.0497	6.3153	302.604	6.1776
JK 968	10	7.78	1.2846	55.3383	30.0378	0.7707	179.743	32.766	151.993	32.7529	95.8106	44.9962	64.0208	12.2287	4.7368	2.4747	33.2299	12.6057	20.5174	4.7554	123.955	52.3168	179.84	32.6151	153.774	33.0349	296.617	4.7963	0.4696	0.2894	0.9741	0.0837	5.7578	331.986	5.3422	0.4486	0.2894	0.978	0.0837	5.7404	304.014	4.9974	0.4464	0.2893	0.9728	0.0837	5.7394	231.393	5.8517
JK 968	10.81	7.95	1.3596	64.3185	36.9379	0.5924	180.822	39.6513	155.087	44.051	107.518	56.1068	65.0443	15.9758	6.0729	3.5099	30.003	12.4555	23.1356	15.4832	114.056	60.3022	182.034	38.5123	157.257	42.9083	354.448	4.9945	0.4657	0.245	0.9708	0.06	6.1902	368.543	5.4754	0.4322	0.245	0.9751	0.06	6.1503	361.306	5.2243	0.4357	0.245	0.97	0.06	6.2093	350.049	6.2749
JK 968	9.63	7.17	1.3438	54.397	28.5102	0.841	179.679	31.759	148.902	37.5275	88.8254	54.1694	63.0794	13.359	6.8774	3.2274	38.9718	15.7075	22.2533	7.3052	147.281	68.665	180.147	31.9649	150.202	36.4043	248.794	4.2421	0.4747	0.2154	0.9749	0.0464	6.1923	290.553	4.8957	0.4355	0.2156	0.9773	0.0465	6.0897	251.298	4.4693	0.4338	0.2153	0.9746	0.0463	6.2003	203.355	5.3927
JK 968	12.68	7.58	1.673	75.6572	35.0561	0.7736	183.206	31.9656	155.784	37.9909	92.3036	55.8868	65.3099	13.439	5.703	3.4511	39.0789	16.046	23.31	7.2875	141.76	69.1748	183.784	31.8821	155.897	36.7393	305.249	4.3022	0.5106	0.2109	0.9707	0.0445	6.1964	332.229	4.8987	0.4652	0.2112	0.9746	0.0446	6.079	315.135	4.4854	0.4806	0.2108	0.9702	0.0445	6.1819	239.029	4.9333
JK 968	9.36	6.6	1.418	45.664	27.614	0.7525	190.804	38.7724	160.101	44.5783	114.356	59.7007	67.3605	16.1129	7.591	3.422	31.3521	15.1998	20.7008	10.264	120.631	70.4465	191.196	38.4509	163.238	43.8153	364.04	4.9621	0.5102	0.2801	0.9735	0.0785	6.0052	403.488	5.5519	0.4827	0.2802	0.9765	0.0785	5.8463	360.759	5.0421	0.4934	0.2801	0.9731	0.0785	6.0305	327.752	5.3665
JK 968	11.43	7.37	1.5517	61.789	32.4871	0.7357	180.002	28.1831	150.886	24.5838	94.9563	31.2252	63.8157	9.3495	5.295	2.6866	33.1891	11.4961	20.1885	3.0045	119.845	40.7041	180.087	28.002	153.211	24.7893	280.382	4.2896	0.4988	0.2602	0.9723	0.0677	5.6357	331.647	4.7269	0.487	0.2602	0.9762	0.0677	5.694	278.657	4.4018	0.4828	0.2601	0.9717	0.0677	5.6221	206.339	4.9418
JK 968	10.93	7.36	1.4853	57.5515	31.2727	0.7395	184.537	26.883	157.06	27.6395	98.1911	40.2136	65.9314	10.0858	4.1294	2.2697	34.2007	13.112	21.054	4.6992	120.368	48.9575	184.589	26.8008	158.56	27.3459	309.454	4.5611	0.508	0.2855	0.9731	0.0815	5.5546	361.21	5.0524	0.4968	0.2856	0.9762	0.0816	5.5363	310.239	4.6791	0.4944	0.2855	0.9726	0.0815	5.5512	230.013	5.1223
JK 968	12.19	8.13	1.5	78.3211	34.9194	0.8072	168.587	31.7787	141.695	35.8183	84.5351	48.0751	60.0414	13.1156	5.5007	3.0813	34.0969	12.6489	21.6468	7.1231	133.215	56.5546	168.926	31.6964	143.149	34.7815	262.511	3.9687	0.5035	0.2081	0.9702	0.0433	6.2327	287.644	4.4894	0.47	0.2078	0.9743	0.0432	6.1816	270.32	4.245	0.474	0.2079	0.9693	0.0432	6.2397	228.494	5.4415
JK 968	11.13	7.97	1.3969	67.5856	33.6639	0.7494	174.461	25.6208	146.305	25.2807	85.3652	32.6337	61.9192	9.4241	4.4523	2.4017	35.6851	10.9535	20.9244	4.3147	130.767	41.5237	174.547	25.4628	147.775	24.82	249.312	3.8703	0.5138	0.2356	0.9722	0.0555	5.7591	296.456	4.3144	0.4945	0.236	0.9757	0.0557	5.7104	248.387	4.0115	0.4931	0.2354	0.9719	0.0554	5.7662	179.737	4.528
JK 968	9.76	7.73	1.2628	56.9156	30.0959	0.7896	180.053	27.9109	149.341	28.9687	86.4523	43.3784	63.3069	10.619	5.8293	3.1286	37.1283	13.7652	20.7519	3.1142	135.709	53.9554	180.104	27.8355	151.254	28.7128	278.745	4.9502	0.4537	0.2512	0.9722	0.0631	5.7864	345.042	5.6784	0.4251	0.2511	0.9747	0.063	5.7378	281.35	5.2681	0.4278	0.251	0.9714	0.063	5.7824	203.935	6.4333
JK 968	10.56	8.25	1.2798	62.9847	34.5226	0.6641	173.182	27.5236	142.69	25.4048	82.5023	35.5161	60.8275	9.5886	5.6304	2.9979	35.7613	13.3923	20.7074	6.228	133.14	49.0147	173.297	27.3792	144.932	25.1285	251.438	4.4478	0.4796	0.2774	0.9735	0.0769	5.5041	292.87	5.0575	0.4502	0.2772	0.9781	0.0769	5.5457	254.087	4.7744	0.4521	0.2772	0.9725	0.0768	5.4945	204.824	5.8011
JK 968	8.97	8.13	1.1042	58.8308	30.1164	0.8151	186.22	38.4072	164.011	38.3798	118.794	42.4992	68.029	14.4803	3.9229	2.4412	26.5314	9.0334	20.7313	3.5275	95.5132	38.1173	186.259	38.3842	165.494	38.1311	221.017	4.5614	0.4091	0.1916	0.98	0.0367	6.4028	264.804	5.0643	0.3913	0.1916	0.9803	0.0367	6.3424	224.294	4.8852	0.3813	0.1915	0.9795	0.0367	6.4051	170.002	5.6249
JK 968	8.75	8.26	1.0598	56.4431	29.7692	0.8004	185.296	39.4455	160.536	47.3719	119.471	57.6661	66.9529	17.0147	5.8141	3.9567	27.9153	12.4447	20.7535	8.1733	108.706	65.7436	185.379	39.3711	162.54	46.0356	296.657	4.8146	0.4592	0.2657	0.9782	0.0706	6.1063	338.951	5.3114	0.4399	0.2658	0.9788	0.0706	5.9993	294.594	5.0671	0.4327	0.2657	0.9782	0.0706	6.1234	256.242	5.662
JK 968	10.33	7.2	1.4353	55.9888	29.4391	0.8118	180.899	26.7389	148.321	24.1609	78.573	34.7213	63.0426	9.0705	5.6197	3.0337	40.6594	14.1768	20.7978	2.013	144.765	50.1052	180.908	26.7286	149.98	23.8814	249.488	4.6281	0.436	0.2419	0.9732	0.0585	5.7147	310.214	5.1499	0.4226	0.242	0.9768	0.0586	5.7566	248.394	4.8126	0.4135	0.2418	0.9728	0.0585	5.7152	185.55	6.2252
JK 968	10.53	7.19	1.4642	58.1403	30.3148	0.795	170.748	31.9709	142.538	30.0278	86.0793	35.1452	60.5165	11.2762	5.4647	2.6884	33.6206	11.1186	20.7042	3.2591	127.172	44.8999	170.811	31.9046	144.531	29.8334	284.818	4.7575	0.4482	0.2266	0.968	0.0514	5.926	333.936	5.3091	0.4095	0.2266	0.9724	0.0514	5.9789	285.323	4.9335	0.423	0.2265	0.9672	0.0513	5.9201	212.827	5.861
JK 968	11.54	6.89	1.6742	60.2736	31.165	0.7798	181.764	24.5077	155.213	22.9267	91.0831	28.8671	65.0757	8.5521	3.7866	2.2887	36.9098	9.9521	21.8265	3.3556	127.425	36.9625	181.828	24.4321	155.829	22.6423	303.661	4.5645	0.4911	0.2933	0.9723	0.086	5.3754	349.289	4.879	0.4836	0.2934	0.9764	0.0861	5.3791	307.707	4.7285	0.4691	0.2932	0.9718	0.086	5.3864	220.174	5.4309
JK 968	10.92	7.2	1.5176	61.6182	31.0998	0.8006	175.956	29.5762	145.19	30.0405	74.4673	45.8924	61.6231	11.1007	5.4377	2.7209	42.5225	15.1093	22.5568	7.2102	157.507	61.7575	176.291	29.4641	145.671	29.7552	288.951	4.1691	0.5104	0.212	0.9666	0.045	6.0336	326.1	4.7978	0.4614	0.2119	0.9728	0.0449	5.9821	296.079	4.356	0.4777	0.2118	0.9657	0.0448	6.0112	213.226	5.0206
non-JK 968	12	7.84	1.5314	71.8849	35.5301	0.7156	177.231	30.4854	149.625	34.4518	85.2408	47.773	62.9667	12.5423	4.2514	2.5508	39.3285	13.4486	22.1597	3.2517	146.133	60.607	177.367	30.5635	149.838	33.887	307.505	4.1449	0.5247	0.281	0.9717	0.079	5.7884	345.407	4.5005	0.5111	0.2812	0.9758	0.079	5.6698	313.541	4.3013	0.5041	0.281	0.9712	0.0789	5.7849	228.776	4.8787
non-JK 968	9.16	8.68	1.0552	65.3397	30.3594	0.8908	157.337	33.7449	124.296	30.3616	55.9372	30.3236	53.7913	12.0425	5.538	2.7272	41.5889	11.8667	20.2349	1.9832	171.79	46.9827	157.337	33.7444	125.969	30.1921	162.574	2.9165	0.5619	0.2245	0.9769	0.0504	5.992	203.862	3.4813	0.5231	0.2244	0.9807	0.0503	6.0223	160.101	3.1072	0.5194	0.2243	0.9768	0.0503	5.9841	116.805	4.2109
non-JK 968	12.34	8.28	1.4897	69.2428	36.4965	0.6533	169.398	34.1592	143.513	39.5926	96.9087	51.5303	60.6381	14.505	4.7037	3.4124	31.6294	12.8346	20.6141	2.3671	128.977	66.1698	169.421	34.171	145.045	39.0553	332.456	4.0262	0.5697	0.3218	0.9707	0.1035	5.6463	371.49	4.4659	0.5382	0.3218	0.974	0.1036	5.5425	333.914	4.1702	0.5448	0.3217	0.9702	0.1035	5.6501	259.683	4.5145
non-JK 968	10.18	8.9	1.1432	71.0018	34.0968	0.7675	151.342	27.1811	123.877	28.3391	74.5058	35.3326	53.2897	10.8328	5.1828	3.2255	35.2763	12.6293	20.7953	2.3298	152.559	63.5374	151.361	27.1747	125.116	28.0407	194.995	3.1674	0.5585	0.2764	0.974	0.0764	5.6657	225.869	3.6671	0.5236	0.2766	0.9782	0.0765	5.5633	196.435	3.4147	0.5206	0.2762	0.9734	0.0763	5.6691	148.555	3.9029
non-JK 968	11.77	7.45	1.5795	70.7801	32.954	0.819	166.594	35.3594	146.318	38.3452	91.2558	46.1394	61.0467	14.1804	2.8519	1.7729	33.3715	11.1721	23.147	3.8416	127.898	56.7564	166.787	35.3729	145.651	37.8547	261.057	4.3262	0.443	0.1891	0.9711	0.0358	6.381	294.314	4.6772	0.4235	0.1892	0.9728	0.0358	6.3244	268.263	4.5093	0.4255	0.189	0.9707	0.0357	6.3855	185.843	5.0772
non-JK 968	10.87	7.6	1.4299	62.8902	35.3933	0.6309	155.521	27.4646	131.982	23.9949	78.039	26.1354	56.0562	9.4974	2.9468	1.6168	31.9858	9.9236	21.0307	2.1102	126.674	36.3284	155.538	27.4408	132.872	24.1919	222.462	3.6483	0.5514	0.3098	0.9737	0.096	5.3507	256.521	3.9836	0.5277	0.3097	0.9778	0.0959	5.4408	223.976	3.7903	0.5314	0.3098	0.9732	0.096	5.3326	163.278	4.3814
non-JK 968	10.33	9.05	1.142	75.4646	33.6759	0.8362	163.597	32.9624	136.362	39.7281	84.8188	54.9178	57.9567	14.4756	5.7244	2.9206	36.6717	14.073	21.717	3.2071	153.214	74.1339	163.674	33.0037	137.1	38.9903	207.236	3.5066	0.5085	0.2168	0.9767	0.047	6.2555	243.033	3.9653	0.473	0.2166	0.9779	0.0469	6.1672	207.328	3.6711	0.4812	0.2166	0.9767	0.0469	6.2517	159.802	4.4494
non-JK 968	10.31	9.67	1.0655	75.4319	35.2616	0.7624	159.174	28.1268	128.838	24.3462	63.1767	27.0547	55.3874	9.6298	4.8013	2.3755	39.3234	10.2726	20.7892	3.0476	156.732	42.031	159.193	28.0895	130.243	24.6189	174.851	3.3445	0.531	0.2605	0.9768	0.0678	5.6129	214.264	3.9342	0.5009	0.2603	0.9807	0.0677	5.7029	177.624	3.6393	0.5069	0.2603	0.9759	0.0677	5.6065	129.36	4.6861
non-JK 968	13.29	8.13	1.6354	78.292	37.3311	0.706	166.981	26.8712	137.38	22.4614	75.9627	24.1096	58.6479	8.9005	4.2621	2.0874	36.5383	9.6918	20.3814	1.8193	138.759	34.5077	166.99	26.852	139.215	22.8421	259.642	4.1122	0.5177	0.2693	0.9696	0.0725	5.4835	316.721	4.5848	0.5054	0.2693	0.9741	0.0725	5.5637	258.217	4.2676	0.4983	0.2693	0.9689	0.0725	5.4612	176.538	4.9055
non-JK 968	11.36	9.36	1.2142	82.5913	37.025	0.7571	158.753	30.8719	129.382	24.3414	65.4749	22.1828	55.5064	9.9203	4.544	2.3287	37.8681	11.2181	20.8196	3.2356	147.873	36.2564	158.786	30.8103	130.879	24.6748	194.257	3.6974	0.5057	0.231	0.9728	0.0533	5.701	230.1	4.262	0.4839	0.2305	0.9783	0.0531	5.8774	198.315	3.9613	0.4886	0.2308	0.9716	0.0533	5.6707	146.456	4.9666
non-JK 968	11.6	7.03	1.6506	65.9902	32.4049	0.7897	168.93	32.5695	140.176	34.0836	75.6482	43.7974	59.4673	12.6591	4.4019	2.6015	40.7043	12.5956	21.9184	3.7747	158.069	59.9222	169.02	32.5289	140.471	33.8217	340.216	4.885	0.4435	0.1834	0.9575	0.0336	6.2687	394.303	5.4556	0.4069	0.1834	0.9628	0.0336	6.2718	349.006	5.1316	0.4077	0.1833	0.9564	0.0336	6.2512	230.666	5.7545
non-JK 968	12.36	7.79	1.587	69.1047	34.1719	0.7437	164.09	26.5794	138.276	22.691	74.3568	26.0525	58.5886	8.8826	2.9853	1.612	37.1244	10.3066	21.6892	1.9692	138.931	37.6916	164.109	26.5527	138.712	22.9357	231.608	4.1163	0.4929	0.2764	0.9731	0.0764	5.4465	269.796	4.4159	0.4841	0.2763	0.9775	0.0763	5.5691	235.003	4.2484	0.4813	0.2763	0.9725	0.0764	5.4225	162.342	4.9816
non-JK 968	9.26	8.66	1.069	58.8235	30.905	0.7739	182.565	29.163	161.701	27.3693	105.166	27.0192	66.98	10.3641	1.8346	1.2971	32.1033	7.8485	22.2835	2.4071	108.785	28.637	182.612	29.0905	161.494	27.1668	308.592	4.8971	0.4736	0.2645	0.9731	0.07	5.5959	351.39	5.2251	0.4675	0.2646	0.9758	0.07	5.6467	315.817	5.028	0.4623	0.2644	0.9725	0.0699	5.5966	204.415	4.9384
non-JK 968	12.58	8.13	1.5474	67.3567	36.2776	0.6432	173.905	37.8162	152.493	37.7224	99.8372	39.4187	63.4849	14.2294	2.4204	1.8633	31.9978	10.5699	22.0075	2.24	118.249	49.9647	173.928	37.8097	152.458	37.5123	299.632	4.4763	0.5337	0.337	0.9758	0.1136	5.5431	329.528	4.8217	0.5148	0.337	0.9788	0.1135	5.5692	305.29	4.613	0.5202	0.337	0.9754	0.1136	5.5465	225.397	4.72
non-JK 968	9.77	9.12	1.0708	69.6971	33.1013	0.7993	162.711	31.9862	134.604	27.7292	74.5059	30.8183	57.4091	10.8452	4.2729	2.5419	36.2267	12.3985	20.8761	2.1819	140.479	46.9768	162.735	31.9492	135.91	27.9099	193.546	3.316	0.5433	0.2557	0.9767	0.0654	5.8201	226.025	3.5751	0.5325	0.2558	0.9808	0.0654	5.8819	194.979	3.4938	0.5152	0.2556	0.9761	0.0653	5.8037	149.822	4.5888
non-JK 968	12.62	8.47	1.49	81.1304	35.3197	0.8173	171.942	24.3255	137.564	19.1211	61.0157	24.2583	59.0895	7.6076	5.1602	2.401	44.2506	11.7729	20.6949	1.4966	163.478	38.9353	171.946	24.3181	139.093	19.3431	206.132	3.6871	0.5234	0.2389	0.9733	0.0571	5.4664	260.457	4.1887	0.4999	0.2386	0.978	0.0569	5.6209	203.127	3.8268	0.4971	0.2387	0.9731	0.057	5.4484	146.228	4.9776
non-JK 968	11.66	8.77	1.3299	70.9655	34.8322	0.735	171.181	33.4563	148.594	30.9255	99.4211	28.3898	62.2717	11.929	2.685	1.7114	28.9925	7.3211	20.6767	1.9712	108.25	28.857	171.186	33.4484	149.738	30.8926	224.15	3.7413	0.5463	0.3244	0.98	0.1053	5.4396	261.515	4.1655	0.5252	0.3243	0.982	0.1052	5.5037	224.809	3.8963	0.5321	0.3244	0.9797	0.1052	5.4438	159.885	4.0547
non-JK 968	12.36	7.62	1.6222	70.682	34.3703	0.7519	159.339	30.9899	125.025	29.8494	65.4718	35.6064	54.3413	11.4444	7.0325	3.4794	39.8404	12.5911	20.0164	2.1988	166.377	57.2826	159.351	30.9927	127.478	29.6759	241.666	3.9986	0.5207	0.2422	0.9675	0.0587	5.9029	292.547	4.8165	0.4758	0.2421	0.9734	0.0586	5.8964	242.391	4.2723	0.4891	0.2421	0.9664	0.0586	5.8985	177.687	4.8955
non-JK 968	12.62	7.2	1.7529	70.9582	34.218	0.7616	163.529	25.8625	130.748	20.968	64.046	21.8407	56.4027	8.3989	5.6113	2.5485	39.8155	10.3239	20.264	1.9218	154.273	35.55	163.537	25.8508	132.925	21.0905	247.471	3.8955	0.5017	0.214	0.9636	0.0458	5.6288	309.479	4.4989	0.4776	0.2139	0.9699	0.0457	5.7771	244.436	4.0277	0.4815	0.2137	0.9629	0.0457	5.6351	165.095	4.8441
non-JK 968	11.18	8	1.3971	67.2331	32.5282	0.7985	184.578	34.1953	150.78	33.0413	91.0899	34.9941	64.0138	12.3725	5.4624	3.1457	38.2779	10.6793	19.8199	1.4628	141.036	48.9723	184.579	34.1952	153.351	33.1942	268.287	4.4552	0.4628	0.2548	0.9751	0.0649	5.9698	329.48	5.0999	0.4361	0.2549	0.978	0.065	5.9785	266.794	4.6771	0.4321	0.2548	0.9744	0.0649	5.9489	179.199	5.043
non-JK 968	10.41	8.04	1.2947	66.9206	32.0783	0.8172	168.332	32.6696	143.581	31.0152	92.2396	32.1265	60.5766	11.8096	3.5266	2.1108	30.5841	8.6652	20.4574	1.9065	116.713	34.3286	168.337	32.6637	145.13	30.8817	235.901	4.493	0.4325	0.1982	0.9719	0.0393	6.0955	279.087	4.8645	0.4064	0.1981	0.9745	0.0392	6.1676	234.804	4.6902	0.4032	0.198	0.9716	0.0392	6.0949	171.797	5.2133
non-JK 968	12.12	8.96	1.3522	81.2866	38.7219	0.6813	177.57	30.5136	148.956	37.3717	92.5579	55.5579	62.9163	13.4885	5.2205	2.9164	35.9867	14.6588	20.8952	2.2637	139.345	68.1796	177.589	30.5124	150.321	36.8824	341.834	3.9309	0.5575	0.2914	0.97	0.0849	5.7627	384.442	4.4225	0.5217	0.2913	0.9736	0.0848	5.6437	344.153	4.1336	0.5289	0.2913	0.9695	0.0849	5.7458	272.145	4.9339
non-JK 968	12.34	8	1.5428	73.6948	34.6423	0.7717	155.759	26.3142	123.342	24.2312	60.3362	31.2499	53.5461	9.4453	6.1582	2.3629	38.9747	11.3906	20.2009	2.7519	162.254	50.5058	155.779	26.2992	125.527	24.3538	223.24	3.7305	0.53	0.2672	0.9687	0.0714	5.5219	278.194	4.3113	0.5076	0.267	0.9739	0.0713	5.5698	222.988	3.9946	0.507	0.2671	0.9678	0.0714	5.4866	162.897	5.0873
non-JK 968	13.27	7.02	1.8889	67.7019	36.1217	0.652	173.372	24.2504	146.777	21.564	84.6464	24.0029	61.9355	8.1734	3.5841	1.7926	36.1135	10.7126	21.3266	2.2529	129.344	34.9748	173.404	24.2251	147.647	21.0654	347.102	4.9252	0.4921	0.2834	0.9641	0.0803	5.2903	396.392	5.2202	0.494	0.2833	0.9702	0.0803	5.4016	352.241	5.0544	0.4767	0.2832	0.9633	0.0802	5.306	241.528	5.2541
non-JK 968	13.03	8.48	1.5357	78.3793	41.1216	0.5825	173.285	32.4949	146.436	37.1512	90.4209	51.2134	61.7849	13.5695	5.0448	2.8431	34.9582	13.7979	21.2958	2.6813	136.075	64.9939	173.328	32.5035	147.462	36.5448	379.805	4.2616	0.5463	0.2947	0.9657	0.0868	5.7632	420.243	4.6742	0.5196	0.2946	0.9704	0.0868	5.7024	384.341	4.4005	0.5246	0.2946	0.9651	0.0868	5.7604	292.543	4.8877
non-JK 968	10.01	6.69	1.4962	50.1777	30.0788	0.6969	174.83	41.2902	156.197	42.686	116.082	47.8699	64.806	15.9433	2.9031	1.8733	23.7421	9.4097	21.3113	4.0159	90.9948	44.9442	174.938	41.3181	157.163	42.3171	262.759	4.3367	0.5034	0.3062	0.98	0.0938	5.826	301.245	4.7277	0.4899	0.3062	0.9806	0.0938	5.8206	264.673	4.4378	0.496	0.3062	0.9797	0.0937	5.8345	191.209	4.594
non-JK 968	13.27	9.48	1.3996	89.1184	40.3777	0.6869	186.058	34.6955	156.19	39.2832	97.0763	56.8508	65.7208	14.2988	5.6083	3.6461	35.7624	15.2412	20.5802	2.5836	133.58	66.476	186.083	34.69	157.97	38.8796	289.58	4.0563	0.5257	0.334	0.9781	0.1116	5.572	330.041	4.6351	0.4982	0.334	0.9808	0.1116	5.4895	293.894	4.3898	0.4964	0.3339	0.9774	0.1115	5.5783	236.143	5.408
non-JK 968	9.75	9.12	1.0695	67.7346	35.2035	0.6868	162.664	35.2444	136.057	38.4097	87.3778	43.7648	57.8048	14.4365	4.7708	2.7677	32.1022	10.5584	20.2558	2.4859	133.117	54.9042	162.681	35.2494	137.873	37.7293	293.084	4.6789	0.4481	0.2607	0.9694	0.068	6.0502	329.985	5.0656	0.4257	0.2607	0.973	0.068	5.9753	296.377	5.0058	0.417	0.2607	0.9686	0.068	6.0557	243.583	5.8822
non-JK 968	12.79	7.98	1.6017	72.0267	35.749	0.7082	168.59	31.435	142.823	28.9561	84.2241	30.4537	60.3077	11.1098	3.2907	1.7646	34.3673	9.5403	21.0037	1.9655	128.549	35.7633	168.598	31.4234	143.843	28.9613	244.175	4.2998	0.488	0.2976	0.9755	0.0886	5.582	290.291	4.8333	0.465	0.2976	0.9784	0.0885	5.6309	244.965	4.4856	0.4677	0.2976	0.9751	0.0885	5.5705	171.624	4.9966
non-JK 968	12.91	8.32	1.5504	77.8305	37.2815	0.7037	171.153	28.7507	142.431	29.9697	82.8291	40.7889	60.4204	11.2297	4.0732	2.427	38.1205	12.6908	21.0516	1.5923	146.893	57.4072	171.158	28.7443	143.353	30.1194	299.394	4.2501	0.5022	0.2798	0.9692	0.0783	5.7048	342.729	4.6105	0.4797	0.2799	0.974	0.0783	5.6487	301.147	4.4585	0.4731	0.2798	0.9686	0.0783	5.6779	227.834	5.1538
non-JK 968	12.45	8.13	1.5312	76.4931	34.969	0.7861	176.911	29.3948	145.505	23.7731	69.8223	20.8298	61.7215	9.371	3.9955	2.0979	43.3678	10.8627	21.4455	2.0679	152.817	32.6528	176.945	29.3412	146.265	23.7192	228.683	3.9329	0.4837	0.2405	0.9741	0.0578	5.6342	276.162	4.4733	0.4545	0.2401	0.9787	0.0576	5.803	231.616	4.1382	0.4546	0.2402	0.9735	0.0577	5.6322	149.666	4.5947
non-JK 968	11.94	7.03	1.6988	64.5074	32.8137	0.7529	165.183	31.0717	139.896	34.5529	80.8768	41.7529	59.0727	12.6838	4.0369	2.7523	37.6055	11.4271	22.1785	2.6581	147.029	58.2237	165.251	31.0468	139.846	33.7821	309.092	4.255	0.5078	0.2249	0.9647	0.0506	6.068	347.83	4.8055	0.4707	0.2249	0.9691	0.0506	6.0201	315.801	4.4239	0.4866	0.2248	0.9643	0.0505	6.0728	219.275	4.602
non-JK 968	12.67	7.67	1.6519	73.3023	36.505	0.6912	182.491	28.2283	152.215	23.9752	81.9752	26.3553	64.1936	9.3457	3.4044	1.835	40.3309	11.2551	21.0373	2.1813	139.667	34.8356	182.507	28.2102	153.254	24.0918	271.413	4.2632	0.517	0.2728	0.9737	0.0744	5.4508	324.646	4.7361	0.5089	0.2725	0.9778	0.0743	5.6113	272.029	4.3666	0.4984	0.2728	0.9733	0.0744	5.4298	186.826	4.8271
non-JK 968	12.08	8.19	1.4741	74.9631	34.1138	0.8095	177.778	26.5722	145.565	28.4851	76.4413	40.9598	61.8698	10.4593	4.9927	2.5059	43.5392	13.3216	21.4212	1.869	161.91	58.4705	177.801	26.5641	146.22	28.3528	287.094	3.6293	0.5686	0.2424	0.9689	0.0588	5.8778	331.904	4.2274	0.5147	0.2424	0.9743	0.0587	5.7734	289.579	3.8145	0.5336	0.2422	0.9684	0.0587	5.8638	206.322	4.4621
non-JK 968	12.53	8.04	1.5579	72.4119	45.3089	0.4433	163.069	30.8355	136.223	35.7037	86.2106	44.1168	57.9588	13.0515	5.3875	3.4282	33.53	11.6441	21.0033	3.5741	137.609	61.5007	163.143	30.8546	137.726	34.7777	491.416	4.836	0.5567	0.2696	0.9478	0.0727	5.8536	538.525	5.409	0.5119	0.2696	0.9555	0.0727	5.7514	495.392	5.0906	0.5179	0.2694	0.9469	0.0726	5.8699	395.817	5.4467
non-JK 968	11.94	8.47	1.41	76.017	36.0466	0.7352	168.339	39.3924	146.337	44.7188	100.887	57.0202	61.2361	16.5207	3.8296	2.4737	31.1456	12.8795	22.1708	4.8471	127.23	69.9872	168.449	39.4122	146.718	44.4046	253.084	4.6924	0.4415	0.242	0.9771	0.0586	6.2715	286.236	5.2163	0.4127	0.242	0.978	0.0586	6.1652	259.27	5.0587	0.4123	0.2419	0.9765	0.0585	6.2684	207.339	5.9332
non-JK 968	12.36	7.96	1.5532	73.7166	35.2084	0.7473	180.199	32.6098	151.353	28.5006	84.7522	30.1625	63.724	11.1054	3.616	1.9609	38.4266	10.7605	21.1644	2.3426	135.422	37.4592	180.224	32.5621	152.386	28.7707	214.512	4.3014	0.4508	0.2461	0.9786	0.0606	5.783	259.921	4.8826	0.4307	0.246	0.9813	0.0605	5.8406	217.655	4.5375	0.4259	0.246	0.978	0.0605	5.7666	144.557	5.0889
non-JK 968	11.83	7.07	1.6742	64.5074	32.2185	0.7809	181.249	32.1693	149.612	27.58	81.545	30.8471	63.3643	10.652	4.7143	2.3799	39.5133	11.9711	20.7045	1.9648	139.717	39.5154	181.263	32.1439	151.315	27.8131	234.494	4.4833	0.454	0.2479	0.9763	0.0615	5.7538	289.601	5.0513	0.437	0.2478	0.9794	0.0614	5.8757	234.934	4.6493	0.4321	0.2478	0.9757	0.0614	5.7362	157.434	5.1775
non-JK 968	12.19	7.2	1.6941	72.3537	33.9785	0.7875	172.3	32.6405	143.889	35.8652	82.0444	50.3636	60.8809	13.1282	4.9778	2.7009	40.1042	14.3663	22.4442	6.3026	154.542	66.5295	172.583	32.49	144.15	35.4483	271.766	4.3472	0.4458	0.1704	0.9667	0.029	6.4028	310.416	5.0278	0.4011	0.1703	0.9704	0.029	6.3306	277.754	4.5796	0.4115	0.1702	0.9661	0.029	6.3985	207.049	5.0781
non-JK 968	11.01	8.64	1.2745	71.0054	34.0933	0.7677	178.436	28.0784	155.315	28.6059	94.8123	33.8232	64.7733	10.6047	2.6751	1.4839	34.6089	9.8124	22.3366	3.3932	120.922	38.2658	178.543	27.9894	155.334	28.0161	254.566	4.0912	0.4881	0.2493	0.9755	0.0621	5.8296	285.345	4.4041	0.4823	0.2496	0.9786	0.0623	5.7768	259.615	4.231	0.4745	0.2492	0.9751	0.0621	5.8468	184.024	4.5244
non-JK 968	13.44	7.21	1.8645	72.8989	36.1628	0.7005	170.272	39.067	149.711	42.5832	103.243	51.8408	62.4184	15.7109	3.7901	2.6372	31.3731	13.2009	24.3168	11.1994	121.368	67.2726	170.887	38.8288	149.639	42.0471	309.697	4.4748	0.5006	0.2438	0.9722	0.0595	6.1218	318.677	4.9225	0.4592	0.2437	0.976	0.0594	6.1273	318.692	4.6479	0.4749	0.2438	0.9715	0.0594	6.1286	282.904	4.8372
non-JK 968	11.82	9.1	1.2988	82.1661	37.3141	0.7416	187.577	25.2999	161.958	25.7086	107.219	35.1717	67.6274	9.429	3.3552	1.8232	32.0163	11.3854	21.2567	5.9766	110.125	40.4299	187.703	25.1751	163.38	25.3265	267.57	4.0393	0.5129	0.2698	0.977	0.0728	5.6015	302.004	4.3763	0.5057	0.2699	0.9799	0.0728	5.5688	268.239	4.1381	0.4989	0.2697	0.9766	0.0727	5.6064	214.923	4.6066
non-JK 968	12.7	8.04	1.5789	81.0904	37.8972	0.7095	166.921	31.9812	137.991	26.2819	75.1199	23.7039	58.7533	10.4826	4.587	2.4119	37.0473	11.4501	20.9274	2.7928	138.15	36.2331	166.975	31.894	139.466	26.2908	233.496	3.8503	0.4862	0.2035	0.9691	0.0414	5.8975	271.277	4.382	0.4602	0.203	0.9751	0.0412	6.0205	236.645	4.0489	0.467	0.2034	0.9681	0.0414	5.879	168.622	4.6583
non-JK 968	12.36	7.8	1.5839	74.0218	34.8988	0.7637	171.721	32.3318	142.173	34.8761	84.1954	44.8386	60.376	12.8813	5.2847	3.064	38.3462	12.6622	21.4421	5.8338	149.375	61.6714	171.86	32.2274	143.327	34.5491	276.469	4.2663	0.5101	0.2415	0.9709	0.0583	6.0529	323.026	4.9781	0.4764	0.2414	0.9744	0.0583	5.991	280.754	4.5081	0.4904	0.2414	0.9702	0.0583	6.0377	216.615	5.0654
non-JK 968	12.02	9.06	1.3271	87.1159	36.3732	0.8275	173.242	38.9031	144.118	42.654	90.2287	54.7088	60.9986	15.7144	5.2165	3.3032	37.3261	13.3702	21.3805	6.2039	148.597	68.5288	173.382	38.8282	145.342	42.4403	187.134	4.0759	0.4313	0.1982	0.9808	0.0393	6.4135	224.66	4.7815	0.3937	0.1982	0.9816	0.0393	6.3237	191.448	4.5105	0.3984	0.1981	0.9802	0.0392	6.4061	154.785	5.5483
non-JK 968	13.38	7.96	1.6809	76.7729	36.1869	0.7367	172.872	35.5994	146.075	40.511	93.6398	54.3213	61.6169	14.8401	4.8317	2.9683	34.7186	13.8408	21.8374	7.6176	136.884	67.7708	173.059	35.5611	147.218	40.0608	267.656	4.4079	0.4866	0.2731	0.9759	0.0746	6.0203	299.6	5.0198	0.4507	0.2732	0.9785	0.0746	5.8958	272.081	4.7276	0.4522	0.2731	0.9753	0.0746	6.0104	226.445	5.5069
non-JK 968	13.24	6.83	1.9371	70.7183	35.263	0.7147	185.301	34.2135	155.67	35.8761	90.1788	52.3514	65.4595	13.1716	4.9072	2.7846	37.9811	15.0651	21.2428	4.5504	137.361	60.9757	185.347	34.1565	156.869	35.8325	301.336	4.7892	0.4428	0.2148	0.9714	0.0461	6.1643	344.585	5.4233	0.4079	0.2147	0.9749	0.0461	6.1674	306.498	5.0348	0.4132	0.2146	0.9706	0.0461	6.1357	234.925	6.0153
non-JK 968	12.63	6.84	1.8468	67.9345	33.8623	0.7445	176.328	29.7349	143.93	25.9196	73.4254	30.0708	61.3095	9.9722	5.8669	3.064	41.245	11.6896	21.0098	2.4123	149.712	43.4196	176.377	29.6547	145.477	25.8539	261.835	4.2831	0.4977	0.2571	0.9717	0.0661	5.6113	319.11	4.9037	0.471	0.2571	0.9762	0.0661	5.6357	262.892	4.4617	0.4661	0.2568	0.971	0.066	5.6305	172.772	4.8599
non-JK 968	8.3	6.77	1.225	43.1746	25.9873	0.8034	173.201	47.7984	152.344	51.3359	106.811	54.986	63.1855	18.9745	3.2864	2.394	33.1411	10.9716	23.9168	12	130.305	68.4705	173.558	47.6617	151.911	50.8724	308.428	4.6595	0.4907	0.225	0.9749	0.0506	6.2303	339.378	5.203	0.4529	0.2247	0.9762	0.0505	6.2309	314.069	4.8504	0.4663	0.2249	0.9746	0.0506	6.2325	251.99	4.9875
non-JK 968	10.59	8.2	1.2923	64.8309	32.1229	0.7895	172.016	30.7303	147.851	35.2852	99.1197	50.9252	62.177	12.8215	4.7984	2.4547	33.9737	15.8063	24.7958	12.8044	130.781	72.4447	173.031	30.4965	148.312	34.7143	251.645	3.6758	0.5463	0.2869	0.9768	0.0823	5.8068	264.604	4.0913	0.5149	0.2871	0.9806	0.0824	5.6836	257.192	3.8332	0.5224	0.2869	0.9763	0.0823	5.8026	230.8	4.2128
non-JK 968	12.36	8.47	1.46	84.6992	35.9148	0.8252	190.282	33.1139	164.218	38.929	109.133	55.1911	68.383	13.8892	5.3356	3.1202	35.3006	15.3366	23.0378	10.4084	125.199	67.619	190.706	32.6455	164.872	38.137	278.951	4.2363	0.493	0.1883	0.9744	0.0354	6.3177	313.043	4.7495	0.4616	0.1885	0.9762	0.0355	6.1492	279.552	4.4132	0.4649	0.1879	0.9744	0.0353	6.3277	245.397	4.752
non-JK 968	12.61	7.14	1.7655	66.6662	35.1794	0.6769	169.667	33.02	141.475	33.9652	88.6297	44.0741	60.0431	12.7036	5.0612	2.4616	36.3576	14.6403	21.9483	8.232	142.107	65.4492	170.011	32.8265	142.627	33.773	289.1	4.2619	0.5266	0.2848	0.9713	0.0811	5.7945	324.331	4.8446	0.4928	0.2848	0.976	0.0811	5.7412	291.636	4.449	0.506	0.2847	0.9707	0.0811	5.7839	241.833	4.7565
non-JK 968	12.44	7.83	1.5899	71.8885	36.9173	0.6628	160.388	32.7476	135.256	26.0955	79.9652	22.888	57.4251	10.4874	3.7673	1.9596	32.8414	10.7595	21.4489	6.5676	125.856	36.6356	160.546	32.4942	136.452	26.5068	215.817	3.9045	0.5094	0.2739	0.9748	0.075	5.5243	249.64	4.467	0.4886	0.274	0.9792	0.0751	5.5903	220.367	4.1487	0.4976	0.2738	0.9738	0.075	5.5296	164.258	4.7612
non-JK 968	13.04	8.27	1.5773	80.091	36.8146	0.7426	178.266	38.5369	155.218	36.6545	103.405	38.6336	64.7141	13.9545	2.8267	1.8841	30.2197	8.2669	21.0577	2.5679	110.338	36.2454	178.313	38.4546	156.199	36.8926	218.836	4.4301	0.4548	0.277	0.9816	0.0768	5.8726	255.806	4.9575	0.4378	0.277	0.983	0.0767	5.8919	225.116	4.7237	0.4384	0.277	0.9808	0.0767	5.8727	159.231	5.3834
non-JK 968	12.65	8.09	1.5647	78.6191	37.3722	0.7074	182.1	33.3682	152.929	39.3866	94.0171	59.2497	64.4061	14.2714	4.8633	2.8023	37.4976	15.5709	21.7098	6.9572	141.62	69.6898	182.273	33.2728	154.12	39.1583	293.875	4.7078	0.4445	0.2278	0.9731	0.0519	6.2225	338.014	5.2504	0.4204	0.2279	0.9753	0.0519	6.0719	296.348	5.0184	0.4138	0.2277	0.9726	0.0519	6.2087	249.055	6.0611
non-JK 968	11.94	6.6	1.8077	61.72	32.5537	0.7319	163.967	25.7661	132.679	20.9865	61.2439	24.3978	56.9431	8.3699	4.6982	2.0978	41.6064	11.4037	21.033	1.7738	158.589	39.6555	163.976	25.7468	133.864	21.0671	238.964	4.3786	0.4448	0.2113	0.9651	0.0446	5.646	298.143	5.0066	0.4211	0.2109	0.9709	0.0445	5.7751	239.66	4.6181	0.4144	0.211	0.9644	0.0445	5.6349	162.625	5.7796
non-JK 968	13.71	7.62	1.7997	76.9874	37.8597	0.675	171.757	30.1243	146.016	30.943	84.645	49.8788	61.5607	11.4803	4.2618	2.5013	37.5658	16.5683	24.2561	11.3482	140.938	69.5705	172.331	29.7968	146.068	30.9087	301.144	4.2024	0.5159	0.2564	0.9691	0.0657	5.8523	325.598	4.7372	0.4685	0.2562	0.9747	0.0657	5.8007	307.069	4.4516	0.4747	0.2563	0.9684	0.0657	5.8247	259.685	5.0423
non-JK 968	13.15	6.32	2.0805	61.8363	33.7511	0.6821	183.863	33.9545	156.931	37.2871	91.3789	44.4406	65.5371	13.5381	3.8513	2.5124	40.4064	10.764	22.4456	5.7064	144.637	57.2831	183.963	33.8206	156.669	36.7998	336.136	4.5238	0.5324	0.2867	0.9723	0.0822	5.8118	389.968	5.0609	0.5104	0.2867	0.9752	0.0822	5.7685	340.733	4.6853	0.5083	0.2866	0.9722	0.0821	5.8145	241.495	5.0811
non-JK 968	12.11	7.7	1.5714	72.3683	34.3583	0.7704	175.317	32.4757	154.906	29.6355	101.746	29.4028	64.4326	11.2078	2.0883	1.2712	30.5302	8.6556	22.2854	3.0858	107.306	31.6626	175.389	32.4058	154.946	29.6677	284.807	4.7202	0.4366	0.219	0.971	0.048	5.9888	316.751	5.017	0.425	0.219	0.9745	0.048	6.0603	290.062	4.8468	0.4288	0.2189	0.9704	0.0479	5.9873	209.624	5.1754
non-JK 968	11.77	6.86	1.716	62.9338	32.4425	0.7514	165.082	30.7685	135.601	32.4821	81.0949	45.5557	57.957	12.034	5.7227	2.9226	37.6034	15.0658	21.586	6.4172	151.004	67.7197	165.289	30.6561	136.867	32.1992	259.933	4.2147	0.4994	0.2137	0.9679	0.0457	6.0623	294.979	4.8978	0.4558	0.2139	0.973	0.0457	6.0206	262.725	4.366	0.476	0.2137	0.9672	0.0457	6.0384	204.773	4.6423
non-JK 968	13.46	6.54	2.0565	64.6783	37.9964	0.563	177.647	38.4663	157.509	43.5423	114.783	55.2337	65.4188	15.9152	3.9455	2.5679	27.5948	12.9277	23.4018	11.8643	105.807	65.2545	178.113	38.1299	158.166	42.8787	387.527	5.5127	0.4893	0.2735	0.9698	0.0748	5.9643	411.918	5.947	0.4666	0.2735	0.9725	0.0748	5.9177	391.488	5.671	0.4711	0.2735	0.9695	0.0748	5.9713	361.519	6.1601
non-JK 968	12.79	8.12	1.5764	79.1207	36.6127	0.7417	177.731	34.4297	150.021	35.5007	92.4729	47.1641	63.207	13.2203	4.8835	2.7277	34.9891	13.2352	21.1623	5.8233	131.638	58.0706	177.84	34.2938	151.352	35.4669	267.145	4.1632	0.5008	0.2327	0.9741	0.0542	6.0998	304.662	4.8015	0.4715	0.2328	0.9772	0.0542	6.0563	272.685	4.413	0.4808	0.2326	0.9732	0.0541	6.0873	210.659	5.0559
non-JK 968	12.4	8.12	1.5276	73.9055	35.3487	0.7433	172.673	34.0526	144.634	29.6819	78.6691	33.6151	61.1308	11.5144	3.8948	2.4039	38.0996	11.7128	21.321	2.2808	139.5	42.494	172.706	34.0041	145.482	30.0959	230.086	4.4105	0.4609	0.2616	0.9762	0.0684	5.784	276.154	5.0834	0.4389	0.2613	0.9795	0.0683	5.9123	236.904	4.7458	0.4373	0.2615	0.9752	0.0684	5.7559	163.902	5.746
non-JK 968	13.03	7.46	1.748	71.3325	35.6994	0.7034	177.446	36.5806	149.752	39.186	93.1596	52.0657	63.0176	14.526	4.3779	2.3818	36.942	14.1709	21.757	5.9872	140.68	64.4801	177.623	36.4594	150.563	39.1342	286.446	4.3658	0.4992	0.2873	0.9753	0.0825	5.8934	331.485	5.0242	0.4636	0.2872	0.9779	0.0825	5.8316	290.868	4.6718	0.4685	0.2872	0.9748	0.0825	5.8688	221.937	5.2537
non-JK 968	13.46	6.77	1.9875	71.6196	37.9143	0.6261	168.194	28.0677	137.029	22.872	67.5543	24.3735	58.6012	8.9816	5.1535	2.4324	40.5831	11.8556	20.9595	2.1929	150.418	39.0747	168.22	28.0201	138.421	22.8225	252.747	4.3719	0.4587	0.2081	0.9655	0.0433	5.7743	311.89	5.0533	0.4234	0.2075	0.9712	0.0431	5.9376	254.395	4.6334	0.4236	0.2077	0.9647	0.0432	5.7653	169.739	5.4922
non-JK 968	12.62	7.44	1.6957	65.9938	34.4815	0.6975	173.98	33.2214	147.562	35.0293	92.0384	50.1449	62.1704	13.0183	4.4294	2.2107	36.6135	15.6312	23.1749	9.8255	138.822	69.299	174.421	32.938	148.093	35.0475	303.684	4.4902	0.5101	0.2927	0.9723	0.0857	5.7826	325.272	4.9177	0.4879	0.293	0.9773	0.0858	5.6717	309.246	4.6791	0.4834	0.2927	0.9717	0.0857	5.764	269.991	5.4304
non-JK 968	13.06	6.57	1.9875	70.9473	35.2836	0.7161	178.672	29.0787	151.37	24.979	78.0329	29.6608	63.576	9.5552	3.2466	1.7705	41.4432	13.0183	22.5878	5.6635	142.022	42.9712	178.735	29.006	151.172	24.8163	283.014	4.5965	0.4565	0.2321	0.9696	0.0539	5.7608	335.872	5.1664	0.4329	0.2319	0.9741	0.0538	5.8582	286.914	4.781	0.4297	0.2319	0.9693	0.0538	5.7629	191.684	5.3107
non-JK 968	12.33	7.49	1.6468	73.2005	34.2505	0.7841	172.525	27.0101	143.389	21.9583	77.7391	26.7648	60.8787	8.5318	4.983	2.7451	38.2028	11.9409	21.241	2.6063	138.284	40.1435	172.573	26.9351	144.619	22.0284	237.741	3.8363	0.5114	0.2264	0.9711	0.0513	5.6511	276.915	4.3085	0.4847	0.2267	0.9765	0.0514	5.7137	241.093	3.9992	0.4829	0.226	0.9702	0.0511	5.6596	161.542	4.3398
non-JK 968	12.02	7.7	1.5604	68.4397	33.4039	0.7708	174.556	29.4125	146.077	31.7573	93.0039	42.3799	61.8512	11.7284	4.4713	2.7354	35.263	12.3193	21.0852	8.4644	135.776	59.1001	174.688	29.2639	147.633	31.8411	291.236	4.0175	0.531	0.2569	0.9708	0.066	5.8861	331.582	4.5345	0.5041	0.257	0.9748	0.066	5.7976	290.457	4.1489	0.5099	0.2568	0.9704	0.0659	5.8771	244.07	4.5468
non-JK 968	13.55	7.62	1.7778	76.1951	36.9188	0.7025	174.927	27.4146	142.463	28.3663	81.1213	41.627	60.8328	10.5312	5.7492	3.0715	40.1518	13.8918	21.2462	6.1669	153.255	61.0022	175.122	27.2465	144.095	28.3508	282.637	4.1455	0.5234	0.2562	0.9695	0.0656	5.7599	330.557	4.7528	0.4935	0.2561	0.9746	0.0656	5.7121	284.197	4.3099	0.4997	0.2562	0.9687	0.0656	5.7285	217.611	4.8121
non-JK 968	12.36	7.96	1.5532	72.7281	34.8287	0.7534	170.266	34.8667	145.161	39.8597	102.309	49.4746	61.2684	14.5569	5.6206	3.0181	28.9387	12.0086	20.9345	7.8318	117.917	62.893	170.545	34.6939	147.127	39.0078	286.955	4.0347	0.5387	0.2552	0.9731	0.0651	6.0419	315.593	4.5271	0.5004	0.2552	0.9758	0.0651	5.9784	288.395	4.1896	0.5098	0.2551	0.9726	0.0651	6.0381	248.278	4.4482
non-JK 968	13.38	8.64	1.549	85.993	38.3266	0.7357	190.16	32.4614	157.511	29.1756	85.5777	29.9344	66.3684	10.9543	5.4944	2.8825	41.3999	12.5867	21.0732	3.676	139.208	39.6348	190.212	32.3822	159.074	28.4797	244.495	4.1184	0.5067	0.2521	0.9776	0.0636	5.7885	287.436	4.6644	0.4815	0.2522	0.9814	0.0636	5.8474	247.624	4.2701	0.4888	0.2519	0.9771	0.0635	5.8213	173.301	4.6111
non-JK 968	13.72	8.81	1.5577	91.4806	44.7733	0.5735	189.604	31.2971	155.327	28.9002	90.3207	27.8758	65.806	10.7355	6.8915	3.248	38.485	9.6339	20.2213	4.6604	133.545	33.4746	189.745	31.1727	158.167	28.1483	252.859	4.0943	0.5004	0.2368	0.9758	0.0561	5.8669	306.976	4.7275	0.4829	0.2367	0.9792	0.056	5.9394	254.875	4.278	0.4871	0.2367	0.975	0.056	5.8839	167.078	4.5626
non-JK 968	12.45	8.21	1.5155	79.3242	35.9765	0.7702	181.65	30.9991	142.748	30.8491	76.8474	44.3774	61.5967	11.5797	8.6761	3.7648	40.3252	13.5829	19.6156	4.5643	153.299	56.4618	181.754	30.901	146.638	30.836	240.556	3.7891	0.4928	0.222	0.9735	0.0493	6.0742	287.281	4.3282	0.4614	0.2221	0.9781	0.0493	5.9761	240.424	4.0221	0.4511	0.2218	0.9723	0.0492	6.0751	178.9	4.8399
non-JK 968	13.36	8.2	1.629	77.8959	36.6042	0.7306	177.663	27.8891	147.057	24.3721	87.3613	27.4953	62.4547	9.3353	6.1213	3.2289	35.5796	9.3637	20.4085	3.2721	129.683	34.9554	177.7	27.828	149.4	24.3796	278.671	4.3366	0.5054	0.287	0.9725	0.0824	5.469	321.887	4.7904	0.4848	0.2868	0.9774	0.0823	5.5613	283.446	4.5033	0.4802	0.2869	0.9712	0.0823	5.4534	185.921	4.5115
non-JK 968	10.66	9.21	1.157	79.3532	35.0256	0.8128	184.279	38.9403	156.196	47.4692	103.334	55.5101	65.4724	16.9392	6.4257	3.9273	34.0193	10.1634	21.3244	7.4765	129.767	62.7982	184.443	38.7913	157.954	45.687	208.691	3.5342	0.5461	0.3094	0.9847	0.0957	5.8629	235.207	3.8515	0.5369	0.3094	0.986	0.0957	5.7802	211.159	3.6837	0.5237	0.3093	0.9845	0.0957	5.884	172.907	4.0059
non-JK 968	12.36	8.55	1.4455	82.6677	35.8071	0.8102	182.702	32.7496	148.731	35.1678	77.1012	49.1624	63.2238	12.8265	6.3681	3.3752	42.385	13.913	21.3522	5.7753	155.696	59.1794	182.82	32.6165	150.369	34.5773	220.299	3.6421	0.5093	0.2165	0.9773	0.0469	6.1663	260.126	4.2068	0.4782	0.2164	0.9804	0.0468	6.1322	221.58	3.7815	0.4857	0.2163	0.9769	0.0468	6.1611	164.528	4.285
non-JK 968	11.45	9.96	1.1493	88.417	38.3592	0.7551	191.742	32.9715	160.587	30.6266	104.495	32.22	67.5229	11.6125	5.1683	2.3594	33.3671	8.6793	19.5462	2.2224	117.148	31.4219	191.757	32.9359	163.506	30.6592	211.696	3.8639	0.5145	0.269	0.9824	0.0724	5.7977	257.863	4.2526	0.5049	0.269	0.9841	0.0724	5.8014	209.254	3.9591	0.4987	0.269	0.9821	0.0723	5.7945	145.92	4.2401
non-JK 968	11.25	8.81	1.2773	76.2714	34.7621	0.7932	181.824	32.073	152.705	29.5086	97.12	32.3457	64.4069	11.3012	4.6819	2.0523	33.0199	9.4643	20.0053	4.184	119.966	35.6152	181.859	32.0388	155.067	29.6569	229.498	4.1594	0.4898	0.2581	0.9785	0.0666	5.8089	283.813	4.6357	0.4766	0.2581	0.9803	0.0666	5.8435	227.747	4.2795	0.4793	0.258	0.9781	0.0666	5.8018	154.839	4.7705
non-JK 968	12.62	9.06	1.3925	86.3891	39.0074	0.7135	181.365	33.5201	147.759	31.1827	84.6851	32.4392	62.8976	11.8017	6.6138	3.0976	37.8505	9.5605	20.4118	6.9479	137.591	37.2233	181.528	33.3178	150.611	30.8491	232.296	3.9832	0.495	0.2405	0.9765	0.0578	5.9593	276.723	4.5335	0.484	0.2404	0.9802	0.0578	6.001	234.101	4.1685	0.4837	0.2403	0.9756	0.0578	5.9656	175.453	4.7492
non-JK 968	12.88	10.14	1.2703	100.512	40.7419	0.7609	187.141	31.8424	153.071	28.5062	90.5101	29.425	64.943	10.9901	6.005	3.1442	37.2801	9.2272	19.6688	2.169	132.381	32.1437	187.155	31.8004	156.128	28.5603	181.899	4.0364	0.4572	0.2581	0.983	0.0666	5.7289	229.679	4.5543	0.441	0.2581	0.9848	0.0666	5.757	182.063	4.3021	0.4337	0.258	0.9824	0.0665	5.7337	123.901	4.893
non-JK 968	9.68	9.66	1.0029	72.9025	32.7386	0.8547	170.8	43.9498	144.341	46.1412	98.4845	44.2515	60.8363	17.291	4.9623	3.656	30.2803	7.7018	19.9796	4.5465	123.223	50.8097	170.828	43.9334	146.506	45.2237	189.776	4.2781	0.4212	0.2264	0.9825	0.0513	6.341	232.953	4.7703	0.3972	0.2264	0.9827	0.0512	6.3713	187.89	4.4992	0.3977	0.2264	0.9825	0.0513	6.3396	143.373	5.0328
non-JK 968	15.62	7.27	2.1498	77.9759	40.6271	0.5937	181.438	33.4448	150.076	36.2169	84.3356	54.1089	63.5533	13.1774	6.0008	3.5524	39.1965	15.4468	21.5627	6.8718	145.488	64.9268	181.607	33.2637	151.587	35.8932	313.011	4.6683	0.5243	0.3116	0.9734	0.0971	5.6157	349.889	5.2286	0.4938	0.3115	0.978	0.0971	5.5851	318.479	4.849	0.4962	0.3115	0.9726	0.0971	5.6067	251.208	5.4554
non-JK 968	10.24	8.53	1.1994	68.9993	32.0031	0.8466	170.955	39.7655	143.88	43.3029	96.2548	44.0781	60.8303	15.9956	6.2862	4.078	30.3962	8.6767	20.468	6.4216	122.403	52.9745	171.116	39.6682	146.259	41.8504	214.334	4.0427	0.4667	0.2362	0.9797	0.0558	6.2239	238.702	4.4499	0.4362	0.2361	0.9819	0.0557	6.2077	217.879	4.2478	0.4379	0.2361	0.9792	0.0557	6.2331	171.241	4.6322
non-JK 968	12.75	7.15	1.783	67.5965	33.6434	0.7505	174.774	35.6766	145.868	41.29	83.5125	53.905	61.6149	14.816	5.5585	2.7827	40.3937	13.0005	22.4065	6.7872	155.13	66.3247	174.999	35.4984	146.29	40.3433	280.589	4.2343	0.5259	0.2544	0.9738	0.0647	5.9387	314.991	4.7958	0.4924	0.2543	0.9771	0.0647	5.9509	286.346	4.3904	0.5036	0.2544	0.9734	0.0647	5.9423	221.486	4.7662
non-JK 968	12.26	8.42	1.4564	77.9214	36.4845	0.7356	180.501	31.2979	147.537	38.3193	93.1496	55.4809	62.9041	13.6126	8.0768	4.2553	35.6932	14.7705	21.056	8.7253	138.737	69.7307	180.892	30.982	150.497	37.1009	255.625	4.0293	0.5228	0.248	0.9761	0.0615	6.0572	284.356	4.5369	0.4982	0.248	0.9795	0.0615	5.9024	257.238	4.1689	0.4911	0.2479	0.9755	0.0614	6.0522	220.96	4.6076
non-JK 968	11.78	7.21	1.634	62.505	34.5517	0.6579	185.18	27.2696	155.17	30.2439	103.894	40.641	65.5678	10.8343	6.31	3.1498	31.0635	11.5299	19.7853	5.038	113.6	44.7867	185.257	27.1707	158.296	29.2421	334.154	5.093	0.4901	0.2648	0.9703	0.0701	5.7079	395.326	5.5266	0.4826	0.2651	0.9732	0.0703	5.6162	330.369	5.1834	0.476	0.2647	0.9698	0.0701	5.7272	253.213	5.6882
non-JK 968	13.55	8.04	1.6842	83.0711	37.8476	0.7288	171.934	37.4273	140.601	35.1864	80.5336	47.0062	60.0327	13.4803	7.1233	3.7652	36.1693	15.6281	21.2308	7.7628	139.17	59.4168	172.284	37.2615	143.014	35.0298	248.2	3.7936	0.5113	0.2341	0.9735	0.0548	6.0962	268.014	4.3376	0.474	0.2341	0.9793	0.0548	6.0606	254.852	3.9846	0.4911	0.2339	0.9721	0.0547	6.0937	211.746	4.4399
non-JK 968	13.26	8.52	1.5572	87.0069	37.3892	0.7821	182.741	29.3361	149.244	26.2957	81.797	29.1233	63.4531	9.9442	6.1842	3.1298	39.6803	11.111	20.4657	4.3311	140.662	37.7016	182.793	29.2549	151.572	25.913	210.222	3.8155	0.4965	0.2311	0.9775	0.0534	5.7991	257.829	4.3939	0.475	0.2307	0.9808	0.0532	5.8967	212.027	4.0161	0.4844	0.231	0.9767	0.0534	5.8097	145.534	4.5671
non-JK 968	12.02	7.45	1.6136	69.7444	34.4284	0.7394	184.365	31.2368	151.364	30.2142	92.2241	34.829	64.2561	11.3382	6.1054	3.0453	35.4618	9.51	19.525	2.2902	129.343	38.0152	184.379	31.2194	154.486	30.0527	277.884	5.0188	0.4239	0.2165	0.9714	0.0469	6.0676	339.398	5.6231	0.4056	0.2165	0.9746	0.0469	6.0569	277.925	5.2959	0.3992	0.2164	0.9705	0.0468	6.0669	193.817	5.8647
non-JK 968	11.11	9.44	1.1772	83.2964	35.506	0.8303	179.324	40.1419	151.864	45.9484	106.027	53.9678	63.9017	16.6846	6.4983	3.5525	30.2183	10.9645	20.5041	6.3721	120.555	62.3891	179.562	39.9878	154.304	44.7741	230.499	4.3475	0.4326	0.2163	0.9798	0.0468	6.4215	266.708	4.7717	0.4132	0.2163	0.9805	0.0468	6.3382	232.386	4.607	0.4007	0.2162	0.9794	0.0467	6.4281	189.986	5.3955
non-JK 968	10.56	8.11	1.3021	66.7425	32.0407	0.817	178.886	36.659	149.145	41.2775	101.788	51.0991	63.124	15.0572	6.3602	3.2976	32.2566	12.1881	20.2069	6.241	128.068	63.6707	178.994	36.594	151.835	40.6942	253.183	4.2435	0.4699	0.2369	0.9771	0.0561	6.2365	290.27	4.7065	0.4419	0.237	0.9791	0.0562	6.1656	253.955	4.4406	0.4399	0.2368	0.9765	0.0561	6.2305	200.152	4.9342
non-JK 968	13.04	8.3	1.5714	84.6556	37.0591	0.7746	189.081	31.7353	153.017	33.7719	79.5215	44.4103	65.0367	12.2272	6.9772	4.2092	42.5938	11.8828	20.6394	5.4678	151.145	49.3734	189.123	31.663	155.424	33.0353	265.17	4.0576	0.4771	0.2146	0.9736	0.046	6.1633	321.397	4.6201	0.4513	0.2147	0.9769	0.0461	6.1231	265.154	4.2325	0.4453	0.2144	0.9731	0.046	6.1582	188.033	4.9072
non-JK 968	13.55	8.04	1.6842	89.838	38.063	0.7792	190.14	37.7809	159.189	32.9068	87.2454	26.5911	66.7231	12.6037	4.6549	2.6844	41.1707	9.9995	21.2603	1.9904	137.731	28.5264	190.151	37.7665	160.242	32.6648	239.608	4.4088	0.4298	0.1735	0.9744	0.0301	6.3542	285.343	4.8454	0.4132	0.1735	0.9781	0.0301	6.4332	244.35	4.5374	0.414	0.1734	0.9737	0.0301	6.3576	148.672	4.8388
non-JK 968	12.39	7.44	1.6652	69.857	33.953	0.7615	180.772	33.678	152.619	40.2142	95.7748	55.591	64.2256	14.3771	5.8367	3.1778	36.0234	14.3379	22.1361	8.3041	135.329	66.5671	181.03	33.5264	153.868	39.1462	301.122	4.2666	0.5247	0.249	0.9735	0.062	6.0704	343.494	4.7956	0.4949	0.249	0.9758	0.062	5.9821	302.089	4.4025	0.5009	0.249	0.9733	0.062	6.0631	243.463	4.7404
non-JK 968	13.29	7.37	1.8046	77.2817	36.0516	0.7472	181.207	27.5465	151.853	25.686	82.044	27.5861	63.9766	9.6186	3.9328	1.9603	40.1578	10.5098	21.3394	3.1345	139.503	35.4966	181.227	27.5161	152.674	25.1422	286.088	4.4324	0.4821	0.2058	0.9676	0.0424	5.8926	351.124	5.0178	0.4577	0.2055	0.9713	0.0422	5.9804	286.245	4.5594	0.4639	0.2057	0.9674	0.0423	5.8934	184.572	4.8549
non-JK 968	11.42	8.83	1.2934	74.3962	34.7451	0.7744	177.049	35.5237	147.346	38.7313	96.531	55.1717	62.4667	14.2243	6.3029	3.5248	35.7516	16.2256	23.6211	14.1624	138.401	73.9	177.852	35.0278	149.247	38.3878	233.521	3.5782	0.5547	0.2981	0.9797	0.0889	5.8345	259.365	4.0662	0.5223	0.2982	0.9828	0.0889	5.7689	234.829	3.7578	0.5285	0.2981	0.9792	0.0888	5.8335	218.601	4.3664
non-JK 968	12.46	8.66	1.4398	81.1013	45.102	0.501	157.762	35.8255	128.938	34.9237	76.7	47.1196	55.3697	13.4092	6.4576	3.1479	34.6708	15.3756	22.1619	11.0013	144.972	67.7627	158.228	35.7059	130.892	34.8496	265.429	4.0771	0.5263	0.2459	0.9682	0.0605	6.055	295	4.6925	0.4824	0.2458	0.9741	0.0604	6.0572	271.301	4.3581	0.4994	0.2459	0.9667	0.0604	6.035	220.891	4.9673
non-JK 968	10.54	10	1.0539	78.7173	35.7405	0.7744	170.619	39.5404	139.869	43.7594	90.0746	53.3597	59.6728	16.1366	7.1882	3.6677	32.3159	11.5139	19.8729	6.2032	134.425	61.2552	170.764	39.5008	142.999	42.9239	235.855	4.117	0.4685	0.2543	0.9778	0.0647	6.1628	269.728	4.6807	0.4413	0.2543	0.9801	0.0646	6.1434	239.851	4.4838	0.4387	0.2543	0.977	0.0646	6.1533	196.225	5.4411
non-JK 968	14.14	6.77	2.0875	68.5487	36.8487	0.6344	180.708	33.1547	148.559	38.2626	82.2359	56.7233	63.0495	13.8015	6.2509	3.4774	38.8976	14.4321	21.0204	6.2643	147.31	64.1654	180.813	33.0506	150.452	37.7017	375.361	5.0285	0.4981	0.2744	0.9667	0.0753	5.8877	439.091	5.7124	0.4649	0.2743	0.9705	0.0753	5.7951	376.702	5.2911	0.4605	0.2743	0.966	0.0752	5.883	292.056	6.2243
non-JK 968	12.45	9.74	1.2783	91.9967	40.2664	0.713	186.904	32.5238	151.925	27.8026	95.521	28.8401	64.7235	10.6771	7.5533	3.5098	34.4723	9.4764	19.1547	5.0489	124.698	33.1992	186.977	32.3891	155.953	28.0444	216.272	4.1581	0.4528	0.2379	0.9788	0.0566	5.8615	260.223	4.5433	0.4425	0.2378	0.9821	0.0565	5.9713	215.888	4.3002	0.4335	0.2378	0.9778	0.0565	5.8482	154.07	4.8386
non-JK 968	12.36	8.97	1.3774	85.9821	36.3442	0.818	179.612	33.8388	147.557	38.8828	86.8188	51.3543	62.6281	14.0099	6.4264	3.4502	39.3143	13.0473	21.1978	7.2626	150.156	64.0406	179.758	33.7117	149.267	38.0603	214.65	3.7488	0.4879	0.2228	0.9788	0.0496	6.2136	251.397	4.2604	0.4578	0.2229	0.9809	0.0497	6.1618	215.721	3.9619	0.451	0.2227	0.9785	0.0496	6.1998	172.815	4.6038
non-JK 968	11.26	9.14	1.2315	79.7276	34.8117	0.8267	180.222	38.0828	152.321	43.4422	89.2813	51.9042	63.9128	15.5148	5.5832	3.3589	39.3838	12.2781	22.3572	5.3158	146.38	62.7012	180.496	37.8801	152.624	42.1423	220.335	3.885	0.4975	0.223	0.98	0.0497	6.2288	247.211	4.3152	0.4883	0.2245	0.982	0.0504	6.1339	227.876	4.0464	0.4728	0.2229	0.9795	0.0497	6.2438	166.548	4.5397
non-JK 968	13.04	6.64	1.9637	67.7237	34.213	0.7271	183.919	39.3815	154.278	41.0808	83.2163	52.8237	64.8126	14.9635	5.7065	3.2669	41.12	14.9729	22.6603	8.0143	146.585	59.8646	184.343	39.0941	154.825	40.1697	232.867	3.9623	0.5344	0.2966	0.9813	0.088	5.7538	260.691	4.5796	0.5104	0.2969	0.9842	0.0882	5.765	237.654	4.072	0.5147	0.2965	0.9809	0.0879	5.7635	194.245	4.3526
non-JK 968	13.6	7.46	1.8244	77.8923	36.6297	0.7295	193.855	26.9488	158.96	25.3867	91.3209	27.209	67.2054	9.3984	5.7257	3.0874	39.7648	9.2416	20.0999	3.3807	135.004	30.9062	193.89	26.8754	161.683	24.8386	308.314	4.4907	0.494	0.2318	0.9706	0.0537	5.7799	391.708	5.0616	0.486	0.2318	0.9736	0.0538	5.8075	303.085	4.5837	0.4776	0.2316	0.9703	0.0537	5.7948	189.45	4.6213
non-JK 968	10.67	7.62	1.4	61.531	31.0127	0.8039	158.087	37.0597	130.163	33.2448	75.6554	33.679	55.6368	13.246	4.7457	2.4041	33.5566	10.8283	20.4021	4.2826	137.941	45.3043	158.126	36.9952	132.093	33.5283	209.989	4.7073	0.4178	0.2377	0.9743	0.0565	6.018	256.72	5.2072	0.4068	0.2378	0.9774	0.0565	6.0397	213.172	5.0232	0.4008	0.2376	0.9732	0.0565	5.9842	156.708	6.1002
non-JK 968	11.82	8.87	1.3318	77.994	35.8071	0.7644	169.671	36.2674	144.904	34.0218	93.464	37.2964	61.0283	13.1222	3.5039	1.9834	30.5944	8.4619	20.5264	2.5352	117.885	38.3327	169.69	36.2467	146.446	34.4475	231.93	4.5321	0.4387	0.2539	0.9769	0.0645	5.9806	267.105	4.9069	0.4228	0.2539	0.9796	0.0645	6.0028	235.721	4.7509	0.4159	0.2539	0.976	0.0645	5.9662	175.325	5.4855
non-JK 968	11.03	7.07	1.5589	54.1208	31.2025	0.6985	170.705	39.2302	144.849	36.1871	96.863	33.2195	61.0849	14.0985	3.6151	1.8836	29.3616	7.3538	19.7551	2.1521	114.771	33.8054	170.718	39.2157	147.024	36.4198	254.074	5.0501	0.4671	0.3068	0.9773	0.0941	5.7272	300.321	5.4468	0.4583	0.3068	0.9796	0.0941	5.7841	253.847	5.1856	0.4528	0.3068	0.9767	0.0941	5.7143	179.581	5.17
non-JK 968	12.18	7.97	1.5283	71.5724	33.8949	0.7829	175.614	28.9765	145.701	24.4225	78.0991	29.3995	61.7824	9.4249	4.7843	2.7422	39.1055	12.3574	21.3628	2.7835	139.694	41.9677	175.672	28.8697	146.937	24.4288	234.568	4.1435	0.486	0.2629	0.9751	0.0691	5.521	277.442	4.492	0.4821	0.2632	0.9793	0.0693	5.6021	237.905	4.3171	0.4599	0.2628	0.9743	0.0691	5.5058	162.186	4.9255
non-JK 968	9.03	8.15	1.1074	60.7642	29.4221	0.8821	160.692	26.9555	122.45	22.0581	65.0434	29.9282	53.8169	8.7658	8.3302	3.6744	43.0243	13.8639	19.9255	2.4058	181.238	60.7006	160.724	26.9022	125.169	22.7622	166.73	2.9869	0.5374	0.2365	0.9746	0.0559	5.6764	203.106	3.7154	0.4751	0.236	0.9809	0.0557	5.8161	166.346	3.2481	0.4866	0.2364	0.9734	0.0559	5.625	120.249	3.6504
non-JK 968	14.39	6.18	2.3288	65.9975	37.3446	0.5947	172.582	29.5646	147.078	26.2529	81.9235	29.549	61.8575	10.1498	3.2621	2.0138	37.4112	11.8046	22.3044	4.3869	133.5	39.9704	172.726	29.4232	147.276	26.0206	328.152	5.3267	0.4506	0.2479	0.9648	0.0615	5.6894	373.446	5.7046	0.4492	0.248	0.9706	0.0615	5.7062	336.612	5.4561	0.4395	0.2478	0.9639	0.0614	5.6993	234.743	5.7538
non-JK 968	12.62	7.87	1.6022	76.3586	36.0225	0.7395	176.12	32.8655	147.846	29.2732	91.1147	33.2128	62.5029	11.2923	4.6327	2.3774	33.5669	11.7277	20.4721	2.5668	122.816	41.2427	176.146	32.8242	149.826	29.3851	258.176	4.5954	0.4472	0.2274	0.9725	0.0517	5.9817	291.833	4.8613	0.4408	0.2275	0.9772	0.0518	6.0065	259.708	4.6973	0.4375	0.2274	0.9717	0.0517	5.9665	203.798	5.4029
non-JK 968	11.75	7.3	1.6089	67.6365	33.1439	0.7737	170.282	33.6397	137.756	26.2835	77.381	23.8242	59.0348	10.7575	5.7392	2.7398	36.4078	9.9266	19.6729	2.2504	138.539	31.0132	170.296	33.614	140.589	27.2033	223.398	4.275	0.4566	0.2358	0.9734	0.0556	5.7565	273.677	4.7478	0.4481	0.2359	0.978	0.0556	5.8654	221.809	4.3527	0.4516	0.2357	0.9724	0.0556	5.7145	158.557	5.0464
non-JK 968	9.91	8.7	1.1396	67.691	34.5261	0.7136	167.97	30.8556	142.344	27.3205	87.4409	32.3371	60.1966	10.6448	3.6059	2.0323	32.4849	11.7124	20.7123	2.2642	122.831	44.3808	167.986	30.8253	143.669	27.66	205.794	3.6848	0.5341	0.2895	0.9788	0.0838	5.5992	241.287	4.03	0.5203	0.2895	0.9816	0.0838	5.661	204.608	3.8416	0.5142	0.2894	0.9785	0.0838	5.575	160.934	4.6271
non-JK 968	9.94	8.86	1.1227	70.2095	32.7882	0.8207	154.571	36.2484	124.474	29.8411	78.3008	29.2734	53.8233	12.1788	6.2827	2.8264	29.4381	7.7095	18.3332	2.5667	128.126	32.6281	154.575	36.242	128.191	31.1389	142.154	3.454	0.4889	0.2381	0.9812	0.0567	5.9805	175.727	3.9793	0.4701	0.2379	0.9838	0.0566	6.1105	142.764	3.6753	0.4755	0.2381	0.9798	0.0567	5.9241	107.618	4.3549
non-JK 968	11.86	8.65	1.3708	75.8353	35.2701	0.7661	168.812	34.8332	138.242	37.9087	86.4968	43.8877	59.0064	13.9697	6.2622	3.7243	36.2358	11.8842	20.5178	3.3324	146.657	62.3599	168.882	34.7816	140.264	37.2582	226.947	4.4773	0.4617	0.2759	0.9773	0.0761	5.9403	264.395	5.1044	0.437	0.2759	0.9802	0.0761	5.8779	231.323	4.7898	0.4372	0.2758	0.9765	0.0761	5.9409	184.519	5.6439
non-JK 968	12.42	6.59	1.885	66.0193	34.6303	0.6918	170.692	33.8792	141.587	37.2135	93.1621	49.8179	60.2391	13.7166	6.0913	3.4843	34.2199	14.2391	21.6373	9.4199	137.406	69.7106	170.924	33.7683	143.643	36.9149	305.579	5.4226	0.4319	0.2574	0.9697	0.0662	6.0339	336.914	5.8776	0.4116	0.2575	0.9743	0.0663	5.9691	311.511	5.6822	0.4117	0.2574	0.9685	0.0662	6.0222	266.619	6.6064
non-JK 968	8.97	8.27	1.0845	60.0919	30.0257	0.8376	165.844	43.0146	144.127	45.0641	104.786	49.1393	60.4617	17.103	3.7985	2.5312	24.4299	8.3553	19.8863	4.1628	103.716	51.6813	165.885	42.9901	146.051	44.5715	198.245	4.3363	0.4024	0.1895	0.9801	0.0359	6.5102	225.351	4.6288	0.3792	0.1894	0.9807	0.0359	6.5197	198.864	4.5727	0.3729	0.1894	0.9798	0.0359	6.5048	168.991	5.4946
non-JK 968	13.25	6.59	2.0113	63.2246	35.4174	0.6334	170.678	29.6852	139.446	29.0838	70.3822	41.5885	59.4789	10.9378	5.2243	3.0385	43.635	15.0586	23.0433	9.2442	165.947	62.8885	171.159	29.4601	139.808	28.6325	220.429	3.3824	0.6314	0.4292	0.9791	0.1842	4.7397	246.898	3.7405	0.6187	0.4295	0.9839	0.1845	4.6037	224.677	3.508	0.6134	0.4292	0.9786	0.1842	4.7353	182.491	4.2183
non-JK 968	9.13	8.56	1.0664	63.4535	31.2146	0.8184	178.853	36.3625	150.208	32.4383	101.55	31.0663	63.4652	12.5866	5.1816	2.7438	29.5872	7.7159	19.2256	3.2409	111.582	29.6266	178.87	36.3323	153.224	32.7817	183.104	4.3571	0.4596	0.2836	0.9837	0.0804	5.7867	220.256	4.6205	0.4567	0.2837	0.9854	0.0805	5.823	180.716	4.477	0.447	0.2836	0.9833	0.0804	5.7829	136.04	4.6736
non-JK 968	12.47	7.12	1.7512	66.4081	33.7461	0.7328	167.727	33.3031	137.495	37.1045	85.0919	46.6637	58.7335	13.6647	5.8791	3.1357	35.3988	11.6084	20.9011	8.5976	143.703	61.3695	167.927	33.1234	139.747	36.5467	251.212	4.3367	0.527	0.3214	0.9759	0.1033	5.613	285.884	4.6749	0.5119	0.3215	0.9795	0.1034	5.5478	249.262	4.4593	0.5087	0.3214	0.9756	0.1033	5.6121	224.004	5.1125
non-JK 968	10.18	8.85	1.1505	67.3022	34.5637	0.7079	151.135	28.4066	123.075	31.1299	78.2861	40.1224	53.1567	11.6536	6.5542	3.9711	32.1671	13.0378	21.5239	9.3115	141.783	66.2723	151.638	28.248	125.385	30.3056	191.768	3.3273	0.5419	0.2605	0.9745	0.0679	5.8126	211.067	3.8093	0.5005	0.2605	0.9792	0.0679	5.7674	194.826	3.5737	0.5058	0.2604	0.9736	0.0678	5.8055	171.424	4.2076
non-JK 968	12.78	7.28	1.7558	73.3568	35.8412	0.7176	176.709	36.6222	145.817	37.0877	83.1985	48.256	61.8667	13.8282	5.6918	2.9722	38.2321	14.7416	21.3493	6.5648	143.618	60.1073	176.901	36.4617	147.495	36.7382	248.139	4.5049	0.4638	0.207	0.9738	0.0428	6.2794	276.851	5.1395	0.4332	0.2069	0.9781	0.0428	6.2678	254.254	4.7264	0.4491	0.2069	0.9728	0.0428	6.2828	215.722	5.8232
non-JK 968	10.9	7.84	1.3893	67.0187	32.7712	0.7842	162.886	32.1456	137.557	29.0679	78.6326	37.1067	58.2939	11.3278	3.8788	2.3868	34.3366	12.7622	21.4255	2.9903	132.617	49.4765	162.97	31.9898	138.388	29.3509	147.323	3.7937	0.4644	0.2586	0.9831	0.0669	5.845	177.102	4.3509	0.438	0.2584	0.9851	0.0668	5.8817	151.859	4.1396	0.4368	0.2585	0.9824	0.0668	5.813	125.762	5.5734
non-JK 968	11.7	7.36	1.5891	71.4597	34.2541	0.7653	169.749	32.8534	137.979	32.944	84.1736	41.1084	59.0722	12.3633	6.0899	3.666	37.1035	13.1089	20.6273	4.0193	148.012	63.2938	169.84	32.7072	140.138	33.0721	253.619	4.8916	0.457	0.277	0.9735	0.0767	5.7926	307.337	5.3481	0.4401	0.277	0.9769	0.0767	5.7731	253.871	5.1329	0.4319	0.2769	0.9728	0.0767	5.7689	188.695	5.9079
non-JK 968	12.53	7.37	1.7011	70.7801	35.4529	0.7076	173.035	31.9718	143.28	28.0679	82.6795	32.4227	60.8782	10.9213	4.613	2.3941	35.7481	11.8224	20.2775	3.0086	133.137	41.2299	173.061	31.9144	145.261	28.3421	241.816	5.4713	0.4018	0.226	0.9726	0.0511	5.938	282.297	5.735	0.3968	0.2261	0.9771	0.0511	5.9743	242.94	5.6357	0.3845	0.226	0.9718	0.0511	5.9175	200.471	6.8531
non-JK 968	12.81	7.02	1.8246	74.1091	35.3948	0.7434	181.288	30.2363	155.099	33.4778	96.5725	47.4486	65.0488	12.1031	5.0551	2.798	34.332	13.7384	22.1289	7.166	123.7	56.9535	181.575	29.9144	156.168	32.6888	268.242	4.8131	0.4459	0.2471	0.9754	0.0611	5.958	305.72	5.1444	0.4403	0.2473	0.978	0.0612	5.8764	270.949	4.9787	0.4267	0.2471	0.975	0.061	5.9631	214.238	5.7492
non-JK 968	12.82	7.28	1.761	73.0842	40.8035	0.5516	180.061	32.7505	154.113	34.4379	92.595	54.9482	64.6199	12.543	5.1693	2.8009	38.8081	17.894	25.744	14.0056	138.797	72.6336	181.267	31.8079	154.01	33.9622	261.384	4.0707	0.5548	0.3526	0.979	0.1243	5.3826	272.313	4.4313	0.5355	0.3527	0.9833	0.1244	5.3153	268.668	4.1933	0.5429	0.3526	0.9785	0.1243	5.3737	251.829	4.7925
non-JK 968	10.44	9.08	1.1495	75.1812	33.8042	0.8268	172.377	33.7159	147.442	33.3949	95.4347	36.2555	62.0329	12.6165	3.6979	2.6029	30.8013	9.1935	20.5894	3.5198	116.428	40.5007	172.39	33.7007	148.965	33.0251	223.683	4.2466	0.4582	0.2302	0.977	0.053	6.0798	256.665	4.503	0.4486	0.2302	0.9795	0.053	6.0878	223.988	4.3714	0.4447	0.2301	0.9766	0.053	6.0781	179.02	5.1129
non-JK 968	9.24	9.11	1.0145	68.3852	32.4786	0.8147	170.147	35.7207	141.998	36.9212	91.9586	38.8022	60.258	13.86	5.021	3.094	31.2903	8.4511	19.9485	5.2273	124.611	46.1709	170.281	35.6256	144.524	36.2784	200.652	3.7229	0.4879	0.1949	0.9773	0.038	6.2629	231.762	4.166	0.4539	0.1947	0.9796	0.0379	6.2945	200.798	3.8931	0.4602	0.1947	0.9769	0.0379	6.2747	161.948	4.4862
non-JK 968	9.54	8.14	1.1714	61.3966	33.6965	0.6795	150.346	33.052	122.63	25.7567	77.7602	22.5055	52.949	10.6335	5.8336	2.3841	28.3034	9.3494	19.0478	3.5403	121.35	33.32	150.395	32.9806	125.799	26.6846	200.175	3.509	0.5272	0.2249	0.9703	0.0506	5.9104	235.098	3.9939	0.4899	0.2244	0.9759	0.0504	6.1014	200.399	3.7582	0.4948	0.2248	0.9687	0.0505	5.8532	150.329	4.3151
non-JK 968	9.44	9.36	1.0084	70.98	32.6429	0.8371	160.097	27.2526	130.383	23.6888	76.6909	28.8048	56.093	9.308	5.3963	2.3769	32.958	9.6762	19.6557	4.2	134.282	40.0821	160.206	27.0207	133.091	24.2332	161.606	3.5439	0.53	0.282	0.9801	0.0795	5.5024	200.562	4.0542	0.5076	0.2818	0.9827	0.0794	5.6125	161.281	3.7727	0.5071	0.2819	0.9793	0.0795	5.4735	123.343	4.6011
non-JK 968	9.66	8.83	1.0938	64.9436	31.95	0.7995	165.724	32.9095	133.191	37.2004	91.4994	47.729	57.4342	13.737	8.0005	4.0073	33.4131	13.2774	19.7672	6.1233	143.728	70.2785	165.864	32.8467	136.573	36.7827	238.062	4.2842	0.4571	0.2494	0.974	0.0622	6.0622	280.308	4.9409	0.4262	0.2495	0.9769	0.0622	5.9624	239.408	4.6428	0.4271	0.2493	0.9729	0.0622	6.0441	197.651	5.3131
non-JK 968	11.34	6.49	1.7475	55.3674	31.8183	0.6872	174.955	29.824	144.761	29.4657	90.2125	33.2669	61.5569	11.0217	5.3801	2.3879	33.0186	8.9014	19.5729	3.1012	125.342	35.7073	174.976	29.7952	147.565	29.1602	315.114	5.1387	0.4555	0.2644	0.9682	0.0699	5.6769	388.099	5.797	0.4352	0.2644	0.9712	0.0699	5.7095	311.127	5.3322	0.4317	0.2643	0.9676	0.0699	5.6654	218.453	5.7977
[truncated: 181 more rows]
[truncated: 5 more columns]

## Sheet: mix
category	Length(mm)	Width(mm)	L/W Ratio	Area(mm2)	Perimeter(mm)	Roundness	R_mean	R_std	G_mean	G_std	B_mean	B_std	l_mean	l_std	a_mean	a_std	b_mean	b_std	H_mean	H_std	S_mean	S_std	V_mean	V_std	Gray_mean	Gray_std	Gray_contrast	Gray_dissimilarity	Gray_homogeneity	Gray _energy	Gray_correlation	Gray_ASM	Gray_entropy	R_contrast	R_dissimilarity	R_homogeneity	R _energy	R_correlation	R_ASM	R_entropy	G_contrast	G_dissimilarity	G_homogeneity	G _energy	G_correlation	G_ASM	G_entropy	B_contrast	B_dissimilarity
[truncated: 1,260 more rows]
[truncated: 5 more columns]
